# Supplementary material for: Molecular profiling of beer wort fermentation diversity across natural Saccharomyces eubayanus isolates
Source: Microb Biotechnol. 2020 Feb 25;13(4):1012–25. doi: 10.1111/1751-7915.13545 (PMC7264880; doi:10.1111/1751-7915.13545)
Supplement: Supplementary file 1 — Table S1. Strains fermentation parameters after 168 hours of fermentation. Sugar levels are informed in terms of consumption levels. Ethanol and glycerol levels correspond to the produced amount during fermentation, while wort values correspond to available g l‐1 before fermentation. R1 and R2 refer to biological replicates. [file MBT2-13-1012-s001.xlsx]

## Sheet: Fermentation
Table S1. Strains fermentation parameters. Sugar levels are informed in terms of consumption levels. Ethanol and glycerol levels correspond to the produced ammount during fermentation, while wort values correspond to available g/L before fermentation. R1 and R2 refer to biological replicates.
Population	Strain	Ethanol (v/v)		Fresh biomass (g/L wort)		Maltose (g/L)		Maltose (Consumption %)		Maltotriose (g/L)		Glucose (g/L)		Fructose (g/L)
		R1	R2	R1	R2	R1	R2			R1	R2	R1	R2	R1	R2
Coyhaique	CL453.4	2.46	2.56	1.94	1.94	14.18	14.6	24.6052	25.334	0	0	16.069	16.069	5.346	5.346
Coyhaique	CL461.3	2.47	2.49	1.92	1.92	14.65	14.62	25.4208	25.3687	0	0	16.069	16.069	5.346	5.346
Coyhaique	CL465.1	3.96	3.78	2.28	2.16	32.3	30.45	56.0472	52.8371	0	0	16.069	16.069	5.346	5.346
Coyhaique	CL450.1	4.1	3.98	2.28	2.213	33.81	32.19	58.6674	55.8563	0	0	16.069	15.899	5.346	5.346
Villarrica	CL216.1	4.38	4.24	2.27	2.19	36.65	35.27	63.5953	61.2008	0	0	15.865	16.069	5.346	5.346
Villarrica	CL218.1	2.44	2.31	1.94	1.85	13.43	11.54	23.3038	20.0243	0	0	16.069	16.069	5.346	5.346
Villarrica	CL220.3	2.76	2.78	1.97	1.937	16.51	17.31	28.6483	30.0364	0	0	16.069	16.069	5.346	5.346
Villarrica	CL221.1	2.27	2.27	1.88	1.85	10.07	10.9	17.4735	18.9138	0	0	16.069	16.069	5.346	5.346
Argentina	CRUB1578	4.34	4.38	2.24	2.35	37.38	39.68	64.8621	68.853	0	0	16.069	16.069	5.346	5.346
New Zealand	P1C1	3.5	3.44	2.24	2.2	26.84	26.22	46.573	45.4971	0	0	16.07	16.069	5.346	5.346
	Wort	-	-	-	-	57.63	-			19.814	-	16.069	-	5.346
