# Supplementary material for: Molecular profiling of beer wort fermentation diversity across natural Saccharomyces eubayanus isolates
Source: Microb Biotechnol. 2020 Feb 25;13(4):1012–25. doi: 10.1111/1751-7915.13545 (PMC7264880; doi:10.1111/1751-7915.13545)
Supplement: Supplementary file 2 — Table S2. Volatile compound production (mg l‐1) in S. eubayanus strains. Replicates are indicated as R1 and R2. [file MBT2-13-1012-s002.xlsx]

## Sheet: Hoja1
Table S2. Volatile compound production (mg/L). Replicates are indicated as R1 and R2
Population	Strain	Carbonyl Compund		Superior Alcohols										Esters
		Acetaldehyde		Propanol		2-Me-Butanol		2-Me-Propanol		3-Me-Butanol		Phenylethanol		Ethyl octanoate		Ethyldecanoate		Ethyl hexanoate		Phenylethanol		Ethylacetate		2-Phenylethylacetate		3-Me-Butylacetate
		R1	R2	R1	R2	R1	R2	R1	R2	R1	R2	R1	R2	R1	R2	R1	R2	R1	R2	R1	R2	R1	R2	R1	R2	R1	R2
Villarrica	LGMUSC453.4	6.66729	7.88612	7.78091	8.38209	17.9778	18.723	19.5345	20.8072	62.4701	63.5729	20.2828	20.2504	0.01588	0.017045	0.019825	0.02685	0.022485	0.02646	20.2828	20.2504	6.45466	7.57875	0.210375	0.205945	0.281055	0.319
Villarrica	LGMUSC461.3	7.5777	6.87548	8.25557	8.20228	18.0767	18.1215	21.8332	21.6165	64.6651	64.4488	20.3922	20.4567	0.013265	0.0133	0.02503	0.02342	0.02189	0.02004	20.3922	20.4567	6.76289	6.50615	0.162705	0.15661	0.214465	0.175335
Villarrica	LGMUSC465.1	9.17092	9.43625	12.0239	11.7442	26.738	25.7373	32.3124	30.4888	89.206	86.9956	34.0829	33.4497	0.00748	0.00735	0.014985	0.015805	0.02235	0.02363	34.0829	33.4497	15.7914	14.9503	0.467905	0.40585	0.669545	0.57898
Villarrica	LGMUSC450.1	9.00733	9.49723	13.154	11.942	27.2724	25.56	32.4664	30.1997	89.3429	83.9248	34.1272	29.882	0.0074	0.00752	0.015145	0.01859	0.02346	0.02642	34.1272	29.882	17.6162	15.6735	0.60988	0.5357	0.800895	0.77667
Coyhaique	LGMUSC216.1	10.9621	10.9054	11.8326	11.1975	21.398	20.8292	21.7699	20.9506	61.6891	60.7255	19.8308	19.6017	0.01415	0.01255	0.028315	0.02392	0.039665	0.037915	19.8308	19.6017	13.1213	11.6119	0.25363	0.23073	0.506945	0.45482
Coyhaique	LGMUSC218.1	7.19447	7.77175	8.25856	7.69599	17.1368	16.137	18.6021	17.7075	57.3222	55.1729	20.0173	17.6326	0.008895	0.008845	0.01237	0.01264	0.01981	0.01933	20.0173	17.6326	6.39147	5.74021	0.159775	0.135365	0.222685	0.204675
Coyhaique	LGMUSC220.3	7.92976	8.41775	8.6585	8.91883	19.2818	19.5061	21.6555	21.7401	63.096	63.7939	20.5027	21.3315	0.00663	0.005975	0.012745	0.01337	0.02154	0.02041	20.5027	21.3315	8.07763	7.911	0.183515	0.20531	0.29191	0.23445
Coyhaique	LGMUSC221.1	7.16225	7.2411	7.31872	7.39786	15.1434	15.2849	15.5276	15.5677	51.9223	52.1535	15.7536	15.8437	0.00854	0.009365	0.012485	0.011925	0.01932	0.0201	15.7536	15.8437	5.27972	5.45549	0.132595	0.132975	0.14584	0.15738
Argentina	CRUB1578	10.1181	9.11151	12.0615	12.7049	28.999	30.1895	34.4992	36.3324	88.0992	91.5559	34.6559	34.7314	0.01456	0.017175	0.028285	0.0292	0.03321	0.032955	34.6559	34.7314	15.4634	16.9734	0.300985	0.310735	0.38083	0.42336
New Zealand	P1C1	7.8918	7.95006	10.4371	10.0183	25.4314	24.6822	36.0444	35.0845	87.6902	86.3553	27.9144	27.0615	0.008075	0.00645	0.01446	0.01259	0.024165	0.02427	27.9144	27.0615	12.5119	11.8474	0.23811	0.216745	0.313685	0.306155
