# Supplementary material for: Molecular profiling of beer wort fermentation diversity across natural Saccharomyces eubayanus isolates
Source: Microb Biotechnol. 2020 Feb 25;13(4):1012–25. doi: 10.1111/1751-7915.13545 (PMC7264880; doi:10.1111/1751-7915.13545)
Supplement: Supplementary file 3 — Table S3. Sugar consumption and Volatile compound production in 2 l tanks for CL450.1 and CL216.1 strains after 144, 480 and 576 hours of fermentation. A one‐way ANOVA test was performed to evaluate for statistically significant differences between strains. [file MBT2-13-1012-s003.xlsx]

## Sheet: Sugar Consumption
Table S3a. Physical chemical parameters from wort fermentation. Sugar levels are informed in terms of consumption levels. Ethanol and glycerol levels correspond to the produced amount during fermentation, while wort values correspond to available g/L before fermentation. Average values are informed.
	CL450.1				CL216.1				ANOVA
Hours	Maltotriose	Maltose	Glucose	Fructose	Maltotriose	Maltose	Glucose	Fructose	Maltotriose	Maltose	Glucose	Fructose
0	0	0	0	0	0	0	0	0
24	0	0	16.1587	1.655	0	0	16.7212	1.95025	0.78531	0.93419	0.000551546	0.00126763
144	0	0	17.8097	3.70775	0	0	17.839	3.69875	0.548716	0.122751	0.355918	0.847671
240	0	2.61025	17.7152	3.62125	0	7.0655	17.8075	3.664	0.340234	0.221183	0.134076	0.381829
480	0	59.3915	17.7927	3.8165	0	66.407	17.7932	3.773	0.085544	0.025048	0.989813	0.0120321
576	0.264	64.3485	17.9435	4.015	0	66.54	17.81	3.98625	0.612937	0.0280082	0.794543	0.188449
Wort	23.0645	76.1325	17.839	4.2065	23.0645	76.1325	17.839	4.2065

## Sheet: Ethanol Production
Table S3b. Ethanol production in 2L tanks fermentaton. Values are informed in (v/v)
Day	CL450.1				CL216.1				Average		SD
	R1	R2	R3	R4	R1	R2	R3	R4	CL450.1	CL216.1	CL450.1	CL216.1
0	0	0	0	0	0	0	0	0	0	0	0	0
1	0.78	0.77	0.77	0.76	0.83	0.83	0.81	0.79	0.77	0.815	0.00816497	0.0191485
3	1.29	1.28	1.29	1.29	1.29	1.29	1.29	1.28	1.2875	1.2875	0.005	0.005
6	1.34	1.33	1.33	1.33	1.33	1.35	1.32	1.33	1.3325	1.3325	0.005	0.0125831
8	1.36	1.36	1.36	1.35	1.35	1.49	1.35	1.37	1.3575	1.39	0.005	0.06733
10	1.57	1.5	1.56	1.56	2.16	2.83	1.62	2.06	1.5475	2.1675	0.0320156	0.500092
13	3.47	3.23	3.52	3.32	3.69	4.42	3.66	3.88	3.385	3.9125	0.133791	0.352077
15	4.3	4.04	4.42	4.07	4.51	5.01	4.48	4.57	4.2075	4.6425	0.183189	0.247841
17	4.76	4.48	4.93	4.46	5.02	5.36	5	5.03	4.6575	5.1025	0.227505	0.172119
20	5.07	4.75	5.29	4.71	5.42	5.59	5.4	5.36	4.955	5.4425	0.275379	0.101448

## Sheet: Volatile Compounds
Table S3c. Volatile compound production in 2L tanks for CL450.1 and CL216.1 strains after 144, 480 and 576 hours of fermentation. A one-way ANOVA test was performed to evaluate for statistically significant differences between strains
144 Hours
	Ethylcaprotate	Ethylcaprylate	Ethyldecanoate	Ethylacetate	2-Phenylethylacetate	3-Me-Butylacetate	Acetaldehyde	Propanol	2-Me-propanol	2-Me-Butanol	2-Phenylethanol	3-Me-Butanol
CL450.1	0.045965	0.237235	0.081425	2.56106	0.18095	0.240345	2.1184	4.54586	7.99268	6.87181	19.8463	23.3053
CL450.1	0.05039	0.27034	0.08822	2.66183	0.17216	0.2489	2.02898	4.57329	8.05528	6.82242	18.8781	22.9052
CL450.1	0.050185	0.281095	0.095835	2.53306	0.1571	0.228805	2.16507	4.47372	7.81337	6.66416	18.4488	22.8372
CL450.1	0.04937	0.25167	0.077775	2.57914	0.16134	0.23717	2.08706	4.55254	7.89201	6.74877	18.7718	22.8177
CL216.1	0.045565	0.264455	0.075315	2.41778	0.195775	0.23908	1.56679	4.22004	6.97373	6.53566	21.5896	21.4562
CL216.1	0.047325	0.236665	0.085815	2.52372	0.2109	0.23899	2.62383	4.20683	7.04791	6.57196	21.5696	20.8825
CL216.1	0.046505	0.293995	0.089105	2.44034	0.205575	0.243495	1.64959	4.21382	6.89933	6.45209	22.2207	20.7272
CL216.1	0.047285	0.29272	0.10662	2.52807	0.21197	0.24717	1.94806	4.21473	6.97861	6.49799	22.0273	20.4786
Average CL450.1	0.0489775	0.260085	0.0858137	2.58377	0.167888	0.238805	2.09988	4.53636	7.93834	6.77679	18.9862	22.9663
Average CL216.1	0.04667	0.271959	0.0892137	2.47748	0.206055	0.242184	1.94707	4.21386	6.9749	6.51443	21.8518	20.8861
ANOVA	0.0824879	0.504469	0.671335	0.0364183	0.0011106	0.489884	0.550519	6.0749e-06	4.30289e-06	0.00235343	0.000156592	0.000121105
480 Hours
	Ethylcaprotate	Ethylcaprylate	Ethyldecanoate	Ethylacetate	2-Phenylethylacetate	3-Me-Butylacetate	Acetaldehyde	Propanol	2-Me-propanol	2-Me-Butanol	2-Phenylethanol	3-Me-Butanol
CL450.1	0.07064	0.045595	0.061615	24.2019	1.57108	1.69901	14.332	11.8255	29.5236	22.9103	67.5868	62.4005
CL450.1	0.069185	0.043475	0.061375	20.9315	1.34124	1.45057	13.372	10.8759	26.6885	21.0713	59.0536	57.9738
CL450.1	0.06821	0.02993	0.036245	23.8556	1.648	1.65847	14.8942	12.4599	31.0542	24.175	66.5746	66.6
CL450.1	0.068615	0.04648	0.05711	19.9548	1.37053	1.37678	12.4473	10.7148	26.7531	21.3086	62.1639	58.3532
CL216.1	0.0648	0.04975	0.04535	23.4337	1.52645	1.21859	13.24	12.2239	30.0417	24.8579	85.9844	61.5104
CL216.1	0.072125	0.068755	0.061985	25.2656	1.61861	1.34536	15.0451	13.3398	30.7412	25.4517	82.1801	62.2073
CL216.1	0.066515	0.05274	0.04993	23.6759	1.50743	1.2294	13.1358	12.5827	30.1085	24.9391	82.3061	61.3335
CL216.1	0.068775	0.057405	0.05263	24.8607	1.57377	1.26792	14.3117	12.7803	30.6332	25.3612	83.3263	62.072
Average CL450.1	0.0691625	0.04137	0.0540863	22.2359	1.48271	1.5462	13.7614	11.469	28.5049	22.3663	63.8447	61.3319
Average CL216.1	0.0680537	0.0571625	0.0524737	24.309	1.55656	1.26532	13.9331	12.7317	30.3812	25.1525	83.4493	61.7808
ANOVA	0.531253	0.0321433	0.825025	0.120642	0.386854	0.0151654	0.815898	0.03698	0.13631	0.00952346	0.000103488	0.832521
576 Hours
	Ethylcaprotate	Ethylcaprylate	Ethyldecanoate	Ethylacetate	2-Phenylethylacetate	3-Me-Butylacetate	Acetaldehyde	Propanol	2-Me-propanol	2-Me-Butanol	2-Phenylethanol	3-Me-Butanol
CL450.1	0.0618	0.101935	0.07265	21.9946	1.50669	1.42558	11.6099	11.0601	28.1319	22.1012	66.5875	59.7964
CL450.1	0.056015	0.097575	0.071365	16.6048	1.17755	1.08524	9.8954	9.36786	23.391	18.8326	55.5958	51.3215
CL450.1	0.07221	0.10823	0.08651	24.1089	1.58286	1.66041	14.5285	13.2903	32.4466	24.9684	69.078	68.0929
CL450.1	0.06376	0.10773	0.086555	19.7965	1.30412	1.2661	9.94782	10.7071	26.6168	21.1767	63.0494	57.6544
CL216.1	0.073045	0.1199	0.0919	26.5128	1.61758	1.68541	14.6615	13.2123	32.5152	25.0784	69.6072	68.3767
CL216.1	0.06336	0.174835	0.105675	24.3746	1.54365	1.21598	17.1654	13.4671	30.7258	25.326	83.2751	61.9301
CL216.1	0.064195	0.124515	0.08075	25.3197	1.45648	1.17033	14.136	13.419	31.5159	25.8572	86.3171	63.0337
CL216.1	0.06185	0.153205	0.087695	23.8245	1.43701	1.11081	13.7236	12.9838	30.7758	25.2869	85.1316	61.6676
Average CL450.1	0.0634463	0.103868	0.07927	20.6262	1.39281	1.35933	11.4954	11.1063	27.6466	21.7697	63.5776	59.2163
Average CL216.1	0.0656125	0.143114	0.091505	25.0079	1.51368	1.29563	14.9216	13.2706	31.3832	25.3871	81.0828	63.752
ANOVA	0.624169	0.0243814	0.118793	0.0426349	0.279567	0.734926	0.0423148	0.0388367	0.100527	0.0300801	0.0113542	0.277912
