# Supplementary material for: Molecular profiling of beer wort fermentation diversity across natural Saccharomyces eubayanus isolates
Source: Microb Biotechnol. 2020 Feb 25;13(4):1012–25. doi: 10.1111/1751-7915.13545 (PMC7264880; doi:10.1111/1751-7915.13545)
Supplement: Supplementary file 4 — Table S4. Relative Intracellular amino acids. Relative values to the highest level on each metabolite are informed. A one‐way ANOVA test was performed to evaluate for statistically significant differences between strains. [file MBT2-13-1012-s004.xlsx]

## Sheet: TableS4a
Table S4. Intracellular amino acids. Relative values to the highest level on each metabolite are informed.
	CL450.1											CL216.1
Hours	24 h				240 h				480 h			24h				240 h				480 h				ANOVA
	R1	R2	R3	R4	R1	R2	R3	R4	R1	R2	R3	R1	R2	R3	R4	R1	R2	R3	R4	R1	R2	R3	R4	24	240	480
Alanine	0.0720438	0.066867	0.0899886	0.0789941	0.0736668	0.0821568	0.085235	0.0560609	0.0913829	0.0856398	0.0833929	0.036728	0.0395612	0.040638	0.0374529	0.074823	0.118618	0.0645062	0.0771594	0.12135	0.142858	0.138403	0.135011	0.000279517	0.00166573	0.000451043
Valine	0.0453302	0.0348096	0.0462055	0.0376927	0.0350096	0.0362322	0.0447787	0.0266627	0.0307397	0.0265911	0.0255985	0.0163161	0.0194691	0.0196692	0.015671	0.0358639	0.0510719	0.0274748	0.0283214	0.03951	0.0525234	0.0380692	0.0368433	0.000244569	0.00351589	0.025906
Leucine	0.0387404	0.0330543	0.0441521	0.036314	0.033385	0.034962	0.0459513	0.0277578	0.0231788	0.0222853	0.020013	0.0153885	0.0180278	0.0177603	0.0139793	0.0353134	0.0348446	0.0268649	0.0244903	0.0282515	0.0364193	0.0263123	0.0268436	0.000136304	0.00273062	0.0463414
Isoleucine	0.0175994	0.0127413	0.016948	0.0143773	0.0129896	0.0126166	0.0179637	0.0105182	0.00783976	0.00797765	0.0075118	0.00594964	0.00650814	0.00779717	0.00541231	0.0130643	0.0134828	0.00971169	0.0092957	0.00900519	0.0108254	0.00892705	0.00761467	0.000349706	0.00517766	0.156047
Glycine	0.018	0.017593	0.0216338	0.0173591	0.0132964	0.0137049	0.0126635	0.010457	0.0132738	0.0112764	0.0117982	0.0101145	0.00957487	0.0135926	0.00935576	0.0125873	0.0216438	0.0113068	0.0128683	0.0171208	0.0213487	0.0185304	0.0169267	0.00130551	0.178062	0.00458927
Proline	0.0726235	0.07397	0.121852	0.0913699	0.08875	0.0883063	0.103086	0.0669036	0.0922235	0.105609	0.0792963	0.0425817	0.0451892	0.0390519	0.037719	0.0920355	0.127186	0.0602207	0.0665268	0.138554	0.195486	0.113193	0.128541	0.00559309	0.000993161	0.0675895
Serine	0.0121233	0.00949754	0.0150867	0.0126223	0.00808426	0.00732612	0.00790669	0.00690059	0.00414376	0.00721915	0.00532864	0.00837729	0.00787783	0.0139144	0.00712318	0.00761307	0.00891474	0.00796999	0.00575589	0.00641673	0.00502793	0.00518472	0.0057043	0.169774	0.304494	0.982223
GABA	0.0610257	0.0462228	0.0549378	0.0444074	0.0415453	0.047357	0.050076	0.0362499	0.0479235	0.0341218	0.0414466	0.0249143	0.024962	0.0200452	0.0257602	0.0458104	0.0586218	0.0388091	0.0366596	0.0666927	0.0904036	0.0694217	0.0583666	0.000505978	0.00101865	0.0183273
Aspartic acid	0.0168521	0.0158692	0.0223083	0.0163393	0.0106463	0.00823451	0.00907576	0.00782914	0.00622362	0.00675622	0.00600381	0.00936823	0.00784839	0.00905364	0.00683788	0.00897612	0.00939522	0.00771255	0.00666436	0.00691396	0.0073827	0.00645346	0.00553549	0.00101753	0.461929	0.648254
Pyroglutamic acid	0.117831	0.0810064	0.107081	0.0890832	0.0748719	0.0890846	0.0803706	0.0621003	0.108991	0.0876993	0.0943487	0.0539038	0.0525375	0.0606339	0.0494728	0.0776576	0.114991	0.0650315	0.0584975	0.148971	0.177107	0.153537	0.121811	0.00216171	0.0104571	0.0139718
Glutamic acid	0.00892456	0.00961257	0.0126385	0.0112092	0.012955	0.0145839	0.011176	0.00822767	0.0279224	0.0250866	0.0230505	0.00604807	0.0058918	0.0052776	0.00513538	0.00918501	0.0144746	0.00881139	0.00851447	0.0330283	0.0306249	0.0305889	0.0219598	0.00114052	0.00429451	0.287921
Phenylalanine	0.0127177	0.0173171	0.021284	0.0183579	0.0180323	0.017743	0.0212785	0.0143271	0.0149288	0.0126901	0.0119539	0.00856159	0.00979852	0.00937041	0.00842642	0.0192473	0.0217783	0.0150889	0.0132108	0.0204922	0.0264309	0.019168	0.0175011	0.0035584	0.000930788	0.0243325
Asparagine	0.0162771	0.0223726	0.0318531	0.0320674	0.0154449	0.0132635	0.0143648	0.0100737	0.0110504	0.0118648	0.0111195	0.0168384	0.0173823	0.0132207	0.0141639	0.0110636	0.0193685	0.0094663	0.0141421	0.00616818	0.0047872	0.00510725	0.00425399	0.0423248	0.218543	7.26598e-05
Glutamine	0.00713852	0.00743312	0.00923485	0.0102696	0.00512843	0.0109937	0.00533543	0.00353964	0.0263038	0.0228157	0.0214048	0.00555191	0.00562042	0.00493892	0.00534285	0.006	0.0144465	0.00288936	0.00306964	0.0391123	0.0280859	0.0367873	0.024006	0.00602354	0.608299	0.11115
Lysine	0.0153083	0.0125526	0.017388	0.0123052	0.0094464	0.00777547	0.0108446	0.00674368	0.00517668	0.00462454	0.0047495	0.0064048	0.00687566	0.00668782	0.00494266	0.00805809	0.00944783	0.00728236	0.00536192	0.00508643	0.00593162	0.00579739	0.00367482	0.000719515	0.0491724	0.682381
Tyrosine	0.0323834	0.0274959	0.0347868	0.0294537	0.0314908	0.0323539	0.0334349	0.0237679	0.0297086	0.0246241	0.0240025	0.0144601	0.0166274	0.0163383	0.0135488	0.0340313	0.0388974	0.0264868	0.0232633	0.0424434	0.060783	0.0422634	0.0361401	0.000110161	0.000648921	0.030975
Tryptophan	0.004	0.00405539	0.00847391	0.00757811	0.0108014	0.010033	0.010674	0.00810918	0.00985144	0.0110717	0.00819086	0.00478613	0.00595644	0.00532501	0.0044054	0.0162804	0.0162203	0.0116793	0.0107167	0.0171983	0.024672	0.0158946	0.0140999	0.483291	0.000507895	0.0333126
Threonine	0.0028225	0.00181146	0.00290172	0.00248897	0.00251999	0.00206474	0.00257677	0.0018049	0.00201678	0.00213105	0.00166285	0.00109656	0.00127838	0.0018155	0.00113322	0.00227405	0.00257719	0.00194677	0.00187049	0.00229583	0.00259746	0.00168333	0.0018147	0.00767865	0.0105941	0.587077
Methionine	0.00189792	0.0035141	0.00561148	0.00483785	0.00365667	0.00331775	0.00463374	0.00335693	0.00188379	0.00190134	0.00161157	0.00203556	0.00253095	0.0028777	0.00203333	0.00451125	0.0035337	0.00339727	0.00315422	0.00203195	0.00202273	0.0017685	0.00172268	0.106021	0.00995271	0.513845
Cysteine	0.0003	0.00022788	0.000633964	0.000492905	0.000345134	0.000342183	0.000422854	0.000332288	0.000442319	0.000447596	0.000378642	0.000261042	0.00034616	0.000341021	0.000228086	0.000563404	0.000839532	0.000432109	0.000508462	0.000905513	0.0011476	0.000976591	0.000823754	0.26309	0.114686	0.00131801
Ornithine	0.0140719	0.00442833	0.00522514	0.00397326	0.00920675	0.00806005	0.0120795	0.00846422	0.00576202	0.00666401	0.00503591	0.0050752	0.00530854	0.00503606	0.00397874	0.00919322	0.0129154	0.0113539	0.00670434	0.00735923	0.00884898	0.00724778	0.0062464	0.423155	0.00293227	0.0844043
Arginine	0.00107539	0.00142088	0.00227218	0.00142511	0.00125146	0.00144506	0.00158461	0.00110894	0.002015	0.00165456	0.00141844	0.000882814	0.00100218	0.000908102	0.000851495	0.00174396	0.00271927	0.0014532	0.00157678	0.00254129	0.00323297	0.00252645	0.00205101	0.0477455	0.00731535	0.0395205
Histidine	0.0038771	0.00567369	0.0103103	0.0066025	0.00505438	0.00433703	0.00510782	0.00338463	0.00426726	0.00596218	0.00483816	0.0030079	0.00372013	0.00473181	0.00282602	0.00615585	0.00754802	0.00460167	0.0041321	0.00804733	0.00943841	0.0070208	0.0055658	0.076117	0.178586	0.064053
Relative to mean Max
Alanine	0.536018	0.497502	0.669531	0.58773	0.548094	0.611261	0.634164	0.417103	0.679905	0.637175	0.620457	0.273263	0.294342	0.302354	0.278656	0.556696	0.882537	0.479937	0.57408	0.902866	1.06289	1.02974	1.0045
Valine	1.0861	0.834034	1.10708	0.903112	0.838826	0.86812	1.07289	0.638835	0.736519	0.63712	0.613336	0.390932	0.466478	0.471272	0.375475	0.859295	1.22368	0.658292	0.678577	0.946655	1.25845	0.912132	0.88276
Leucine	1.01774	0.868361	1.15991	0.953995	0.877047	0.918477	1.20717	0.729218	0.608923	0.58545	0.525756	0.404268	0.473603	0.466577	0.367245	0.927707	0.915392	0.70576	0.643377	0.742187	0.956761	0.691243	0.705201
Isoleucine	1.14159	0.826471	1.09934	0.932593	0.842575	0.818385	1.16522	0.682271	0.50853	0.517475	0.487257	0.385927	0.422154	0.505768	0.351073	0.84742	0.874571	0.629954	0.602971	0.584127	0.702195	0.579058	0.49393
Glycine	0.96533	0.943501	1.16021	0.93096	0.713081	0.734986	0.679134	0.560803	0.711868	0.604748	0.632729	0.542437	0.513495	0.728963	0.501744	0.675052	1.16074	0.606378	0.69012	0.918178	1.14492	0.993777	0.907768
Proline	0.504528	0.513882	0.846526	0.634763	0.616562	0.613479	0.716154	0.464791	0.640693	0.733684	0.550885	0.295822	0.313937	0.2713	0.26204	0.639387	0.883581	0.418364	0.462173	0.962561	1.35807	0.786371	0.892993
Serine	0.983038	0.770126	1.22333	1.02351	0.655528	0.594052	0.641129	0.559547	0.336005	0.585378	0.432082	0.679288	0.638788	1.12827	0.577596	0.61732	0.722869	0.646261	0.466727	0.520313	0.407699	0.420413	0.462544
GABA	0.856848	0.649004	0.77137	0.623515	0.583329	0.664929	0.703105	0.508977	0.672884	0.479096	0.581942	0.349816	0.350486	0.28145	0.361693	0.643214	0.823095	0.544909	0.514729	0.936416	1.26934	0.974734	0.819512
Aspartic acid	0.944507	0.889417	1.25031	0.915767	0.596692	0.461517	0.508667	0.438798	0.348814	0.378664	0.336494	0.525059	0.439877	0.507427	0.383241	0.503082	0.526572	0.432263	0.373516	0.387505	0.413776	0.361696	0.310246
Pyroglutamic acid	0.783678	0.538762	0.71218	0.59248	0.497962	0.592489	0.534534	0.41302	0.724881	0.583275	0.6275	0.358506	0.349419	0.403267	0.329037	0.516489	0.764786	0.432515	0.389058	0.990782	1.17792	1.02115	0.810149
Glutamic acid	0.307209	0.330892	0.435053	0.385851	0.445947	0.502019	0.384709	0.28322	0.961167	0.863551	0.793464	0.208192	0.202812	0.18167	0.176774	0.316174	0.498258	0.303313	0.293092	1.13693	1.0542	1.05296	0.755917
Phenylalanine	0.60856	0.828647	1.01847	0.878449	0.862869	0.849028	1.01821	0.68557	0.714364	0.607237	0.572012	0.409683	0.468872	0.448387	0.403215	0.921007	1.04212	0.722023	0.632153	0.980578	1.26475	0.917216	0.837451
Asparagine	0.63477	0.87248	1.2422	1.25055	0.602313	0.517245	0.560194	0.39285	0.430941	0.4627	0.433636	0.656657	0.677868	0.515575	0.552358	0.431454	0.755328	0.369164	0.551507	0.240545	0.18669	0.199171	0.165896
Glutamine	0.223094	0.232301	0.288608	0.320945	0.160274	0.343576	0.166743	0.110621	0.822048	0.713037	0.668946	0.173509	0.17565	0.154351	0.166975	0.187513	0.451483	0.0902986	0.0959325	1.22234	0.877743	1.14968	0.750236
Lysine	1.06392	0.872404	1.20846	0.85521	0.656523	0.540394	0.753701	0.468685	0.359779	0.321405	0.33009	0.445132	0.477858	0.464803	0.343514	0.560036	0.656623	0.506123	0.372653	0.353506	0.412247	0.402918	0.2554
Tyrosine	0.713173	0.605538	0.766103	0.648652	0.693516	0.712525	0.736331	0.523435	0.654266	0.542292	0.528602	0.318453	0.366182	0.359815	0.298382	0.749464	0.856629	0.583313	0.512324	0.934723	1.33861	0.930759	0.795906
Tryptophan	0.22264	0.225723	0.471658	0.421798	0.601206	0.558439	0.594115	0.451358	0.548332	0.616254	0.455904	0.266397	0.331536	0.296391	0.245205	0.906168	0.902822	0.65007	0.596491	0.957258	1.37325	0.884693	0.784804
Threonine	1.12622	0.722802	1.15784	0.99314	1.00552	0.823867	1.02817	0.720184	0.804726	0.850325	0.663506	0.437546	0.510097	0.724415	0.452172	0.907384	1.02834	0.776794	0.746356	0.916074	1.03643	0.671678	0.724095
Methionine	0.478628	0.886205	1.41513	1.22004	0.922158	0.836689	1.16856	0.84657	0.475063	0.479489	0.406414	0.513338	0.638269	0.725713	0.512775	1.13767	0.891147	0.856742	0.795447	0.512427	0.510104	0.44599	0.434434
Cysteine	0.311408	0.236546	0.658073	0.511649	0.358259	0.355196	0.438934	0.344924	0.45914	0.464618	0.393041	0.270969	0.359324	0.35399	0.23676	0.58483	0.871458	0.448541	0.527798	0.939948	1.19124	1.01373	0.85508
Ornithine	1.40135	0.440993	0.520343	0.395675	0.916851	0.802657	1.20294	0.842906	0.573808	0.663633	0.501499	0.505412	0.528649	0.501514	0.396222	0.915503	1.28617	1.13067	0.667649	0.732866	0.881222	0.721768	0.622046
Arginine	0.415542	0.549043	0.877991	0.550676	0.483574	0.558386	0.61231	0.428506	0.778617	0.639336	0.5481	0.341128	0.387252	0.350899	0.329026	0.673883	1.05075	0.561532	0.609284	0.981978	1.24925	0.976243	0.79253
Histidine	0.515704	0.754672	1.3714	0.878216	0.672296	0.57688	0.679404	0.450199	0.567599	0.793045	0.643536	0.400088	0.494824	0.62939	0.375896	0.818805	1.00398	0.61208	0.549621	1.0704	1.25543	0.933855	0.740322
Mean	CL450.1					CL216.1
Time point (h)	24	240	480			24	240	480
Alanine	0.572695	0.552655	0.645846		Alanine	0.287154	0.623312	1
Valine	0.982582	0.854668	0.662325		Valine	0.426039	0.85496	1
Leucine	1	0.932979	0.573376		Leucine	0.427923	0.798059	0.773848
Isoleucine	1	0.877114	0.504421		Isoleucine	0.41623	0.738729	0.589827
Glycine	1	0.672001	0.649782		Glycine	0.57166	0.783073	0.99116
Proline	0.624925	0.602746	0.641754		Proline	0.285775	0.600876	1
Serine	1	0.612564	0.451155		Serine	0.755986	0.613294	0.452742
GABA	0.725184	0.615085	0.577974		GABA	0.335861	0.631487	1
Aspartic acid	1	0.501418	0.354657		Aspartic acid	0.463901	0.458858	0.368306
Pyroglutamic acid	0.656775	0.509501	0.645219		Pyroglutamic acid	0.360057	0.525712	1
Glutamic acid	0.364751	0.403974	0.872727		Glutamic acid	0.192362	0.352709	1
Phenylalanine	0.833531	0.853918	0.631204		Phenylalanine	0.432539	0.829326	1
Asparagine	1	0.518151	0.442426		Asparagine	0.600615	0.526863	0.198075
Glutamine	0.266237	0.195304	0.734677		Glutamine	0.167621	0.206307	1
Lysine	1	0.604826	0.337091		Lysine	0.432827	0.523859	0.356018
Tyrosine	0.683366	0.666452	0.575053		Tyrosine	0.335708	0.675433	1
Tryptophan	0.335455	0.55128	0.540163		Tryptophan	0.284882	0.763888	1
Threonine	1	0.894435	0.772852		Threonine	0.531057	0.864719	0.837069
Methionine	1	0.943494	0.453655		Methionine	0.597524	0.920252	0.475739
Cysteine	0.429419	0.374328	0.438933		Cysteine	0.305261	0.608157	1
Ornithine	0.68959	0.941338	0.579647		Ornithine	0.482949	1	0.739476
Arginine	0.598313	0.520694	0.655351		Arginine	0.352076	0.723862	1
Histidine	0.879998	0.594695	0.66806		Histidine	0.47505	0.746122	1

## Sheet: TableS4b
Table S4. Intracellular Organic Acids. Relative values to the highest level on each metabolite are informed.
	CL450.1											CL216.1
Hours	24 h				240 h				480 h			24h				240 h				480 h				ANOVA
	R1	R2	R3	R4	R1	R2	R3	R4	R1	R2	R3	R1	R2	R3	R4	R1	R2	R3	R4	R1	R2	R3	R4	24	240	480
Lactic acid	0.149479	0.103531	0.141753	0.110021	0.0927385	0.111524	0.106123	0.079728	0.114612	0.0848979	0.104812	0.0632836	0.0721483	0.0664105	0.0664958	0.106406	0.136404	0.0808304	0.0842739	0.154103	0.193462	0.179959	0.147443	0.00218111	0.00611177	0.00603164
Citric acid	0.00924187	0.0143032	0.0207304	0.0118535	0.00911287	0.00853371	0.0104392	0.00605365	0.00900761	0.00831818	0.00843951	0.00507384	0.00619068	0.00489344	0.0044997	0.0099326	0.0108152	0.00763272	0.0055448	0.012437	0.0218099	0.0143556	0.0117477	0.0118418	0.0142433	0.0635466
Succinic acid	0.00231745	0.00168297	0.00224594	0.00204406	0.00337455	0.00497219	0.00443708	0.0029321	0.00963197	0.00904403	0.00816573	0.00116083	0.00127309	0.00108535	0.00121707	0.0039368	0.00716561	0.00334403	0.00417031	0.0106205	0.0139378	0.00887942	0.00881911	0.000952756	0.00112846	0.319516
Fumaric acid	0.00120399	0.000765127	0.00116069	0.000827137	0.000858916	0.00103646	0.000839623	0.000686561	0.00176627	0.00190775	0.00175949	0.000862104	0.000878563	0.000804245	0.000758793	0.00130011	0.00198992	0.00114712	0.00123634	0.00345101	0.0036481	0.00326285	0.00258515	0.20833	0.714136	0.00358631
Nicotinic acid	0.00142916	0.00117395	0.00125618	0.0011888	0.000761409	0.00103279	0.00100821	0.000794636	0.000914268	0.000580019	0.000888884	0.000775556	0.000732612	0.00067962	0.000672761	0.000875292	0.000892257	0.000799441	0.000792112	0.000892636	0.000842571	0.00109625	0.000803345	0.000132634	0.0484342	0.378659
Malic acid	0.0044998	0.00363418	0.00552979	0.00442801	0.00300256	0.00369962	0.00337152	0.00263945	0.00663266	0.00571872	0.00514836	0.00328916	0.00331036	0.00284523	0.0027929	0.00412667	0.00570443	0.00320579	0.00310931	0.00962824	0.0136146	0.00956593	0.00789962	0.0121523	0.673087	0.0325154
Quinic acid	0.0005	0.000368213	0.000585542	0.000480149	0.000347227	0.000367056	0.000386992	0.000293003	0.000387174	0.000366615	0.000332467	0.000271682	0.000268132	0.000242034	0.000237099	0.000440485	0.000576492	0.000325613	0.000279982	0.000540692	0.000785256	0.000473083	0.000430157	0.0024068	0.00537403	0.0945186
Relative to mean Max
Lactic acid	0.885844	0.613545	0.840059	0.652011	0.549588	0.660915	0.628906	0.472485	0.679215	0.503123	0.621137	0.375032	0.427566	0.393563	0.394068	0.630583	0.808359	0.479018	0.499425	0.913248	1.1465	1.06648	0.873777
Citric acid	0.61255	0.948016	1.37401	0.785647	0.604	0.565613	0.69191	0.401235	0.597024	0.551328	0.55937	0.336293	0.410318	0.324337	0.29824	0.658332	0.716827	0.505896	0.367508	0.824322	1.44556	0.951484	0.778634
Succinic acid	0.219369	0.159309	0.2126	0.19349	0.319432	0.470665	0.420012	0.277551	0.911756	0.856103	0.772963	0.109884	0.12051	0.102738	0.115207	0.372655	0.678292	0.316544	0.394759	1.00533	1.31934	0.84052	0.834811
Fumaric acid	0.371971	0.236386	0.358594	0.255544	0.265362	0.320215	0.259401	0.212113	0.545689	0.589397	0.543593	0.266347	0.271432	0.248471	0.234429	0.401669	0.614783	0.354403	0.381966	1.06619	1.12708	1.00806	0.79868
Nicotinic acid	1.13244	0.930211	0.995369	0.941978	0.603325	0.81836	0.798887	0.629654	0.724447	0.459595	0.704334	0.614535	0.580507	0.538518	0.533082	0.693564	0.707006	0.633461	0.627653	0.707307	0.667636	0.868646	0.636554
Malic acid	0.442149	0.357093	0.543356	0.435096	0.295031	0.363524	0.331285	0.259352	0.651724	0.56192	0.505877	0.323192	0.325275	0.279571	0.274429	0.405486	0.560516	0.315	0.30552	0.946068	1.33777	0.939946	0.776215
Quinic acid	0.897187	0.660713	1.05068	0.861566	0.623056	0.658636	0.694409	0.525756	0.694735	0.657845	0.59657	0.487499	0.48113	0.4343	0.425445	0.790395	1.03444	0.584272	0.502392	0.970204	1.40904	0.848889	0.771863
Mean	CL450.1					CL216.1
Time point (h)	24	240	480			24	240	480
Lactic acid	0.747865	0.577973	0.601158		Lactic acid	0.397557	0.604346	1
Citric acid	0.930055	0.56569	0.56924		Citric acid	0.342297	0.562141	1
Succinic acid	0.196192	0.371915	0.846941		Succinic acid	0.112085	0.440563	1
Fumaric acid	0.305624	0.264273	0.55956		Fumaric acid	0.25517	0.438205	1
Nicotinic acid	1	0.712556	0.629459		Nicotinic acid	0.566661	0.665421	0.720036
Malic acid	0.444423	0.312298	0.573174		Malic acid	0.300617	0.396631	1
Quinic acid	0.867537	0.625464	0.649716		Quinic acid	0.457094	0.727875	1

## Sheet: TableS4c
Table S4. IntracellularSugar Sources. Relative values to the highest level on each metabolite are informed.
	CL450.1											CL216.1
Hours	24 h				240 h				480 h			24h				240 h				480 h				ANOVA
	R1	R2	R3	R4	R1	R2	R3	R4	R1	R2	R3	R1	R2	R3	R4	R1	R2	R3	R4	R1	R2	R3	R4	24	240	480
Glycerol	0.427021	0.407126	0.462181	0.389443	0.343058	0.530659	0.529657	0.308228	0.857746	0.605734	0.714034	0.203903	0.273843	0.21121	0.256203	0.386084	0.744856	0.350035	0.387743	1.071	1.48952	1.07673	1.05757	0.000201413	0.0211826	0.0232933
Fructose	0.455132	0.4972	0.563807	0.47757	0.0216192	0.0314061	0.0433342	0.0148054	0.00751059	0.011	0.0261377	0.175384	0.226586	0.183068	0.198175	0.0326801	0.0447087	0.0291919	0.0314217	0.0437471	0.0502426	0.0438583	0.027587	2.42773e-05	1.25638e-05	0.0163792
Glucose	0.085927	0.0997664	0.108239	0.0972223	0.0026867	0.00487183	0.00686266	0.00233824	0.00629634	0.00501359	0.00647381	0.0244096	0.0337163	0.0279471	0.033934	0.00572768	0.00984063	0.00490211	0.00573378	0.0148759	0.0164496	0.0162412	0.00915139	1.19371e-05	5.40808e-05	0.0103033
Myoinositol	0.0296468	0.0263368	0.0327502	0.0264622	0.0289594	0.0327378	0.0308573	0.0217783	0.0378159	0.0279294	0.0280309	0.0139643	0.0145425	0.0120641	0.0126258	0.0275588	0.0361412	0.0225706	0.0201041	0.0526745	0.0726468	0.0545328	0.0460043	7.66976e-05	0.00080924	0.0179677
Maltose	3.70823	3.64384	4.10227	3.38985	2.8553	2.98516	3.9153	2.62829	0.679591	0.714733	0.773295	1.56105	1.9198	1.46169	1.46491	2.8975	2.63819	2.65597	2.12583	0.566205	0.627663	0.547578	0.595031	2.56474e-05	0.00262517	0.00646965
Threalose	0.186474	0.156879	0.237657	0.238102	0.203627	0.567407	0.0924262	0.0671711	1.5258	1.09134	1.24591	0.191399	0.169876	0.145847	0.172493	0.0257591	0.56957	0.0294364	0.0686634	1.98787	1.58623	2.05819	1.5168	0.165864	0.607486	0.0501092
Erythritol	0.000317394	0.000177524	0.000251625	0.000215537	0.000489648	0.000579367	0.000489278	0.000284907	0.00096934	0.000802393	0.000951067	0.000163308	0.00026786	0.000124077	0.000155233	0.000365655	0.000990873	0.000362597	0.000482495	0.00167038	0.00221406	0.00151085	0.00149511	0.195177	0.00664456	0.0104261
Sucrose	0.0011326	0.00167302	0.000538361	0.000705946	0.00119014	0.000395774	0.00109751	0.000341001	0.000279125	0.000328899	0.000341441	0.000712421	0.000864453	0.000801443	0.000627937	0.000380192	0.00105368	0.00226212	0.000368435	0.000450424	0.000440514	0.000502718	0.000765667	0.351669	0.984929	0.0593833
Relative to mean Max
Glycerol	0.363824	0.346873	0.39378	0.331807	0.292287	0.452124	0.45127	0.262611	0.730802	0.516087	0.608359	0.173726	0.233315	0.179952	0.218286	0.328945	0.63462	0.298231	0.330359	0.912497	1.26907	0.91738	0.90105
Fructose	0.913136	0.997537	1.13117	0.958154	0.0433748	0.0630105	0.086942	0.0297043	0.0150686	0.0220694	0.0524403	0.351874	0.454601	0.367291	0.397601	0.0655665	0.0896996	0.058568	0.0630417	0.0877702	0.100802	0.0879934	0.0553481
Glucose	0.878702	1.02023	1.10686	0.994209	0.0274746	0.04982	0.0701786	0.0239111	0.0643873	0.0512697	0.0662021	0.249616	0.344788	0.285791	0.347014	0.0585721	0.100632	0.0501297	0.0586345	0.152123	0.168216	0.166085	0.0935834
Myoinositol	0.525051	0.46643	0.580013	0.46865	0.512878	0.579794	0.546489	0.385699	0.669727	0.494636	0.496432	0.24731	0.257551	0.213658	0.223606	0.488071	0.640068	0.39973	0.356048	0.932877	1.28659	0.965786	0.814746
Maltose	0.99924	0.98189	1.10542	0.913449	0.769405	0.804399	1.05504	0.708234	0.183127	0.192596	0.208376	0.420649	0.517322	0.393875	0.394743	0.780776	0.710902	0.715693	0.572837	0.152573	0.169134	0.147554	0.160341
Threalose	0.104334	0.0877756	0.132972	0.133221	0.113932	0.317471	0.0517135	0.037583	0.853705	0.610617	0.697101	0.10709	0.0950474	0.0816029	0.0965116	0.0144125	0.318681	0.01647	0.038418	1.11224	0.887516	1.15158	0.848665
Erythritol	0.184253	0.103056	0.146073	0.125123	0.284249	0.336333	0.284034	0.165393	0.562719	0.465803	0.552112	0.0948029	0.155498	0.0720288	0.0901157	0.212269	0.575219	0.210494	0.280097	0.969683	1.2853	0.877077	0.867941
Sucrose	1.11465	1.6465	0.529827	0.694756	1.17128	0.3895	1.08011	0.335596	0.274701	0.323686	0.336028	0.701128	0.85075	0.788738	0.617983	0.374165	1.03698	2.22626	0.362595	0.443284	0.433531	0.494749	0.75353
Mean	CL450.1					CL216.1
Time point (h)	24	240	480			24	240	480
Glycerol	0.359071	0.364573	0.618416			Glycerol	0.20132	0.398039
Fructose	1	0.0557579	0.0298594			Fructose	0.392842	0.069219
Glucose	1	0.0428461	0.0606197			Glucose	0.306802	0.066992
Myoinositol	0.510036	0.506215	0.553598			Myoinositol	0.235531	0.470979
Maltose	1	0.834269	0.1947			Maltose	0.431647	0.695052
Threalose	0.114576	0.130175	0.720474			Threalose	0.095063	0.0969954
Erythritol	0.139626	0.267502	0.526878			Erythritol	0.103111	0.31952
Sucrose	0.996433	0.744122	0.311472			Sucrose	0.73965	1

## Sheet: TableS4d
Table S4. Intracellular Metabolites. Relative values to the highest level on each metabolite are informed.
	CL450.1											CL216.1
Hours	24 h				240 h				480 h			24h				240 h				480 h				ANOVA
	R1	R2	R3	R4	R1	R2	R3	R4	R1	R2	R3	R1	R2	R3	R4	R1	R2	R3	R4	R1	R2	R3	R4	24	240	480
Phosphoric acid	0.220699	0.226953	0.29608	0.217419	0.186417	0.172192	0.183052	0.142173	0.182217	0.144469	0.155002	0.118715	0.11858	0.0915518	0.0991714	0.198082	0.218789	0.161354	0.136338	0.256794	0.394389	0.302144	0.221842	0.00054257	0.00193584	0.0319205
Urea	0.00877269	0.00337834	0.00409154	0.00295897	0.00377923	0.00436275	0.00252107	0.00338222	0.00492533	0.00258366	0.00509133	0.0053204	0.0059105	0.00796305	0.00707563	0.00486779	0.00726334	0.00463918	0.003799	0.0075754	0.00695035	0.00708973	0.00745436	0.274268	0.00494606	0.00712436
FA 16:0 (palmitic acid)	0.957468	0.575574	0.571113	0.551466	0.444819	0.732598	0.618877	0.633852	0.753839	0.960325	1.06648	1.09702	1.12107	0.779297	1.01725	1.06528	0.784046	0.988929	1.22156	1.27403	1.11202	1.56075	1.62339	0.034987	0.00688354	0.034793
FA 18:0 (stearic acid)	0.640483	0.415324	0.414386	0.400784	0.307125	0.515334	0.433375	0.450469	0.531942	0.673916	0.761797	0.804082	0.81727	0.565946	0.747833	0.734108	0.564007	0.697544	0.882061	0.91797	0.794031	1.11802	1.18485	0.0173721	0.00544914	0.0341569
Uracil	0.00271699	0.00197168	0.0019555	0.00166171	0.0012659	0.00176033	0.00158393	0.00134546	0.00217598	0.00131955	0.0025858	0.00217897	0.00204005	0.00182779	0.00189415	0.0018574	0.00235366	0.00216178	0.0020253	0.0034749	0.00410676	0.00446077	0.00365486	0.715046	0.0112096	0.00561284
Putrescine	0.00505098	0.0031684	0.00545925	0.00337659	0.00230052	0.00256297	0.00376048	0.00214908	0.00312491	0.00171252	0.00260747	0.001906	0.00246488	0.00195	0.00214782	0.00274499	0.00316365	0.00289644	0.00180851	0.00397543	0.00591401	0.00565634	0.00359475	0.011157	0.187531	0.0308587
Adenine	0.010688	0.00801472	0.00994314	0.00868759	0.00531833	0.00595263	0.00696227	0.00516574	0.00359074	0.00248472	0.00468441	0.00641796	0.00670915	0.00585114	0.00564437	0.00643108	0.00585536	0.00557435	0.00458038	0.00432266	0.00445641	0.00757479	0.00411038	0.00277137	0.54484	0.226336
Relative to mean Max
Phosphoric acid	0.751207	0.772496	1.00779	0.740044	0.634518	0.586102	0.623067	0.483923	0.620223	0.491739	0.52759	0.404077	0.403618	0.311621	0.337556	0.674223	0.744707	0.549212	0.464063	0.874067	1.34241	1.02843	0.755097
Urea	1.20712	0.464859	0.562994	0.407154	0.52002	0.600312	0.346898	0.465392	0.677724	0.35551	0.700565	0.732085	0.813283	1.09571	0.973604	0.669807	0.999433	0.63835	0.522741	1.04237	0.956366	0.975544	1.02572
FA 16:0 (palmitic acid)	0.687566	0.413325	0.410122	0.396013	0.319429	0.526086	0.444422	0.455175	0.541339	0.689618	0.765852	0.787781	0.805053	0.55962	0.7305	0.76499	0.563031	0.710159	0.877217	0.914894	0.798549	1.12079	1.16577
FA 18:0 (stearic acid)	0.63811	0.413786	0.412851	0.399299	0.305987	0.513425	0.43177	0.448801	0.529971	0.67142	0.758975	0.801104	0.814242	0.56385	0.745063	0.731388	0.561918	0.694959	0.878794	0.914569	0.791089	1.11388	1.18046
Uracil	0.692346	0.502425	0.498302	0.423439	0.322579	0.448569	0.40362	0.34285	0.554485	0.336248	0.658916	0.555247	0.519847	0.465758	0.482668	0.473304	0.599763	0.550867	0.516089	0.885476	1.04649	1.1367	0.931336
Putrescine	1.05556	0.662135	1.14088	0.705643	0.480763	0.535612	0.785868	0.449116	0.653046	0.357883	0.544911	0.398317	0.515112	0.407512	0.448854	0.57365	0.661142	0.605301	0.377944	0.830787	1.23591	1.18207	0.751234
Adenine	1.14514	0.858716	1.06533	0.930809	0.569818	0.637779	0.745954	0.55347	0.38472	0.266219	0.501899	0.687635	0.718834	0.626905	0.604751	0.689042	0.627357	0.597249	0.490753	0.46314	0.47747	0.811581	0.440396
Mean	CL450.1					CL216.1
Time point (h)	24	240	480			24	240	480
Phosphoric acid	0.817883	0.581903	0.546518		Phosphoric acid	0.364218	0.608051	1
Urea	0.660532	0.483156	0.577933		Urea	0.903671	0.707583	1
FA 16:0 (palmitic acid)	0.476756	0.436278	0.665603		FA 16:0 (palmitic acid)	0.720738	0.728849	1
FA 18:0 (stearic acid)	0.466011	0.424996	0.653455		FA 18:0 (stearic acid)	0.731064	0.716765	1
Uracil	0.529128	0.379404	0.51655		Uracil	0.50588	0.535006	1
Putrescine	0.891053	0.56284	0.518613		Putrescine	0.442449	0.554509	1
Adenine	1	0.626755	0.384279		Adenine	0.659531	0.6011	0.548147
