# Supplementary material for: Molecular profiling of beer wort fermentation diversity across natural Saccharomyces eubayanus isolates
Source: Microb Biotechnol. 2020 Feb 25;13(4):1012–25. doi: 10.1111/1751-7915.13545 (PMC7264880; doi:10.1111/1751-7915.13545)
Supplement: Supplementary file 5 — Table S5. General statistics of the genome assemblies in CL216.1 and CL450.1. [file MBT2-13-1012-s005.xlsx]

## Sheet: TableS5a
Table S5. General statistic of the genome assembly
Statistic	CL216.1	CL450.1
GC_content	39.9	39.9
length_N50	909444	923842
length_max	1275346	1291268
length_mean	695698	700763
length_median	759789	751465
length_min	79376	72991
num_A	3558220	3583779
num_C	2360472	2374107
num_G	2353278	2371936
num_N	5000	10000
num_T	3549908	3573160
num_bp	11826878	11912982
num_bp_not_N	11821878	11902982
num_scaffolds	17	17

## Sheet: TableS5b
Table S5b. ORFs annotated in CL216.1
#ID	GENENAME	DESCRIPTION	ENZYME	GO	KEYWORD	PATHWAY	GOSLIM
216_G0000010|216_G0000010.mRNA.1
216_G0000020|216_G0000020.mRNA.1
216_G0000030|216_G0000030.mRNA.1	GDH3	NADP-specific glutamate dehydrogenase 2	1.4.1.4	GO:0005829;GO:0097308;GO:0005634;GO:0005739;GO:0097054;GO:0036267;GO:0006537;GO:0006520;GO:0004354;GO:0019676	Isopeptide bond;NADP;Acetylation;Oxidoreductase;Ubl conjugation
216_G0000040|216_G0000040.mRNA.1	BDH	(R,R)-butanediol dehydrogenase	1.1.1.303;1.1.1.4	GO:0000721;GO:0005737;GO:0006066;GO:0008270;GO:0016616;GO:0034079;GO:0052587	Metal-binding;NAD;Oxidoreductase;Phosphoprotein;Zinc
216_G0000050|216_G0000050.mRNA.1	BDH	(R,R)-butanediol dehydrogenase	1.1.1.303;1.1.1.4	GO:0000721;GO:0005737;GO:0006066;GO:0008270;GO:0016616;GO:0034079;GO:0052587	Metal-binding;NAD;Oxidoreductase;Phosphoprotein;Zinc
216_G0000060|216_G0000060.mRNA.1	ECM1	Shuttling pre-60S factor ECM1		GO:0005737;GO:0005730;GO:0005634;GO:0030687;GO:0000055	Cytoplasm;Nucleus;Phosphoprotein;Ribosome biogenesis;Transport
216_G0000070|216_G0000070.mRNA.1	CNE1	Calnexin homolog		GO:0005783;GO:0005789;GO:0030176;GO:0005509;GO:0030246;GO:0051082;GO:0030968;GO:0006457;GO:0030433	Chaperone;Disulfide bond;Endoplasmic reticulum;Glycoprotein;Lectin;Membrane;Repeat;Signal;Transmembrane;Transmembrane helix
216_G0000080|216_G0000080.mRNA.1
216_G0000090|216_G0000090.mRNA.1	PEX22	Peroxisome assembly protein 22		GO:0005737;GO:0005779;GO:0043495;GO:0097027;GO:1902499;GO:0031398;GO:0016562;GO:0006625	Membrane;Peroxisome;Peroxisome biogenesis;Transmembrane;Transmembrane helix
216_G0000100|216_G0000100.mRNA.1	ACS1	Acetyl-coenzyme A synthetase 1	6.2.1.1	GO:0019654;GO:0045150;GO:0003987;GO:0005783;GO:0019427;GO:0006090;GO:0005739;GO:0006085;GO:0005829;GO:0045733;GO:0042318;GO:0016880;GO:0016573;GO:0005524;GO:0005730;GO:0001302;GO:0016208;GO:0005634;GO:0015976	Cytoplasm;Acetoin catabolism;ATP-binding;Endoplasmic reticulum;Mitochondrion;Nucleotide-binding;Microsome;Ligase;Nucleus	Ketone degradation;Carbohydrate metabolism
216_G0000110|216_G0000110.mRNA.1	FLC2	Flavin carrier protein 2		GO:0005789;GO:0006457;GO:0055085;GO:0071476;GO:0015230;GO:0009272;GO:0005737;GO:0030148;GO:0015883;GO:0055074;GO:0005783;GO:0016021	Glycoprotein;Membrane;Transmembrane helix;Transport;Endoplasmic reticulum;Transmembrane;Signal
216_G0000120|216_G0000120.mRNA.1
216_G0000130|216_G0000130.mRNA.1	AIM2	Protein AIM2		GO:0005737;GO:0016787	Cytoplasm
216_G0000140|216_G0000140.mRNA.1	GEM1	Mitochondrial Rho GTPase 1	3.6.5.-	GO:0005741;GO:1900428;GO:0055091;GO:0005509;GO:0005525;GO:0007005;GO:0005739;GO:1990456;GO:0060237;GO:0032865;GO:0000001;GO:0007266;GO:0031307;GO:0003924;GO:0010821	Calcium;Nucleotide-binding;Mitochondrion;Transmembrane;Mitochondrion outer membrane;Transmembrane helix;Membrane;Metal-binding;Hydrolase;GTP-binding;Repeat
216_G0000150|216_G0000150.mRNA.1	SPC72	Spindle pole component SPC72		GO:0061499;GO:0005824;GO:0005200;GO:0051301;GO:0000741;GO:0007020;GO:0000070;GO:0000022;GO:0031578;GO:0030473	Cell cycle;Cell division;Cytoplasm;Cytoskeleton;Karyogamy;Phosphoprotein
216_G0000160|216_G0000160.mRNA.1	BOL3	BolA-like protein 3		GO:0005759;GO:0106035	Mitochondrion
216_G0000170|216_G0000170.mRNA.1	BOL1	BolA-like protein 1		GO:0044572;GO:0005759;GO:0106035	Mitochondrion
216_G0000180|216_G0000180.mRNA.1	GCV3	Glycine cleavage system H protein, mitochondrial		GO:0005960;GO:0005739;GO:0006546;GO:0019464;GO:0006730;GO:0055114;GO:0009249	Lipoyl;Mitochondrion;Transit peptide
216_G0000190|216_G0000190.mRNA.1	PTA1	Pre-tRNA-processing protein PTA1		GO:0005847;GO:0006378;GO:0098789;GO:0030846;GO:0008033	mRNA processing;Nucleus;Phosphoprotein;tRNA processing
216_G0000200|216_G0000200.mRNA.1	ERV46	ER-derived vesicles protein ERV46		GO:0030134;GO:0005783;GO:0030176;GO:0030173;GO:0006888;GO:0015031;GO:0006890	Endoplasmic reticulum;ER-Golgi transport;Golgi apparatus;Membrane;Protein transport;Transmembrane;Transmembrane helix;Transport
216_G0000210|216_G0000210.mRNA.1	CDC24	Cell division control protein 24		GO:0120171;GO:0032153;GO:0005935;GO:0005934;GO:0005737;GO:0000935;GO:0000131;GO:0043332;GO:0005634;GO:0005089;GO:0000282;GO:0043577;GO:0030010;GO:0072697;GO:0007096;GO:0035023;GO:0031106;GO:0007264	Guanine-nucleotide releasing factor
216_G0000220|216_G0000220.mRNA.1
216_G0000230|216_G0000230.mRNA.1	CYC3	CCHL	4.4.1.17	GO:0004408;GO:0005739;GO:0005743;GO:0005758;GO:0007005;GO:0018063;GO:0046872	Heme;Iron;Lyase;Membrane;Metal-binding;Mitochondrion;Mitochondrion inner membrane;Repeat
216_G0000240|216_G0000240.mRNA.1	CDC19	Pyruvate kinase 1	2.7.1.40	GO:0030446;GO:0030955;GO:0000287;GO:0032869;GO:0004743;GO:0030445;GO:0016301;GO:0042866;GO:0036180;GO:0005737;GO:0006090;GO:0036170;GO:0005886;GO:0061621;GO:0006096;GO:0005524;GO:0044416;GO:0009267	Magnesium;Transferase;Phosphoprotein;Glycolysis;Potassium;Isopeptide bond;Metal-binding;Ubl conjugation;Nucleotide-binding;Acetylation;ATP-binding;Kinase;Pyruvate	Carbohydrate degradation
216_G0000250|216_G0000250.mRNA.1
216_G0000260|216_G0000260.mRNA.1	RBG1	Ribosome-interacting GTPase 1		GO:0005844;GO:0002181;GO:0003924;GO:1903833;GO:0051286;GO:0005737;GO:0010494;GO:0005525	GTP-binding;Cytoplasm;Nucleotide-binding;Acetylation
216_G0000270|216_G0000270.mRNA.1	FUN12	Eukaryotic translation initiation factor 5B	3.6.5.3	GO:0000462;GO:0001732;GO:0002183;GO:0003743;GO:0003924;GO:0005525;GO:0005829;GO:0006446;GO:0010494;GO:0022627;GO:0031369;GO:0033290;GO:0042255;GO:0043022;GO:0046872	GTP-binding;Hydrolase;Initiation factor;Magnesium;Metal-binding;Nucleotide-binding;Phosphoprotein;Protein biosynthesis
216_G0000280|216_G0000280.mRNA.1	MTW1	Kinetochore-associated protein MTW1		GO:0005737;GO:0000818;GO:0000922;GO:0051301;GO:0007059;GO:0051382;GO:0000070;GO:0034501	Cell cycle;Cell division;Centromere;Chromosome;Coiled coil;Cytoplasm;Cytoskeleton;Kinetochore;Mitosis
216_G0000290|216_G0000290.mRNA.1	laf1	Clr6 L-associated factor 1		GO:0003677;GO:0003682;GO:0003713;GO:0006338;GO:0006357;GO:0016573;GO:0016575;GO:0030437;GO:0032221;GO:0035066;GO:0045944;GO:0070210;GO:0070461;GO:1990483	Chromatin regulator;Phosphoprotein;Repressor;Stress response;Transcription;Transcription regulation
216_G0000300|216_G0000300.mRNA.1	POP5	Ribonuclease P/MRP protein subunit POP5	3.1.26.5	GO:0005737;GO:0005655;GO:0000172;GO:0000171;GO:0004526;GO:0003723;GO:0034965;GO:0000294;GO:0006364;GO:0008033	Cytoplasm;Hydrolase;Nucleus;rRNA processing;tRNA processing
216_G0000310|216_G0000310.mRNA.1	PRP45	Pre-mRNA-processing protein 45		GO:0005634;GO:0071014;GO:0071006;GO:0071007;GO:0000350	mRNA processing;mRNA splicing;Nucleus;Spliceosome
216_G0000320|216_G0000320.mRNA.1	GIP4	GLC7-interacting protein 4		GO:0005737;GO:0008157;GO:0019888;GO:0007059;GO:0043666	Cytoplasm;Phosphoprotein
216_G0000330|216_G0000330.mRNA.1	SNC1	Synaptobrevin homolog 1		GO:0051286;GO:0032153;GO:0071944;GO:0016021;GO:0099097;GO:0006893;GO:0005935;GO:0016192;GO:0006897;GO:0005802;GO:0006886;GO:0006887;GO:0051285;GO:0000149;GO:0005933;GO:0006906;GO:0030658;GO:0031201;GO:0090619;GO:0030659;GO:0005484;GO:0005886;GO:0005768;GO:0035493	Membrane;Transmembrane helix;Coiled coil;Lipoprotein;Ubl conjugation;Transmembrane;Isopeptide bond;Palmitate
216_G0000340|216_G0000340.mRNA.1	myo52	Class V unconventional myosin MYO2		GO:0000001;GO:0000011;GO:0000131;GO:0000132;GO:0000146;GO:0000281;GO:0000329;GO:0003774;GO:0003779;GO:0005516;GO:0005524;GO:0005933;GO:0005934;GO:0005935;GO:0006904;GO:0007049;GO:0007107;GO:0007118;GO:0007533;GO:0008298;GO:0009826;GO:0015031;GO:0016459;GO:0030050;GO:0030133;GO:0030898;GO:0031097;GO:0031941;GO:0031982;GO:0032432;GO:0043332;GO:0045033;GO:0048309;GO:0048313;GO:0051015;GO:0051285;GO:…	ATP-binding;Actin-binding;Calmodulin-binding;Cell cycle;Coiled coil;Motor protein;Myosin;Nucleotide-binding;Protein transport;Repeat;Transport
216_G0000350|216_G0000350.mRNA.1	SAW1	Single-strand annealing weakened protein 1		GO:0005789;GO:0070338;GO:0005634;GO:0071469;GO:0070337;GO:0000736;GO:0071472;GO:0005783;GO:0032079	Nucleus;Endoplasmic reticulum;DNA repair;DNA damage
216_G0000360|216_G0000360.mRNA.1
216_G0000370|216_G0000370.mRNA.1	MAK16	Protein MAK16		GO:0042254;GO:0030687;GO:0007049;GO:0005730;GO:0000463;GO:0042273;GO:0000466	Nucleus;Repeat;Cell cycle
216_G0000380|216_G0000380.mRNA.1	EIS4	Guanine nucleotide exchange factor LTE1		GO:0005085;GO:0005088;GO:0005737;GO:0005933;GO:0007049;GO:0007264;GO:0016192;GO:0031536;GO:0031578;GO:0051301;GO:0061510	Cell cycle;Cell division;Cytoplasm;Guanine-nucleotide releasing factor;Mitosis
216_G0000390|216_G0000390.mRNA.1	PMT2	Dolichyl-phosphate-mannose--protein mannosyltransferase 2	2.4.1.109	GO:0030447;GO:0004169;GO:0044011;GO:0005789;GO:0036178;GO:0009267;GO:0031505;GO:0035269;GO:0009405;GO:0036244;GO:1900101;GO:0035690;GO:0031965;GO:0032527;GO:0036170;GO:0071712;GO:0097585;GO:0097584;GO:0044182;GO:0097582;GO:0005783;GO:0012505;GO:0016021;GO:0097583;GO:0006493	Glycoprotein;Acetylation;Transmembrane helix;Membrane;Transmembrane;Endoplasmic reticulum;Transferase;Repeat;Phosphoprotein;Glycosyltransferase	Protein modification
216_G0000400|216_G0000400.mRNA.1
216_G0000410|216_G0000410.mRNA.1	CCR4	Glucose-repressible alcohol dehydrogenase transcriptional effector	3.1.13.4	GO:0000076;GO:0000175;GO:0000288;GO:0000289;GO:0000932;GO:0003723;GO:0004535;GO:0006368;GO:0007089;GO:0009267;GO:0009272;GO:0016593;GO:0030014;GO:0030015;GO:0030447;GO:0032968;GO:0036170;GO:0036180;GO:0046872;GO:0048478;GO:0055091	Activator;Exonuclease;Hydrolase;Leucine-rich repeat;Magnesium;Metal-binding;Nuclease;RNA-binding;Repeat;Repressor;Transcription;Transcription regulation
216_G0000420|216_G0000420.mRNA.1	ATS1	Protein ATS1		GO:0005737;GO:0007117;GO:0000226;GO:0002098	Repeat
216_G0000430|216_G0000430.mRNA.1	fft1	ATP-dependent helicase FUN30	3.6.4.12	GO:0000122;GO:0000183;GO:0000729;GO:0000775;GO:0000781;GO:0000790;GO:0003677;GO:0003678;GO:0003682;GO:0005524;GO:0005720;GO:0006338;GO:0006348;GO:0008094;GO:0016584;GO:0030466;GO:0031934;GO:0032017;GO:0034724;GO:0042766;GO:0042802;GO:0043044;GO:0070869;GO:0070870	ATP-binding;Chromatin regulator;Chromosome;DNA-binding;Helicase;Hydrolase;Nucleotide-binding;Phosphoprotein
216_G0000440|216_G0000440.mRNA.1
216_G0000450|216_G0000450.mRNA.1	ppk6	PAS kinase 1	2.7.11.1	GO:0004672;GO:0004674;GO:0005524;GO:0005737;GO:0005829;GO:0006417;GO:0006468;GO:0023052;GO:0032878;GO:0035556;GO:0045719;GO:0060917;GO:2000766	ATP-binding;Cytoplasm;Kinase;Nucleotide-binding;Phosphoprotein;Serine/threonine-protein kinase;Transferase;Translation regulation
216_G0000460|216_G0000460.mRNA.1
216_G0000470|216_G0000470.mRNA.1	NTG1	Bifunctional DNA N-glycosylase/DNA-(apurinic or apyrimidinic site) lyase 1	3.2.2.-;4.2.99.18	GO:0000703;GO:0003677;GO:0003906;GO:0005739;GO:0006281;GO:0006284;GO:0006285;GO:0006296;GO:0008534;GO:0034599;GO:0051539;GO:0090297;GO:0140078	4Fe-4S;DNA damage;DNA repair;Glycosidase;Iron-sulfur;Isopeptide bond;Lyase;Ubl conjugation
216_G0000480|216_G0000480.mRNA.1
216_G0000490|216_G0000490.mRNA.1	DEP1	Transcriptional regulatory protein DEP1		GO:0005737;GO:0033698;GO:0070210;GO:0070822;GO:0042826;GO:0016575;GO:0061188;GO:0061186;GO:0031939;GO:1900471;GO:1900473;GO:1900526;GO:0000122;GO:1900375;GO:1900472;GO:1900525;GO:0045944;GO:0061408;GO:0030174;GO:0006357	Chromatin regulator;Cytoplasm;Nucleus;Phosphoprotein;Repressor;Transcription;Transcription regulation
216_G0000500|216_G0000500.mRNA.1	CYS3	Cystathionine gamma-lyase	4.4.1.13;4.4.1.1	GO:0016846;GO:0005634;GO:0030170;GO:0047804;GO:0044540;GO:0004121;GO:0019344;GO:0004123;GO:0019343;GO:0005737;GO:0080146;GO:0071266;GO:0019346	Methionine biosynthesis;Phosphoprotein;Pyridoxal phosphate;Lyase;Amino-acid biosynthesis;Cytoplasm;Cysteine biosynthesis	Amino-acid biosynthesis
216_G0000510|216_G0000510.mRNA.1	SWC3	SWR1-complex protein 3		GO:0005634;GO:0007029;GO:0005739;GO:0043486;GO:0006338;GO:0000812	Nucleus;Transcription regulation;Transcription;Chromatin regulator;Coiled coil;Activator
216_G0000520|216_G0000520.mRNA.1	MDM10	Mitochondrial distribution and morphology protein 10		GO:1990456;GO:0007005;GO:0000002;GO:0005741;GO:0051654;GO:0031307;GO:0070096;GO:0045040;GO:0015914;GO:0001401;GO:0032865	Transmembrane beta strand;Transmembrane;Mitochondrion;Membrane;Mitochondrion outer membrane
216_G0000530|216_G0000530.mRNA.1	SPO7	Sporulation-specific protein SPO7		GO:0031307;GO:0006470;GO:1903740;GO:0005789;GO:0000422;GO:0031965;GO:0019888;GO:0007005;GO:0071595;GO:0006629;GO:0016021;GO:0030435;GO:0071072;GO:0055091;GO:0005783;GO:0006998;GO:0005741	Lipid metabolism;Endoplasmic reticulum;Transmembrane;Membrane;Transmembrane helix;Sporulation;Nucleus
216_G0000540|216_G0000540.mRNA.1	ERP2	Protein ERP2		GO:0005783;GO:0005789;GO:0005793;GO:0005794;GO:0006621;GO:0006886;GO:0006888;GO:0007030;GO:0030134	ER-Golgi transport;Endoplasmic reticulum;Protein transport;Signal;Transmembrane;Transmembrane helix;Transport
216_G0000550|216_G0000550.mRNA.1	bip	BiP	3.6.4.10	GO:0000049;GO:0000742;GO:0005524;GO:0005737;GO:0005788;GO:0005844;GO:0005886;GO:0006457;GO:0006515;GO:0006616;GO:0006626;GO:0006986;GO:0009277;GO:0009636;GO:0009986;GO:0015833;GO:0016020;GO:0016192;GO:0016787;GO:0016887;GO:0019730;GO:0030260;GO:0030433;GO:0030445;GO:0030446;GO:0030968;GO:0031072;GO:0031204;GO:0032940;GO:0034099;GO:0034605;GO:0034620;GO:0034663;GO:0035617;GO:0035719;GO:0042026;GO:…	ATP-binding;Acetylation;Allergen;Cell wall;Chaperone;Endoplasmic reticulum;Hydrolase;Nucleotide-binding;Signal;Stress response
216_G0000560|216_G0000560.mRNA.1	EFB1	Elongation factor 1-beta		GO:1990145;GO:0005853;GO:0019863;GO:0032232;GO:0006449;GO:0002182;GO:0003746;GO:0005085;GO:0005829;GO:0006414	Isopeptide bond;Elongation factor;Acetylation;Ubl conjugation;IgE-binding protein;Allergen;Protein biosynthesis;Phosphoprotein	Protein biosynthesis
216_G0000570|216_G0000570.mRNA.1	VPS8	Vacuolar protein sorting-associated protein 8		GO:0033263;GO:0005795;GO:0005770;GO:0016020;GO:0051020;GO:0046872;GO:0043495;GO:0032511;GO:0006623	Acetylation;Golgi apparatus;Metal-binding;Protein transport;Repeat;Transport;WD repeat;Zinc;Zinc-finger
216_G0000580|216_G0000580.mRNA.1
216_G0000590|216_G0000590.mRNA.1	NUP60	Nucleoporin NUP60		GO:0005829;GO:0031965;GO:0005643;GO:0044613;GO:0044615;GO:0005634;GO:0005543;GO:0017056;GO:0030466;GO:0051276;GO:0006302;GO:0008298;GO:0031990;GO:0006607;GO:0006913;GO:0016973;GO:0000973;GO:0006611;GO:0060188;GO:0034398;GO:0000972	Coiled coil;Membrane;mRNA transport;Nuclear pore complex;Nucleus;Phosphoprotein;Protein transport;Repeat;Translocation;Transport
216_G0000600|216_G0000600.mRNA.1	ERP1	Protein ERP1		GO:0005739;GO:0005783;GO:0005789;GO:0005793;GO:0005794;GO:0006621;GO:0006886;GO:0006888;GO:0007030;GO:0030134	ER-Golgi transport;Endoplasmic reticulum;Protein transport;Signal;Transmembrane;Transmembrane helix;Transport
216_G0000610|216_G0000610.mRNA.1	SWD1	COMPASS component SWD1		GO:0000781;GO:0048188;GO:0006348;GO:0051568;GO:0006355;GO:0000723	Chromosome;Nucleus;Repeat;Telomere;WD repeat
216_G0000620|216_G0000620.mRNA.1	RFA1	Replication factor A protein 1		GO:0000781;GO:0000794;GO:0005737;GO:0005829;GO:0005662;GO:0000784;GO:0005634;GO:0003684;GO:0003690;GO:0046872;GO:0003729;GO:0043565;GO:0003697;GO:0043047;GO:0006281;GO:0006260;GO:0006265;GO:0006268;GO:0006261;GO:0000724;GO:0045184;GO:0030491;GO:0051321;GO:0006312;GO:0006289;GO:0016567;GO:0007131;GO:0043934;GO:0000723;GO:0000722;GO:0007004;GO:0010833	Acetylation;DNA replication;DNA-binding;Metal-binding;Nucleus;Phosphoprotein;Zinc;Zinc-finger
216_G0000630|216_G0000630.mRNA.1	SEN34	tRNA-splicing endonuclease subunit SEN34	4.6.1.16	GO:0012505;GO:0005741;GO:0005739;GO:0000214;GO:0016829;GO:0003676;GO:0000213;GO:0000379	Lyase;Membrane;Mitochondrion;Mitochondrion outer membrane;Nucleus;tRNA processing
216_G0000640|216_G0000640.mRNA.1	DUP1	DUP240 protein PRM8		GO:0000324;GO:0000329;GO:0005635;GO:0005783;GO:0005794;GO:0005886;GO:0016021;GO:0016050;GO:0016192;GO:0031965;GO:0071944	ER-Golgi transport;Isopeptide bond;Membrane;Transmembrane;Transmembrane helix;Ubl conjugation
216_G0000650|216_G0000650.mRNA.1
216_G0000660|216_G0000660.mRNA.1	BUD14	Bud site selection protein 14		GO:0005935;GO:0005934;GO:0005737;GO:0000131;GO:1990615;GO:0005634;GO:0019888;GO:0007049;GO:0051301;GO:0007010;GO:0030837;GO:0008360;GO:0032465;GO:0090337;GO:0032880;GO:0006355;GO:0060627	Acetylation;Cell cycle;Cell division;Phosphoprotein;SH3 domain
216_G0000670|216_G0000670.mRNA.1	ADE1	Phosphoribosylaminoimidazole-succinocarboxamide synthase	6.3.2.6	GO:0005737;GO:0009152;GO:0006189;GO:0046084;GO:0004639;GO:0005634;GO:0006106;GO:0005524;GO:0006164	ATP-binding;Acetylation;Purine biosynthesis;Nucleotide-binding;Ligase	Purine metabolism
216_G0000680|216_G0000680.mRNA.1	KIN3	Serine/threonine-protein kinase KIN3	2.7.11.1	GO:0090307;GO:0007088;GO:0044732;GO:0050921;GO:0051301;GO:0004674;GO:0004672;GO:0006468;GO:0071958;GO:1903126;GO:0007059;GO:0005634;GO:0005524	Serine/threonine-protein kinase;Kinase;ATP-binding;Nucleotide-binding;Mitosis;Transferase;Cell division;Cell cycle
216_G0000690|216_G0000690.mRNA.1	cdc7	Cytokinesis protein sepH	2.7.11.1	GO:0000281;GO:0000915;GO:0000922;GO:0004672;GO:0004674;GO:0005524;GO:0005816;GO:0005935;GO:0006468;GO:0007096;GO:0018105;GO:0018107;GO:0023014;GO:0031028;GO:0031098;GO:0032147;GO:0044732;GO:0046872;GO:0051229;GO:0071958;GO:0140281;GO:1902542	ATP-binding;Cell cycle;Cell division;Kinase;Magnesium;Metal-binding;Nucleotide-binding;Serine/threonine-protein kinase;Transferase
216_G0000700|216_G0000700.mRNA.1
216_G0000710|216_G0000710.mRNA.1	AWA1	Cell wall protein AWA1		GO:0000324;GO:0005199;GO:0005576;GO:0005618;GO:0009277;GO:0015918;GO:0016021;GO:0030437;GO:0031225;GO:0031505;GO:0071944	Cell wall;Cell wall biogenesis/degradation;GPI-anchor;Glycoprotein;Lipoprotein;Membrane;Secreted;Signal;Transmembrane;Transmembrane helix
216_G0000720|216_G0000720.mRNA.1
216_G0000730|216_G0000730.mRNA.1	AWA1	Cell wall protein AWA1		GO:0000324;GO:0005199;GO:0005576;GO:0005618;GO:0009277;GO:0015918;GO:0016021;GO:0030437;GO:0031225;GO:0031505;GO:0071944	Cell wall;Cell wall biogenesis/degradation;GPI-anchor;Glycoprotein;Lipoprotein;Membrane;Secreted;Signal;Transmembrane;Transmembrane helix
216_G0000740|216_G0000740.mRNA.1
216_G0000750|216_G0000750.mRNA.1
216_G0000760|216_G0000760.mRNA.1
216_G0000770|216_G0000770.mRNA.1
216_G0000780|216_G0000780.mRNA.1	DUP1	DUP240 protein PRM8		GO:0000324;GO:0000329;GO:0005635;GO:0005783;GO:0005794;GO:0005886;GO:0016021;GO:0016050;GO:0016192;GO:0031965;GO:0071944	Cell membrane;ER-Golgi transport;Isopeptide bond;Membrane;Transmembrane;Transmembrane helix;Ubl conjugation
216_G0000790|216_G0000790.mRNA.1
216_G0000800|216_G0000800.mRNA.1	OSH1	Oxysterol-binding protein homolog 1		GO:0000138;GO:0005545;GO:0005635;GO:0005640;GO:0005769;GO:0005783;GO:0005935;GO:0006887;GO:0006897;GO:0008142;GO:0008289;GO:0015248;GO:0015918;GO:0016020;GO:0030011;GO:0032541;GO:0032934;GO:0034727;GO:0035621;GO:0043231;GO:0071561;GO:0071944;GO:0120011;GO:0120015	ANK repeat;Lipid transport;Lipid-binding;Phosphoprotein;Repeat;Transport
216_G0000810|216_G0000810.mRNA.1	FLO1	Covalently-linked cell wall protein 12		GO:0000128;GO:0000501;GO:0000747;GO:0000752;GO:0001403;GO:0005199;GO:0005537;GO:0005576;GO:0005886;GO:0005934;GO:0007155;GO:0009277;GO:0009986;GO:0030445;GO:0030446;GO:0031225;GO:0031505;GO:0031589;GO:0034605;GO:0036281;GO:0043332;GO:0044010;GO:0044182;GO:0044406;GO:0070301;GO:0071361;GO:0071944	Cell adhesion;Cell membrane;Cell wall;GPI-anchor;Glycoprotein;Lipoprotein;Membrane;Repeat;Secreted;Signal
216_G0000820|216_G0000820.mRNA.1	YKL071W	Uncharacterized oxidoreductase C24B10.20	1.-.-.-	GO:0004022;GO:0005634;GO:0005829;GO:0016491;GO:0110095	Cytoplasm;Nucleus;Oxidoreductase
216_G0000830|216_G0000830.mRNA.1	AWA1	Cell wall protein AWA1		GO:0005576;GO:0005618;GO:0005886;GO:0007165;GO:0009277;GO:0015926;GO:0016020;GO:0031225;GO:0031505;GO:0071555;GO:0071944	Cell membrane;Cell wall;Cell wall biogenesis/degradation;GPI-anchor;Glycoprotein;Lipoprotein;Membrane;Secreted;Signal
216_G0000840|216_G0000840.mRNA.1	aca1	(S)-1-pyrroline-5-carboxylate acetyltransferase	2.3.1.271	GO:0005739;GO:0006526;GO:0006562;GO:0016746;GO:0046941	Acyltransferase;Cytoplasm;Mitochondrion;Transferase
216_G0000850|216_G0000850.mRNA.1
216_G0000860|216_G0000860.mRNA.1
216_G0000870|216_G0000870.mRNA.1	IMA1	Oligo-1,6-glucosidase IMA1	3.2.1.10;3.2.1.20	GO:0004575;GO:0046352;GO:0005987;GO:0004574;GO:0005739;GO:0000025;GO:0032450;GO:0004556;GO:0009313;GO:0004558;GO:0033934	Mitochondrion;Hydrolase;Glycosidase;Maltose metabolism
216_G0000880|216_G0000880.mRNA.1	AGT1	Alpha-glucosides permease MPH3		GO:0000017;GO:0000023;GO:0005351;GO:0005352;GO:0005363;GO:0005364;GO:0005886;GO:0005887;GO:0008643;GO:0015144;GO:0015151;GO:0015574;GO:0015768;GO:0015771;GO:0016021;GO:0022857;GO:0046352;GO:0055085;GO:0071944	Cell membrane;Maltose metabolism;Membrane;Sugar transport;Symport;Transmembrane;Transmembrane helix;Transport
216_G0000890|216_G0000890.mRNA.1	SNO1	Pyridoxal 5'-phosphate synthase glutaminase subunit	3.5.1.2;4.3.3.6	GO:0004359;GO:0005829;GO:0006541;GO:0008614;GO:0008615;GO:0036001;GO:0036381;GO:0042819;GO:0042823;GO:0043066;GO:1903600	Glutamine amidotransferase;Hydrolase;Lyase;Pyridoxal phosphate	Cofactor biosynthesis
216_G0000900|216_G0000900.mRNA.1	snz1	PLP synthase subunit PDX1	4.3.3.6	GO:0003922;GO:0006520;GO:0006535;GO:0008615;GO:0009228;GO:0016843;GO:0036381;GO:0042819;GO:0042823;GO:1903600	Lyase;Pyridoxal phosphate;Schiff base	Cofactor biosynthesis
216_G0000910|216_G0000910.mRNA.1	nmt1	HMP-P synthase		GO:0009228;GO:0009229;GO:0070284	Iron;Pyridoxal phosphate;Thiamine biosynthesis	Cofactor biosynthesis
216_G0000920|216_G0000920.mRNA.1	nmt1	HMP-P synthase		GO:0009228;GO:0009229;GO:0070284	Iron;Pyridoxal phosphate;Thiamine biosynthesis	Cofactor biosynthesis
216_G0000930|216_G0000930.mRNA.1	MIX23	Mitochondrial intermembrane space cysteine motif-containing protein MIX23		GO:0005737;GO:0005758;GO:0005739	Mitochondrion
216_G0000940|216_G0000940.mRNA.1	pck2	PKC 1	2.7.11.13	GO:0000149;GO:0000935;GO:0004674;GO:0004697;GO:0005096;GO:0005524;GO:0005856;GO:0005886;GO:0005935;GO:0006468;GO:0006887;GO:0006893;GO:0007165;GO:0007264;GO:0009272;GO:0010606;GO:0017137;GO:0017157;GO:0018105;GO:0019905;GO:0030010;GO:0030242;GO:0030427;GO:0032165;GO:0032186;GO:0035556;GO:0043332;GO:0045159;GO:0046872;GO:0050732;GO:0051286;GO:0060211;GO:0060237;GO:0070610;GO:0090334;GO:2000769	ATP-binding;Calcium;Cell shape;Coiled coil;Exocytosis;Kinase;Metal-binding;Nucleotide-binding;Repeat;Serine/threonine-protein kinase;Transferase;WD repeat;Zinc;Zinc-finger
216_G0000950|216_G0000950.mRNA.1	SEA4	SEH-associated protein 4		GO:0005737;GO:0097042;GO:0035859;GO:0034198;GO:0032008;GO:1904263;GO:0015031	Cytoplasm;Membrane;Phosphoprotein;Protein transport;Repeat;Transport;Vacuole;WD repeat
216_G0000960|216_G0000960.mRNA.1	RTG3	Retrograde regulation protein 3		GO:0005737;GO:0005634;GO:0000981;GO:0046983;GO:0001085;GO:0043565;GO:0000422;GO:0071400;GO:0031930;GO:0045944	DNA-binding;Nucleus;Phosphoprotein;Repeat;Transcription;Transcription regulation
216_G0000970|216_G0000970.mRNA.1	SFT2	Protein transport protein SFT2		GO:0005829;GO:0000139;GO:0000138;GO:0016021;GO:0015031;GO:0042147	Acetylation;Golgi apparatus;Membrane;Phosphoprotein;Protein transport;Transmembrane;Transmembrane helix;Transport
216_G0000980|216_G0000980.mRNA.1
216_G0000990|216_G0000990.mRNA.1	ATP1	ATP synthase subunit alpha, mitochondrial		GO:0005758;GO:0046933;GO:0000275;GO:0016887;GO:0005739;GO:0042776;GO:0005829;GO:0045261;GO:0005524;GO:0043531;GO:0005754;GO:0042645;GO:0015986	ATP synthesis;Mitochondrion inner membrane;Phosphoprotein;Transit peptide;Mitochondrion;Nucleotide-binding;Transport;ATP-binding;Membrane;Ion transport;CF(1);Hydrogen ion transport
216_G0001000|216_G0001000.mRNA.1	BNA4	Kynurenine 3-monooxygenase	1.14.13.9	GO:0004502;GO:0036180;GO:0005739;GO:0005741;GO:0050660;GO:0019805;GO:0030447;GO:0034354;GO:0070189;GO:0009267;GO:0016174;GO:0043420;GO:0006569;GO:0019674;GO:0071949;GO:0036170	Pyridine nucleotide biosynthesis;Mitochondrion;Oxidoreductase;Mitochondrion outer membrane;Membrane;Monooxygenase;Flavoprotein;NADP;FAD	Cofactor biosynthesis
216_G0001010|216_G0001010.mRNA.1	BRN1	Condensin complex subunit 2		GO:0005737;GO:0000799;GO:0005634;GO:0003682;GO:0072587;GO:0044547;GO:0051301;GO:0007076;GO:0000070;GO:0070058	Cell cycle;Cell division;Chromosome;Cytoplasm;DNA condensation;Mitosis;Nucleus;Phosphoprotein
216_G0001020|216_G0001020.mRNA.1	MRX3	MIOREX complex component 3		GO:0005743;GO:0005739	Mitochondrion;Transit peptide
216_G0001030|216_G0001030.mRNA.1	ROX3	Mediator of RNA polymerase II transcription subunit 19		GO:0005634;GO:0045944;GO:0001135;GO:0000122;GO:0070847;GO:0001113;GO:0051123;GO:0016592;GO:0003712	Transcription regulation;Transcription;Activator;Nucleus
216_G0001040|216_G0001040.mRNA.1	RPL32	60S ribosomal protein L32		GO:0003735;GO:0005840;GO:0002181;GO:0006412;GO:0022625	Ribosomal protein;Cytoplasm;Phosphoprotein;Ribonucleoprotein
216_G0001050|216_G0001050.mRNA.1
216_G0001060|216_G0001060.mRNA.1	MAP2	Methionine aminopeptidase 2	3.4.11.18	GO:0005737;GO:0070006;GO:0070084;GO:0005634;GO:0035551;GO:0046872	Phosphoprotein;Aminopeptidase;Protease;Cytoplasm;Hydrolase;Metal-binding
216_G0001070|216_G0001070.mRNA.1	MRP21	37S ribosomal protein MRP21, mitochondrial		GO:0005763;GO:0005739;GO:0003735;GO:0032543;GO:0070124	Mitochondrion;Ribonucleoprotein;Ribosomal protein;Transit peptide
216_G0001080|216_G0001080.mRNA.1	AVT5	Vacuolar amino acid transporter 6		GO:0000324;GO:0000329;GO:0003333;GO:0005215;GO:0005290;GO:0005302;GO:0005313;GO:0015171;GO:0015183;GO:0015189;GO:0015194;GO:0016020;GO:0032974;GO:0055085;GO:0061459	Amino-acid transport;Transmembrane;Transmembrane helix;Transport;Vacuole
216_G0001090|216_G0001090.mRNA.1
216_G0001100|216_G0001100.mRNA.1	rpl23	60S ribosomal protein L23-A		GO:0002181;GO:0003735;GO:0005634;GO:0005840;GO:0006412;GO:0022625;GO:0070180	Acetylation;Methylation;Ribonucleoprotein;Ribosomal protein
216_G0001110|216_G0001110.mRNA.1	YBL086C	Uncharacterized protein YBL086C			Phosphoprotein
216_G0001120|216_G0001120.mRNA.1	pob1	BEM1-binding protein		GO:0000920;GO:0005543;GO:0005856;GO:0005933;GO:0005935;GO:0007118;GO:0007266;GO:0008360;GO:0016020;GO:0017157;GO:0030010;GO:0030427;GO:0031097;GO:0032153;GO:0043332;GO:0051285;GO:0051286	Cytoplasm;Cytoskeleton;Phosphoprotein;SH3 domain
216_G0001130|216_G0001130.mRNA.1	bimA	Anaphase-promoting complex subunit CDC27		GO:0005680;GO:0007049;GO:0016567;GO:0031145;GO:0034399;GO:0051301	Cell cycle;Cell division;Mitosis;Repeat;TPR repeat;Ubl conjugation pathway
216_G0001140|216_G0001140.mRNA.1	ALG3	Dol-P-Man:Man(5)GlcNAc(2)-PP-Dol alpha-1,3-mannosyltransferase	2.4.1.258	GO:0005783;GO:0006490;GO:0006486;GO:0052925;GO:0030176	Transferase;Glycosyltransferase;Membrane;Transmembrane helix;Endoplasmic reticulum;Transmembrane	Protein modification
216_G0001150|216_G0001150.mRNA.1
216_G0001160|216_G0001160.mRNA.1	PET112	Glutamyl-tRNA(Gln) amidotransferase subunit B, mitochondrial	6.3.5.-	GO:0005524;GO:0070681;GO:0032543;GO:0005739;GO:0050567;GO:0030956	Transit peptide;Ligase;Protein biosynthesis;ATP-binding;Nucleotide-binding;Mitochondrion
216_G0001170|216_G0001170.mRNA.1
216_G0001180|216_G0001180.mRNA.1	ATG8	Autophagy-related protein 8		GO:0031410;GO:0016241;GO:0031386;GO:0008429;GO:0048102;GO:0034629;GO:0034497;GO:0000329;GO:0005737;GO:0033110;GO:0005829;GO:0006888;GO:0016239;GO:0016236;GO:0009306;GO:0000421;GO:0000422;GO:0032258;GO:0000407;GO:0000045;GO:0071211;GO:0034727;GO:0015031;GO:0044805;GO:0043936;GO:0006995;GO:0005776;GO:0030968;GO:0019898;GO:0120095;GO:0061709;GO:0061025;GO:0006914	Membrane;Cytoplasmic vesicle;Protein transport;Ubl conjugation pathway;Transport;Lipoprotein;Vacuole;Lipid droplet;Autophagy
216_G0001190|216_G0001190.mRNA.1	ILS1	Isoleucine--tRNA ligase, cytoplasmic	6.1.1.5	GO:0000049;GO:0006428;GO:0005829;GO:0004822;GO:0002181;GO:0005524;GO:0002161	Ligase;Phosphoprotein;Aminoacyl-tRNA synthetase;Ubl conjugation;ATP-binding;Protein biosynthesis;Isopeptide bond;Cytoplasm;Nucleotide-binding
216_G0001200|216_G0001200.mRNA.1
216_G0001210|216_G0001210.mRNA.1	AAR2	A1 cistron-splicing factor AAR2		GO:0005737;GO:0005682;GO:0000244	Cytoplasm;mRNA processing;mRNA splicing;Nucleus;Phosphoprotein
216_G0001220|216_G0001220.mRNA.1	RPS8B	40S ribosomal protein S8-B		GO:0042254;GO:0003735;GO:0000462;GO:0030686;GO:0005829;GO:0002182;GO:0002181;GO:0022627	Phosphoprotein;Ribonucleoprotein;Ribosomal protein;Cytoplasm
216_G0001230|216_G0001230.mRNA.1	KTI11	Diphthamide biosynthesis protein 3		GO:0005634;GO:0017183;GO:0005737;GO:0005829;GO:0046872;GO:0002098;GO:0008270;GO:0009055;GO:0005506	Zinc;Metal-binding;Nucleus;Zinc-finger;Cytoplasm	Protein modification
216_G0001240|216_G0001240.mRNA.1	AST1	Protein AST1		GO:0005770;GO:0006612;GO:0045121;GO:0005886;GO:0016491;GO:0032596;GO:0005794	Membrane
216_G0001250|216_G0001250.mRNA.1	PRS4	Ribose-phosphate pyrophosphokinase 4	2.7.6.1	GO:0016301;GO:0009156;GO:0002189;GO:0009116;GO:0009165;GO:0008361;GO:0005737;GO:0004749;GO:0000287;GO:0031505;GO:0005524;GO:0006164;GO:0006015	Nucleotide biosynthesis;Transferase;Nucleotide-binding;Cytoplasm;Phosphoprotein;Magnesium;Kinase;ATP-binding;Metal-binding	Metabolic intermediate biosynthesis
216_G0001260|216_G0001260.mRNA.1	creB	Carbon catabolite repression protein B	3.4.19.12	GO:0004197;GO:0004843;GO:0005623;GO:0006511;GO:0006897;GO:0010995;GO:0016579;GO:0030428;GO:0035871;GO:0036459;GO:0045013;GO:0051286;GO:0071108	Coiled coil;Hydrolase;Protease;Thiol protease;Ubl conjugation pathway
216_G0001270|216_G0001270.mRNA.1	SEF1	Putative transcription factor SEF1		GO:0000981;GO:0005634;GO:0006351;GO:0006879;GO:0008270;GO:0030435;GO:0030447;GO:0044117;GO:0044212;GO:0071469	DNA-binding;Metal-binding;Nucleus;Sporulation;Transcription;Transcription regulation;Zinc
216_G0001280|216_G0001280.mRNA.1	PRX1	Peroxiredoxin PRX1, mitochondrial	1.11.1.15	GO:0005739;GO:0004601;GO:0008379;GO:0045454;GO:0034599;GO:0042744;GO:0046686	Antioxidant;Disulfide bond;Mitochondrion;Oxidoreductase;Peroxidase;Phosphoprotein;Redox-active center;Transit peptide
216_G0001290|216_G0001290.mRNA.1	klp1	Kinesin heavy chain		GO:0000022;GO:0000070;GO:0000073;GO:0000235;GO:0000301;GO:0000778;GO:0003777;GO:0005524;GO:0005828;GO:0005871;GO:0005874;GO:0005875;GO:0005876;GO:0005881;GO:0005938;GO:0006887;GO:0007018;GO:0007019;GO:0008017;GO:0008569;GO:0008574;GO:0010970;GO:0016887;GO:0030543;GO:0051301;GO:0071963;GO:0090307	ATP-binding;Cell cycle;Cell division;Coiled coil;Cytoplasm;Cytoskeleton;Microtubule;Mitosis;Motor protein;Nucleotide-binding
216_G0001300|216_G0001300.mRNA.1	CAL2	Protein SHC1		GO:0000131;GO:0005628;GO:0005737;GO:0005935;GO:0006031;GO:0008047;GO:0016020;GO:0030435;GO:0030437;GO:0034221;GO:0071555	Cell membrane;Cell wall biogenesis/degradation;Lipoprotein;Membrane;Methylation;Prenylation;Repeat;Sporulation
216_G0001310|216_G0001310.mRNA.1	YEL1	Guanine-nucleotide exchange factor YEL1		GO:0005737;GO:0008104;GO:0005935;GO:0005934;GO:0005086;GO:0005886;GO:0032012;GO:0010513;GO:0051666	Membrane;Cytoplasm;Cell membrane;Guanine-nucleotide releasing factor;Phosphoprotein
216_G0001320|216_G0001320.mRNA.1
216_G0001330|216_G0001330.mRNA.1	YBL059W	Uncharacterized protein YBL059W		GO:0016021;GO:0031966;GO:0005739	Membrane;Mitochondrion;Transmembrane;Transmembrane helix
216_G0001340|216_G0001340.mRNA.1	SHP1	UBX domain-containing protein 1		GO:0005737;GO:0005829;GO:0005634;GO:0019888;GO:0043130;GO:0030437;GO:0000045;GO:0005977;GO:0007030;GO:0061025;GO:0031468;GO:0034727;GO:0043161;GO:0031134;GO:0030433	Cytoplasm;Isopeptide bond;Nucleus;Phosphoprotein;Ubl conjugation;Ubl conjugation pathway
216_G0001350|216_G0001350.mRNA.1	PTH2	PTH 2	3.1.1.29	GO:0004045;GO:0005739;GO:0005741;GO:0005759;GO:0005829;GO:0032435;GO:0032543	Hydrolase;Isopeptide bond;Ubl conjugation
216_G0001360|216_G0001360.mRNA.1	ptc2	PP2C-2	3.1.3.16	GO:0000077;GO:0000079;GO:0000188;GO:0004722;GO:0004724;GO:0005737;GO:0006470;GO:0030968;GO:0032873;GO:0035970;GO:0046872;GO:0071470;GO:1900034;GO:1900102;GO:1990439	Hydrolase;Magnesium;Manganese;Metal-binding;Protein phosphatase
216_G0001370|216_G0001370.mRNA.1
216_G0001380|216_G0001380.mRNA.1	esa1	Histone acetyltransferase ESA1	2.3.1.48	GO:0000123;GO:0000183;GO:0000790;GO:0001207;GO:0004402;GO:0006302;GO:0006354;GO:0006355;GO:0010485;GO:0016239;GO:0016569;GO:0016573;GO:0018394;GO:0030466;GO:0031452;GO:0031453;GO:0031618;GO:0031939;GO:0032777;GO:0032968;GO:0033100;GO:0033696;GO:0034212;GO:0034507;GO:0034508;GO:0035267;GO:0036408;GO:0036410;GO:0042393;GO:0043967;GO:0043973;GO:0044016;GO:0045892;GO:0045944;GO:0046872;GO:0048478;GO:…	Acetylation;Activator;Chromatin regulator;Metal-binding;Nucleus;Transcription;Transcription regulation;Transferase;Zinc;Zinc-finger
216_G0001390|216_G0001390.mRNA.1	PIN4	RNA-binding protein PIN4		GO:0005737;GO:0003723;GO:0016973;GO:0034599;GO:0005634;GO:0000086;GO:0071014;GO:1990904;GO:2000815;GO:0003729;GO:0000077;GO:0071028	Phosphoprotein;RNA-binding;Repeat;Cytoplasm
216_G0001400|216_G0001400.mRNA.1	SEC17	Alpha-soluble NSF attachment protein		GO:0006914;GO:0019898;GO:0016020;GO:0019905;GO:0048280;GO:0001671;GO:0031201;GO:0016192;GO:0035494;GO:0042144;GO:0005774;GO:0005829;GO:0006888;GO:0000329;GO:0005483;GO:0005623;GO:0006886	Membrane;Acetylation;Isopeptide bond;ER-Golgi transport;Protein transport;Ubl conjugation;Transport
216_G0001410|216_G0001410.mRNA.1	MOH1	Protein yippee-like MOH1		GO:0046872	Metal-binding;Zinc
216_G0001420|216_G0001420.mRNA.1
216_G0001430|216_G0001430.mRNA.1
216_G0001440|216_G0001440.mRNA.1
216_G0001450|216_G0001450.mRNA.1
216_G0001460|216_G0001460.mRNA.1	DAL4	Allantoin permease		GO:0000256;GO:0000324;GO:0005274;GO:0005886;GO:0006144;GO:0015205;GO:0015213;GO:0015505;GO:0015720;GO:0015857;GO:0015862;GO:0016021;GO:0045121;GO:0055085;GO:0071944	Isopeptide bond;Membrane;Purine metabolism;Transmembrane;Transmembrane helix;Transport;Ubl conjugation
216_G0001470|216_G0001470.mRNA.1	fur4	Uracil permease		GO:0000256;GO:0000324;GO:0005274;GO:0005886;GO:0006144;GO:0015205;GO:0015210;GO:0015213;GO:0015505;GO:0015720;GO:0015857;GO:0015862;GO:0016021;GO:0044853;GO:0045121;GO:0055085;GO:0071944;GO:0098721	Isopeptide bond;Membrane;Purine metabolism;Transmembrane;Transmembrane helix;Transport;Ubl conjugation
216_G0001480|216_G0001480.mRNA.1	PRE7	Proteasome subunit beta type-6	3.4.25.1	GO:0019774;GO:0005839;GO:0004298;GO:0034515;GO:0004175;GO:0005789;GO:0005634;GO:0010498;GO:0045842;GO:0005829;GO:0019748;GO:0043161;GO:0005737;GO:0010499	Nucleus;Hydrolase;Proteasome;Protease;Threonine protease;Cytoplasm
216_G0001490|216_G0001490.mRNA.1
216_G0001500|216_G0001500.mRNA.1	YBL039W-B	Uncharacterized protein YBL039W-B		GO:0005777
216_G0001510|216_G0001510.mRNA.1	URA7	CTP synthase 1	6.3.4.2	GO:0006541;GO:0000324;GO:0097268;GO:0042802;GO:0006207;GO:0019856;GO:0006241;GO:0005524;GO:0044210;GO:0008654;GO:0003883;GO:0005737	Pyrimidine biosynthesis;Isopeptide bond;Nucleotide-binding;Ligase;Glutamine amidotransferase;ATP-binding;Ubl conjugation	Pyrimidine metabolism
216_G0001520|216_G0001520.mRNA.1	MRPL16	54S ribosomal protein L16, mitochondrial		GO:0005739;GO:0003735;GO:0005762;GO:0032543;GO:0000048;GO:0019843	Ribonucleoprotein;Ribosomal protein;Mitochondrion;Transit peptide
216_G0001530|216_G0001530.mRNA.1	APL3	AP-2 complex subunit alpha		GO:0030122;GO:0005935;GO:0035615;GO:0072583;GO:0006886	Cell membrane;Coated pit;Endocytosis;Membrane;Phosphoprotein;Protein transport;Transport
216_G0001540|216_G0001540.mRNA.1	YBL036C	Pyridoxal phosphate homeostasis protein		GO:0005737;GO:0005634;GO:0030170	Acetylation;Cytoplasm;Nucleus;Pyridoxal phosphate
216_G0001550|216_G0001550.mRNA.1	POL12	DNA polymerase alpha subunit B		GO:0005658;GO:0005635;GO:0005634;GO:0003677;GO:0003887;GO:0046982;GO:0006270;GO:0006273;GO:0016233	DNA replication;Nucleus;Phosphoprotein
216_G0001560|216_G0001560.mRNA.1	STU1	Protein STU1		GO:0000778;GO:0005737;GO:0072686;GO:1990023;GO:0005827;GO:0048487;GO:0043515;GO:0008017;GO:0008608;GO:0051301;GO:0090307	Cell cycle;Cell division;Centromere;Chromosome;Cytoplasm;Cytoskeleton;Kinetochore;Microtubule;Mitosis;Nucleus;Phosphoprotein
216_G0001570|216_G0001570.mRNA.1	rib1	GTP cyclohydrolase II	3.5.4.25	GO:0003935;GO:0005525;GO:0009231;GO:0019238;GO:0046872	GTP-binding;Hydrolase;Metal-binding;Nucleotide-binding;Riboflavin biosynthesis;Zinc	Cofactor biosynthesis
216_G0001580|216_G0001580.mRNA.1	HEK2	Heterogeneous nuclear rnp K-like protein 2		GO:0000723;GO:0000781;GO:0000784;GO:0000932;GO:0003723;GO:0003729;GO:0006325;GO:0006417;GO:0007004;GO:0008298;GO:0048255;GO:0051028	Chromatin regulator;Chromosome;Cytoplasm;Nucleus;RNA-binding;Repeat;Telomere;Translation regulation;Transport;mRNA transport
216_G0001590|216_G0001590.mRNA.1	SHE1	Mitotic spindle-associated protein SHE1		GO:0005737;GO:0008017;GO:0005819;GO:0005935;GO:0007059;GO:0005880;GO:0000022;GO:0051301;GO:2000575;GO:0015630;GO:0007049	Mitosis;Cell cycle;Cytoplasm;Chromosome partition;Cell division;Phosphoprotein;Cytoskeleton
216_G0001600|216_G0001600.mRNA.1	PET9	ADP,ATP carrier protein 2		GO:0140021;GO:0006783;GO:0005739;GO:0042802;GO:0015886;GO:1990544;GO:0015866;GO:0005471;GO:0016021;GO:0005758;GO:0015867;GO:0006839;GO:0006915;GO:0005743;GO:0009061;GO:0009060;GO:0055085	Repeat;Mitochondrion;Membrane;Transmembrane helix;Mitochondrion inner membrane;Transmembrane;Transport
216_G0001610|216_G0001610.mRNA.1	YBL029C-A	UPF0768 protein YBL029C-A		GO:0005886	Cell membrane;Membrane
216_G0001620|216_G0001620.mRNA.1	YBL029W	Uncharacterized protein YBL029W		GO:0005737;GO:0005634
216_G0001630|216_G0001630.mRNA.1	YBL028C	UPF0642 protein YBL028C		GO:0005730;GO:0005634;GO:0030687
216_G0001640|216_G0001640.mRNA.1	RPL19B	60S ribosomal protein L19-B		GO:0005829;GO:0003723;GO:0002181;GO:0022625;GO:0003735	Ribonucleoprotein;Phosphoprotein;Ubl conjugation;Ribosomal protein;Isopeptide bond;Cytoplasm
216_G0001650|216_G0001650.mRNA.1
216_G0001660|216_G0001660.mRNA.1	LSM2	U6 snRNA-associated Sm-like protein LSm2		GO:0005634;GO:0005730;GO:0008033;GO:1990726;GO:0006364;GO:0000932;GO:0071013;GO:0005681;GO:0005737;GO:0003723;GO:0120115;GO:0005688;GO:0045292;GO:0046540;GO:1905323;GO:0000398	Ribonucleoprotein;Nucleus;mRNA processing;tRNA processing;rRNA processing;Spliceosome;RNA-binding;mRNA splicing;Cytoplasm
216_G0001670|216_G0001670.mRNA.1	RRN10	RNA polymerase I-specific transcription initiation factor RRN10		GO:0005730;GO:0000500;GO:0001181;GO:0001165;GO:0042790	Nucleus;Transcription;Transcription regulation
216_G0001680|216_G0001680.mRNA.1	NCL1	Multisite-specific tRNA:(cytosine-C(5))-methyltransferase	2.1.1.202	GO:0005737;GO:0005730;GO:0005654;GO:0005634;GO:0008168;GO:0016428;GO:0000049;GO:0070301;GO:0030488;GO:0006400;GO:0002127	Methyltransferase;Nucleus;Phosphoprotein;RNA-binding;S-adenosyl-L-methionine;Transferase;tRNA processing;tRNA-binding
216_G0001690|216_G0001690.mRNA.1	mcm2	Minichromosome maintenance protein 2	3.6.4.12	GO:0000727;GO:0000784;GO:0003678;GO:0003682;GO:0003688;GO:0003697;GO:0005654;GO:0005656;GO:0006267;GO:0006268;GO:0006271;GO:0006279;GO:0006974;GO:0031261;GO:0031298;GO:0042555;GO:0043596;GO:0051097;GO:0071162;GO:1902975;GO:1905775	ATP-binding;Cell cycle;DNA replication;DNA-binding;Helicase;Nucleotide-binding;Zinc;Zinc-finger
216_G0001700|216_G0001700.mRNA.1	PIM1	Lon protease homolog, mitochondrial	3.4.21.53	GO:0033108;GO:0035694;GO:0005782;GO:0016485;GO:0003697;GO:0043565;GO:0005739;GO:0004176;GO:0070407;GO:0006457;GO:0032042;GO:0004252;GO:0034599;GO:0051131;GO:0007005;GO:0005759;GO:0009408;GO:0006515;GO:0006625;GO:0016558;GO:0005524	Mitochondrion;Nucleotide-binding;DNA-binding;Protease;Transit peptide;Peroxisome;Hydrolase;Serine protease;ATP-binding
216_G0001710|216_G0001710.mRNA.1	HAP3	Transcriptional activator HAP3		GO:0043457;GO:0001228;GO:0000436;GO:0000790;GO:1900402;GO:0006355;GO:0043565;GO:0016602;GO:0046982	Transcription;Activator;DNA-binding;Nucleus;Transcription regulation
216_G0001720|216_G0001720.mRNA.1	RFT1	Oligosaccharide translocation protein RFT1		GO:0005319;GO:0005789;GO:0008643;GO:0016021;GO:0034202;GO:0034203	Endoplasmic reticulum;Membrane;Sugar transport;Transmembrane;Transmembrane helix;Transport
216_G0001730|216_G0001730.mRNA.1	PEP1	Carboxypeptidase Y-deficient protein 1		GO:0000166;GO:0000324;GO:0005048;GO:0005768;GO:0005794;GO:0005829;GO:0006623;GO:0006892;GO:0006895;GO:0006896;GO:0007034;GO:0015031;GO:0016021;GO:0031902;GO:0048203	Glycoprotein;Golgi apparatus;Membrane;Protein transport;Receptor;Repeat;Signal;Transmembrane;Transmembrane helix;Transport
216_G0001740|216_G0001740.mRNA.1
216_G0001750|216_G0001750.mRNA.1	FUS3	Mitogen-activated protein kinase FUS3	2.7.11.24	GO:0042306;GO:0046827;GO:0010526;GO:0010846;GO:0046685;GO:0005524;GO:0016241;GO:0006468;GO:0005634;GO:0001403;GO:0010971;GO:0034599;GO:0005758;GO:0046777;GO:0005737;GO:0000165;GO:0034976;GO:0016909;GO:0034605;GO:0001402;GO:0031670;GO:0090364;GO:0004707;GO:0010973;GO:0004672;GO:2001165;GO:0010520;GO:0007050;GO:0042307;GO:0010494;GO:1903715;GO:0000196;GO:0075296;GO:0034307;GO:0010447;GO:0008134;GO:…	Transcription;Activator;Isopeptide bond;Ubl conjugation;ATP-binding;Transcription regulation;Nucleus;Conjugation;Nucleotide-binding;Cytoplasm;Cell cycle;Transferase;Mitosis;Periplasm;Kinase;Serine/threonine-protein kinase;Phosphoprotein;Cell division
216_G0001760|216_G0001760.mRNA.1	ACH1	Acetyl-CoA hydrolase	3.1.2.1	GO:0006084;GO:0071469;GO:0008775;GO:0006633;GO:0005739;GO:0003986;GO:0006083;GO:0005829;GO:0019679	Glycoprotein;Acetylation;Phosphoprotein;Hydrolase;Cytoplasm
216_G0001770|216_G0001770.mRNA.1	RRN6	RNA polymerase I-specific transcription initiation factor RRN6		GO:0005737;GO:0070860;GO:0001164;GO:0001179;GO:0001013;GO:0042790	Cytoplasm;Nucleus;Transcription;Transcription regulation
216_G0001780|216_G0001780.mRNA.1	FMT1	Methionyl-tRNA formyltransferase, mitochondrial	2.1.2.9	GO:0005759;GO:0005739;GO:0004479;GO:0071951	Cytoplasm;Mitochondrion;Protein biosynthesis;Transferase;Transit peptide
216_G0001790|216_G0001790.mRNA.1
216_G0001800|216_G0001800.mRNA.1	YBL010C	Uncharacterized protein YBL010C		GO:0005634;GO:0003677	DNA-binding;Nucleus
216_G0001810|216_G0001810.mRNA.1
216_G0001820|216_G0001820.mRNA.1	HIR1	Protein HIR1		GO:0000070;GO:0000122;GO:0000417;GO:0000775;GO:0000790;GO:0003677;GO:0003714;GO:0006325;GO:0006336;GO:0006351;GO:0006355;GO:0006368;GO:0016539;GO:0030702;GO:0031491;GO:0031935;GO:0042802	Centromere;Chromatin regulator;Nucleus;Repeat;Repressor;Transcription;Transcription regulation;WD repeat
216_G0001830|216_G0001830.mRNA.1	SLA1	Actin cytoskeleton-regulatory complex protein SLA1		GO:0043130;GO:0005935;GO:0030674;GO:1990964;GO:0005886;GO:0010008;GO:0043332;GO:0034316;GO:0003779;GO:0030036;GO:0006897;GO:0030448;GO:0051286;GO:0000147;GO:0005634;GO:0140312;GO:0005938;GO:0042802;GO:0030427;GO:0030479	Cell membrane;SH3 domain;Isopeptide bond;Membrane;Actin-binding;Endosome;Endocytosis;Ubl conjugation;Repeat;Cytoplasm;Phosphoprotein;Cytoskeleton
216_G0001840|216_G0001840.mRNA.1	LDB7	Chromatin structure-remodeling complex protein RSC14		GO:0016586;GO:0043044;GO:0006337;GO:0006368	Chromatin regulator;Nucleus;Transcription;Transcription regulation
216_G0001850|216_G0001850.mRNA.1
216_G0001860|216_G0001860.mRNA.1	UTP20	U3 small nucleolar RNA-associated protein 20		GO:0030686;GO:0005737;GO:0005730;GO:0005654;GO:0030688;GO:0032040;GO:0003729;GO:0000480;GO:0000447;GO:0000472;GO:0031167	Cytoplasm;Nucleus;Repeat;Ribonucleoprotein;Ribosome biogenesis;rRNA processing
216_G0001870|216_G0001870.mRNA.1	HTA1	Histone H2A.1		GO:0000788;GO:0006333;GO:0000790;GO:0031934;GO:0006325;GO:0003677;GO:0005724;GO:0031298;GO:0007076;GO:0000786;GO:0031618;GO:0006281;GO:0005634;GO:0034501;GO:0061587;GO:0000122;GO:0046982;GO:0045739;GO:1902377	Phosphoprotein;DNA damage;Chromosome;Ubl conjugation;Nucleosome core;Nucleus;DNA repair;DNA-binding;Acetylation;Isopeptide bond;Methylation
216_G0001880|216_G0001880.mRNA.1	HTB2	Histone H2B.2		GO:0005634;GO:0035861;GO:0006301;GO:0046982;GO:0000788;GO:0006333;GO:0031298;GO:0003677;GO:0000786	Nucleus;Ubl conjugation;Nucleosome core;Methylation;Isopeptide bond;DNA-binding;Acetylation;Phosphoprotein;Chromosome
216_G0001890|216_G0001890.mRNA.1	ECM15	UPF0045 protein ECM15		GO:0005737;GO:0005829;GO:0005634	Cytoplasm;Nucleus
216_G0001900|216_G0001900.mRNA.1	NTH2	Probable trehalase	3.2.1.28	GO:0030437;GO:0015927;GO:0004427;GO:0034605;GO:0005737;GO:0004555;GO:0009267;GO:0005993;GO:0006796;GO:0071465;GO:0005739;GO:1903134;GO:0005509	Phosphoprotein;Hydrolase;Glycosidase;Stress response;Cytoplasm
216_G0001910|216_G0001910.mRNA.1	RER2	Dehydrodolichyl diphosphate synthase complex subunit RER2	2.5.1.87	GO:0005811;GO:0031224;GO:0006486;GO:0002094;GO:1904423;GO:0006487;GO:0019408;GO:0045547;GO:0005783;GO:0016094;GO:0006888;GO:0004659;GO:0005789	Transferase;Magnesium;Endoplasmic reticulum;Membrane	Protein modification
216_G0001920|216_G0001920.mRNA.1	COQ1	Hexaprenyl pyrophosphate synthase, mitochondrial	2.5.1.-	GO:0008299;GO:0016740;GO:0046872;GO:0005739;GO:0006744;GO:0000010;GO:0031314	Mitochondrion inner membrane;Metal-binding;Transferase;Magnesium;Transit peptide;Mitochondrion;Isoprene biosynthesis;Membrane	Cofactor biosynthesis
216_G0001930|216_G0001930.mRNA.1	GPI18	GPI mannosyltransferase 2	2.4.1.-	GO:0000030;GO:0005739;GO:0004584;GO:0005783;GO:0005789;GO:0031501;GO:0006506;GO:0030176	Transferase;Transmembrane;Endoplasmic reticulum;Glycoprotein;Transmembrane helix;Membrane;GPI-anchor biosynthesis;Glycosyltransferase	Glycolipid biosynthesis
216_G0001940|216_G0001940.mRNA.1	RCR1	Protein RCR1		GO:0000324;GO:0000329;GO:0006033;GO:0016192;GO:0030176;GO:0031982;GO:0071555	Cell wall biogenesis/degradation;Endoplasmic reticulum;Membrane;Transmembrane;Transmembrane helix
216_G0001950|216_G0001950.mRNA.1	UGA2	Succinate-semialdehyde dehydrogenase [NADP(+)]	1.2.1.16	GO:0009450;GO:0009013;GO:0034599;GO:0006540;GO:0005737;GO:0006538;GO:0005829;GO:0004777	Cytoplasm;Oxidoreductase;NADP	Amino-acid degradation
216_G0001960|216_G0001960.mRNA.1	DSF2	Protein DSF2		GO:0005934;GO:0008047
216_G0001970|216_G0001970.mRNA.1	HHF1	Histone H4		GO:0006333;GO:0043935;GO:0000788;GO:0000786;GO:0034729;GO:0006334;GO:0003677;GO:0031298;GO:0061587;GO:0005634;GO:0006352;GO:0046982	Phosphoprotein;Chromosome;Nucleosome core;Nucleus;Acetylation;DNA-binding;Methylation
216_G0001980|216_G0001980.mRNA.1	HHT1	Histone H3		GO:0005634;GO:0009303;GO:0031492;GO:0046982;GO:0070911;GO:0006333;GO:0000788;GO:0043935;GO:0031298;GO:0003677;GO:0043505;GO:0000786	Phosphoprotein;Chromosome;Nucleosome core;Nucleus;DNA-binding;Acetylation;Methylation
216_G0001990|216_G0001990.mRNA.1	IPP1	Inorganic pyrophosphatase	3.6.1.1	GO:0000287;GO:0062040;GO:0006796;GO:0005576;GO:0071470;GO:0005737;GO:0009060;GO:0004427;GO:0005634;GO:0030446	Magnesium;Ubl conjugation;Isopeptide bond;Phosphoprotein;Hydrolase;Metal-binding;Stress response;Cytoplasm
216_G0002000|216_G0002000.mRNA.1
216_G0002010|216_G0002010.mRNA.1	CRV4	Alpha-1,2-mannosyltransferase MNN5	2.4.1.-	GO:0000026;GO:0000139;GO:0005794;GO:0006486;GO:0016757;GO:0035268;GO:0046354	Glycoprotein;Glycosyltransferase;Golgi apparatus;Signal;Signal-anchor;Transferase	Protein modification
216_G0002020|216_G0002020.mRNA.1	YBR016W	Uncharacterized protein YBR016W		GO:0070250;GO:0005886;GO:0005933;GO:0071944;GO:0033101	Ubl conjugation;Acetylation;Isopeptide bond;Cell membrane
216_G0002030|216_G0002030.mRNA.1	KAP104	Importin subunit beta-2		GO:0005935;GO:0005934;GO:0005737;GO:0005829;GO:0005643;GO:0005634;GO:0061608;GO:0008139;GO:0010458;GO:0051028;GO:0006606	Cytoplasm;mRNA transport;Nuclear pore complex;Nucleus;Protein transport;Repeat;Translocation;Transport
216_G0002040|216_G0002040.mRNA.1	GAL7	Galactose-1-phosphate uridylyltransferase	2.7.7.12	GO:0008108;GO:0033499;GO:0052574;GO:0042125;GO:0006012;GO:0008270;GO:0005737	Zinc;Iron;Galactose metabolism;Nucleotidyltransferase;Metal-binding;Carbohydrate metabolism;Phosphoprotein;Transferase	Carbohydrate metabolism
216_G0002050|216_G0002050.mRNA.1	GAL10	Bifunctional protein GAL10	5.1.3.2;5.-.-.-;5.1.3.3	GO:0033499;GO:0006006;GO:0003978;GO:0030246;GO:0042125;GO:0005829;GO:0004034;GO:0019388;GO:0006012	Galactose metabolism;Isomerase;Carbohydrate metabolism;NAD	Carbohydrate metabolism
216_G0002060|216_G0002060.mRNA.1	gal1	Galactokinase	2.7.1.6	GO:0000411;GO:0000435;GO:0004335;GO:0005524;GO:0005534;GO:0005737;GO:0005829;GO:0006012;GO:0033499;GO:0045185;GO:0046835	ATP-binding;Carbohydrate metabolism;Galactose metabolism;Kinase;Nucleotide-binding;Transferase	Carbohydrate metabolism
216_G0002070|216_G0002070.mRNA.1	FUR4	Uracil permease		GO:0006144;GO:0015213;GO:0055085;GO:0015210;GO:0045121;GO:0000256;GO:0015505;GO:0015862;GO:0000324;GO:0098721;GO:0044853;GO:0015857;GO:0005886;GO:0071944;GO:0015205;GO:0015720;GO:0005274;GO:0016021	Transport;Isopeptide bond;Purine metabolism;Membrane;Transmembrane helix;Ubl conjugation;Transmembrane
216_G0002080|216_G0002080.mRNA.1	POA1	ADP-ribose 1''-phosphate phosphatase	3.2.2.-;3.1.3.84	GO:0016791;GO:0047407;GO:0004721;GO:0006388	Protein phosphatase;Hydrolase
216_G0002090|216_G0002090.mRNA.1	CHS3	Chitin synthase 3	2.4.1.16	GO:0005783;GO:0016021;GO:0005935;GO:0030659;GO:0005886;GO:0003779;GO:0030428;GO:0043332;GO:0043936;GO:0097271;GO:0016459;GO:0006038;GO:0030476;GO:0005737;GO:0006031;GO:0000131;GO:0030448;GO:0003774;GO:0071260;GO:0031505;GO:0004100;GO:0071555;GO:0045009;GO:0005628;GO:0034221;GO:0048315	Membrane;Transmembrane helix;Motor protein;Isopeptide bond;Glycosyltransferase;Cell membrane;Cytoplasmic vesicle;Transmembrane;Ubl conjugation;Glycoprotein;Cell wall biogenesis/degradation;Myosin;Transferase;Phosphoprotein
216_G0002100|216_G0002100.mRNA.1	SCO1	Protein SCO1, mitochondrial		GO:0005507;GO:0005739;GO:0005743;GO:0006825;GO:0006878;GO:0016021;GO:0031966;GO:0033617;GO:0034599;GO:0045454	Chaperone;Copper;Metal-binding;Mitochondrion;Mitochondrion inner membrane;Transit peptide;Transmembrane helix
216_G0002110|216_G0002110.mRNA.1	OLA1	Obg-like ATPase 1		GO:0005524;GO:0005737;GO:0017111;GO:0043023;GO:0016887;GO:0046872;GO:0005525;GO:0043022;GO:0005739	Magnesium;ATP-binding;Ubl conjugation;GTP-binding;Isopeptide bond;Phosphoprotein;Hydrolase;Metal-binding;Cytoplasm;Nucleotide-binding
216_G0002120|216_G0002120.mRNA.1	ETR1	Enoyl-[acyl-carrier-protein] reductase, mitochondrial	1.6.5.2;1.3.1.104	GO:0003955;GO:0003677;GO:0006633;GO:0005739;GO:0043565;GO:0016491;GO:0009060;GO:0005759;GO:0019166;GO:0006631;GO:0016631;GO:0003700	Phosphoprotein;Fatty acid biosynthesis;Lipid biosynthesis;Fatty acid metabolism;Oxidoreductase;Lipid metabolism;Transit peptide;NADP;Mitochondrion;DNA-binding
216_G0002130|216_G0002130.mRNA.1	psk1	Ribosomal S6 kinase homolog YPK3	2.7.11.1	GO:0004674;GO:0004711;GO:0005524;GO:0006468;GO:0018105;GO:0035556;GO:0038202;GO:0046777	ATP-binding;Kinase;Nucleotide-binding;Phosphoprotein;Serine/threonine-protein kinase;Transferase
216_G0002140|216_G0002140.mRNA.1	CDS1	Phosphatidate cytidylyltransferase	2.7.7.41	GO:0046488;GO:0004605;GO:0016024;GO:0016021;GO:0005783;GO:0006658;GO:0005789;GO:0006655;GO:0070319	Transferase;Lipid biosynthesis;Nucleotidyltransferase;Cytoplasmic vesicle;Transmembrane helix;Membrane;Phospholipid biosynthesis;Magnesium;Transmembrane;Endoplasmic reticulum;Lipid metabolism;Phospholipid metabolism	Phospholipid metabolism
216_G0002150|216_G0002150.mRNA.1	RKM3	Ribosomal lysine N-methyltransferase 3	2.1.1.-	GO:0005829;GO:0005634;GO:0016279;GO:0018026	Methyltransferase;Nucleus;S-adenosyl-L-methionine;Transferase
216_G0002160|216_G0002160.mRNA.1	RPL4A	60S ribosomal protein L4-A		GO:0022625;GO:0002181;GO:0005634;GO:0003735;GO:0003723	Nucleus;Ribosomal protein;Acetylation;RNA-binding;Ribonucleoprotein;Cytoplasm
216_G0002170|216_G0002170.mRNA.1	PSF1	DNA replication complex GINS protein PSF1		GO:0043138;GO:0031298;GO:0000811;GO:0006260;GO:0000727;GO:1902975;GO:0031261;GO:0071162;GO:0006261;GO:1902983	Nucleus;Cell cycle;DNA replication
216_G0002180|216_G0002180.mRNA.1	RAD61	Protein RAD61		GO:0005634;GO:0007064;GO:1902340;GO:0034183	Nucleus
216_G0002190|216_G0002190.mRNA.1	FEX2	Fluoride export protein 2		GO:1903424;GO:1903425;GO:0005887;GO:0071944;GO:0005886	Cell membrane;Transmembrane helix;Membrane;Transmembrane;Glycoprotein
216_G0002200|216_G0002200.mRNA.1	HED1	Meiosis-specific protein HED1		GO:0000794;GO:0004857;GO:0006310;GO:0006281;GO:1903873;GO:0045950;GO:0007130	Chromosome;DNA damage;DNA recombination;DNA repair;Meiosis;Nucleus
216_G0002210|216_G0002210.mRNA.1	DAD1	DASH complex subunit DAD1		GO:0044732;GO:0072686;GO:0051987;GO:0005874;GO:0005737;GO:0005876;GO:0051010;GO:0008608;GO:0042729;GO:0031116;GO:0007052;GO:0051301	Microtubule;Cell division;Phosphoprotein;Cytoskeleton;Cell cycle;Chromosome;Mitosis;Chromosome partition;Cytoplasm;Kinetochore;Nucleus;Centromere
216_G0002220|216_G0002220.mRNA.1	KCS1	Inositol hexakisphosphate kinase 1	2.7.4.21	GO:0005737;GO:0005524;GO:0033200;GO:0000829;GO:0052723;GO:0052724;GO:0000832;GO:0000828;GO:0000827;GO:0032958;GO:0010919	ATP-binding;Cytoplasm;Kinase;Nucleotide-binding;Phosphoprotein;Transferase
216_G0002230|216_G0002230.mRNA.1	YDR018C	Uncharacterized acyltransferase YDR018C	2.3.-.-	GO:0005634;GO:0006644;GO:0036149;GO:0016746;GO:0005811;GO:0008654;GO:0016021;GO:0005783	Phospholipid biosynthesis;Lipid droplet;Transmembrane;Acyltransferase;Phospholipid metabolism;Lipid metabolism;Transmembrane helix;Membrane;Transferase;Lipid biosynthesis
216_G0002240|216_G0002240.mRNA.1	GCV1	Aminomethyltransferase, mitochondrial	2.1.2.10	GO:0005739;GO:0006730;GO:0006546;GO:0055114;GO:0004047;GO:0008483;GO:0019464;GO:0006544;GO:0005759;GO:0005960	Mitochondrion;Transit peptide;Aminotransferase;Transferase
216_G0002250|216_G0002250.mRNA.1
216_G0002260|216_G0002260.mRNA.1	FAL1	ATP-dependent RNA helicase FAL1	3.6.4.13	GO:0003729;GO:0071013;GO:0005730;GO:0003723;GO:0097078;GO:0000462;GO:0006364;GO:0030688;GO:0005524;GO:0003724	Hydrolase;Nucleotide-binding;Helicase;Ribosome biogenesis;ATP-binding;rRNA processing;Nucleus;RNA-binding
216_G0002270|216_G0002270.mRNA.1	ATG31	Autophagy-related protein 31		GO:1990316;GO:0005737;GO:0005829;GO:0005874;GO:0000407;GO:0006914;GO:0000422;GO:0007059;GO:0000741;GO:0044805;GO:0034727;GO:0015031	Autophagy;Chromosome partition;Cytoplasm;Cytoskeleton;Karyogamy;Microtubule;Phosphoprotein;Protein transport;Transport
216_G0002280|216_G0002280.mRNA.1	SES1	Serine--tRNA ligase, cytoplasmic	6.1.1.11	GO:0097056;GO:0006434;GO:0005737;GO:0002181;GO:0005524;GO:0004828;GO:0010494	Protein biosynthesis;ATP-binding;Aminoacyl-tRNA synthetase;Ligase;Nucleotide-binding;Cytoplasm	Aminoacyl-tRNA biosynthesis
216_G0002290|216_G0002290.mRNA.1	RPS11B	40S ribosomal protein S11-B		GO:0000028;GO:0003735;GO:0019843;GO:0022627;GO:0042254;GO:0000462;GO:0030686;GO:0002181	Isopeptide bond;Ribosomal protein;Acetylation;RNA-binding;Ubl conjugation;Cytoplasm;rRNA-binding;Ribonucleoprotein
216_G0002300|216_G0002300.mRNA.1	NSI1	NTS1 silencing protein 1		GO:0000183;GO:0003677;GO:0005730;GO:0006363;GO:0033553;GO:1900008	DNA-binding;Nucleus;Phosphoprotein;Repeat
216_G0002310|216_G0002310.mRNA.1	VPS54	Vacuolar protein sorting-associated protein 54		GO:0005829;GO:0010008;GO:0000938;GO:0005794;GO:0031966;GO:0005739;GO:0019905;GO:0030476;GO:0090156;GO:0006896;GO:0015031;GO:0042147	Coiled coil;Endosome;Golgi apparatus;Membrane;Mitochondrion;Phosphoprotein;Protein transport;Transport
216_G0002320|216_G0002320.mRNA.1	REG1	Resistance to glucose repression protein 1		GO:0005737;GO:0005634;GO:0000164;GO:0005773;GO:0019888;GO:0042149;GO:0005977;GO:0000122;GO:0007039;GO:0006109;GO:0006986;GO:0061587	Acetylation;Nucleus;Phosphoprotein
216_G0002330|216_G0002330.mRNA.1
216_G0002340|216_G0002340.mRNA.1	MIX14	Mitochondrial intermembrane space cysteine motif-containing protein MIX14		GO:0005737;GO:0005758;GO:0005739;GO:0005634;GO:0009060	Disulfide bond;Mitochondrion;Repeat
216_G0002350|216_G0002350.mRNA.1	PST2	Protoplast secreted protein 2		GO:0003955;GO:0055114;GO:0005886;GO:0071944;GO:0031934;GO:0005739;GO:0005576;GO:0010181;GO:0045121;GO:0005737;GO:0030466;GO:0042802	Methylation;Lipoprotein;Palmitate;Prenylation;Cytoplasm;Signal;Secreted;Allergen
216_G0002360|216_G0002360.mRNA.1	MRH1	Membrane protein related to HSP30		GO:0005216;GO:0005739;GO:0005783;GO:0005886;GO:0005933;GO:0016021	Cell membrane;Isopeptide bond;Phosphoprotein;Transmembrane;Transmembrane helix;Ubl conjugation
216_G0002370|216_G0002370.mRNA.1
216_G0002380|216_G0002380.mRNA.1	ARO3	Phospho-2-dehydro-3-deoxyheptonate aldolase, phenylalanine-inhibited	2.5.1.54	GO:0003849;GO:0005739;GO:0009073;GO:0009423;GO:0005634;GO:0005737	Aromatic amino acid biosynthesis;Stress response;Transferase;Amino-acid biosynthesis	Metabolic intermediate biosynthesis
216_G0002390|216_G0002390.mRNA.1	EHD3	3-hydroxyisobutyryl-CoA hydrolase, mitochondrial	3.1.2.4	GO:0005763;GO:0005739;GO:0003860;GO:0003735;GO:0009083;GO:0006635;GO:0032543	Branched-chain amino acid catabolism;Hydrolase;Mitochondrion;Phosphoprotein;Ribonucleoprotein;Ribosomal protein
216_G0002400|216_G0002400.mRNA.1	KRS1	Lysine--tRNA ligase, cytoplasmic	6.1.1.6	GO:0005829;GO:0006430;GO:0000049;GO:0003729;GO:0003676;GO:0002181;GO:0005524;GO:0005737;GO:0004824	Ligase;Aminoacyl-tRNA synthetase;Ubl conjugation;ATP-binding;Protein biosynthesis;Isopeptide bond;Acetylation;Phosphoprotein;Cytoplasm;Nucleotide-binding
216_G0002410|216_G0002410.mRNA.1	cta3	Calcium-transporting ATPase 3	7.2.2.10;7.2.2.3	GO:0000324;GO:0005388;GO:0005524;GO:0005886;GO:0006813;GO:0006814;GO:0006972;GO:0008553;GO:0008554;GO:0008556;GO:0009268;GO:0009651;GO:0015662;GO:0016021;GO:0042149;GO:0051208;GO:0055085;GO:0070588;GO:0071944;GO:0097623	ATP-binding;Calcium;Calcium transport;Cell membrane;Ion transport;Magnesium;Nucleotide-binding;Sodium;Sodium transport;Translocase;Transmembrane;Transmembrane helix;Transport
216_G0002420|216_G0002420.mRNA.1	RSM10	37S ribosomal protein S10, mitochondrial		GO:0005840;GO:0006412;GO:0005763;GO:0032543;GO:0003735;GO:0005739	Transit peptide;Ribosomal protein;Mitochondrion;Phosphoprotein;Ribonucleoprotein
216_G0002430|216_G0002430.mRNA.1
216_G0002440|216_G0002440.mRNA.1	MSS1	Transcriptional regulator NRG1		GO:0000122;GO:0000433;GO:0000790;GO:0000978;GO:0000980;GO:0001103;GO:0001227;GO:0001410;GO:0003677;GO:0003690;GO:0003700;GO:0005667;GO:0009267;GO:0009372;GO:0030447;GO:0031519;GO:0035690;GO:0036170;GO:0036171;GO:0036177;GO:0036178;GO:0036180;GO:0036244;GO:0043565;GO:0043709;GO:0044114;GO:0044182;GO:0045827;GO:0045892;GO:0071475;GO:0090606;GO:0097316;GO:1900429;GO:1900435;GO:1900438;GO:1900441;GO:…	Metal-binding;Repeat;Repressor;Stress response;Virulence;Zinc;Zinc-finger
216_G0002450|216_G0002450.mRNA.1	HEM13	Oxygen-dependent coproporphyrinogen-III oxidase	1.3.3.3	GO:0042803;GO:0005737;GO:0004109;GO:0005829;GO:0006782;GO:0006783	Porphyrin biosynthesis;Cytoplasm;Heme biosynthesis;Disulfide bond;Oxidoreductase	Porphyrin-containing compound metabolism
216_G0002460|216_G0002460.mRNA.1	RPC11	DNA-directed RNA polymerase III subunit RPC10		GO:0042779;GO:0003899;GO:0008270;GO:0006384;GO:0005730;GO:0042797;GO:0003676;GO:0005654;GO:0006386;GO:0005666	DNA-directed RNA polymerase;Metal-binding;Zinc;Zinc-finger;Nucleus;Transcription
216_G0002470|216_G0002470.mRNA.1	BAP3	Valine amino-acid permease		GO:0005886;GO:0098713;GO:0006865;GO:0015192;GO:0015827;GO:0005783;GO:0015171;GO:0016021;GO:0071944;GO:0000328;GO:0015817;GO:0022857;GO:0015805;GO:0015203;GO:0005739;GO:0015846;GO:0019740;GO:0055085;GO:0005794;GO:0015828;GO:0003333;GO:0030134;GO:0044182;GO:0001761;GO:0015193;GO:0006828;GO:1905647;GO:0005771;GO:0022893;GO:0005291	Palmitate;Glycoprotein;Transmembrane;Ubl conjugation;Lipoprotein;Isopeptide bond;Transmembrane helix;Membrane;Cell membrane;Amino-acid transport;Transport;Phosphoprotein
216_G0002480|216_G0002480.mRNA.1	HEM12	Uroporphyrinogen decarboxylase	4.1.1.37	GO:0005737;GO:0005634;GO:0004853;GO:0005829;GO:0006783;GO:0006782	Porphyrin biosynthesis;Cytoplasm;Heme biosynthesis;Nucleus;Decarboxylase;Lyase	Porphyrin-containing compound metabolism
216_G0002490|216_G0002490.mRNA.1	VMS1	Protein VMS1		GO:0036266;GO:0005737;GO:0005829;GO:0005789;GO:0005739;GO:0004045;GO:0046872;GO:0003676;GO:0072671;GO:0071630;GO:0030433	ANK repeat;Coiled coil;Cytoplasm;Endoplasmic reticulum;Membrane;Metal-binding;Mitochondrion;Repeat;Zinc;Zinc-finger
216_G0002500|216_G0002500.mRNA.1	TPI1	Triosephosphate isomerase	5.3.1.1	GO:0009986;GO:0005739;GO:0044650;GO:0009267;GO:0006094;GO:2000535;GO:0005829;GO:0062040;GO:0036180;GO:0019563;GO:0005886;GO:0006096;GO:0005618;GO:0030446;GO:0004807;GO:1990430;GO:0097308;GO:0046166;GO:0005737;GO:0036170;GO:0030447;GO:0061621;GO:0044416	Phosphoprotein;Gluconeogenesis;Glycolysis;Ubl conjugation;Isopeptide bond;Isomerase	Carbohydrate biosynthesis
216_G0002510|216_G0002510.mRNA.1	DET1	Broad-range acid phosphatase DET1	3.1.3.-	GO:0005737;GO:0005634;GO:0003993;GO:0016311;GO:0032366	Cytoplasm;Hydrolase;Lipid transport;Nucleus;Phosphoprotein;Transport
216_G0002520|216_G0002520.mRNA.1
216_G0002530|216_G0002530.mRNA.1	HPF2	Cell wall protein ECM33		GO:0000324;GO:0005576;GO:0005618;GO:0005886;GO:0009277;GO:0031225;GO:0031505;GO:0071555;GO:0071944	Cell membrane;Cell wall;Cell wall biogenesis/degradation;GPI-anchor;Glycoprotein;Lipoprotein;Membrane;Phosphoprotein;Secreted;Signal
216_G0002540|216_G0002540.mRNA.1	YDR056C	Uncharacterized protein YDR056C		GO:0005783	Endoplasmic reticulum;Glycoprotein;Signal
216_G0002550|216_G0002550.mRNA.1	YOS9	Protein OS-9 homolog		GO:0005783;GO:0005788;GO:0000839;GO:0034099;GO:0070492;GO:0030968;GO:0030970;GO:0030433;GO:0097466	Disulfide bond;Endoplasmic reticulum;Glycoprotein;Lectin;Membrane;Signal
216_G0002560|216_G0002560.mRNA.1	TGL2	Lipase 2	3.1.1.3	GO:0005739;GO:0004806;GO:0019433	Hydrolase;Lipid degradation;Lipid metabolism
216_G0002570|216_G0002570.mRNA.1
216_G0002580|216_G0002580.mRNA.1
216_G0002590|216_G0002590.mRNA.1
216_G0002600|216_G0002600.mRNA.1
216_G0002610|216_G0002610.mRNA.1	LCB2	Serine palmitoyltransferase 2	2.3.1.50	GO:0016021;GO:0035339;GO:0005783;GO:0030170;GO:0030148;GO:0017059;GO:0004758	Transmembrane helix;Membrane;Transmembrane;Endoplasmic reticulum;Lipid metabolism;Acyltransferase;Sphingolipid metabolism;Cytoplasm;Transferase;Pyridoxal phosphate	Lipid metabolism
216_G0002620|216_G0002620.mRNA.1	AIM7	Protein AIM7		GO:0030479;GO:0005737;GO:0005634;GO:0003779;GO:0071933;GO:0071846;GO:0034316	Acetylation;Cytoplasm;Nucleus;Phosphoprotein
216_G0002630|216_G0002630.mRNA.1	RPS13	40S ribosomal protein S13		GO:0005840;GO:0002181;GO:0006412;GO:0000462;GO:0030686;GO:0005730;GO:0022627;GO:0003735;GO:0070181	Ubl conjugation;Isopeptide bond;Ribosomal protein;Ribonucleoprotein;Phosphoprotein;Cytoplasm
216_G0002640|216_G0002640.mRNA.1	RRG1	Required for respiratory growth protein 1, mitochondrial		GO:0097745;GO:0005739;GO:0000002;GO:0007035;GO:0099617	Glycoprotein;Mitochondrion
216_G0002650|216_G0002650.mRNA.1
216_G0002660|216_G0002660.mRNA.1
216_G0002670|216_G0002670.mRNA.1
216_G0002680|216_G0002680.mRNA.1	ubp1	Ubiquitin carboxyl-terminal hydrolase 4	3.4.19.12	GO:0000131;GO:0000502;GO:0004843;GO:0005768;GO:0006275;GO:0006511;GO:0006897;GO:0010992;GO:0010995;GO:0016579;GO:0031902;GO:0036459;GO:0043162;GO:0070676;GO:1904669	Cytoplasm;Endosome;Hydrolase;Membrane;Protease;Thiol protease;Ubl conjugation pathway
216_G0002690|216_G0002690.mRNA.1	FMP16	Protein FMP16, mitochondrial		GO:0005739	Mitochondrion;Transit peptide
216_G0002700|216_G0002700.mRNA.1	PAA1	Polyamine N-acetyltransferase 1	2.3.1.-	GO:0005737;GO:0004059;GO:0004145;GO:0006325	Acyltransferase;Cytoplasm;Transferase
216_G0002710|216_G0002710.mRNA.1
216_G0002720|216_G0002720.mRNA.1
216_G0002730|216_G0002730.mRNA.1	TPS2	Trehalose-phosphatase	3.1.3.12	GO:0005946;GO:0005737;GO:0005829;GO:0005739;GO:0004805;GO:0034605;GO:0031505;GO:0030448;GO:0009405;GO:0005992;GO:0070413	Cytoplasm;Hydrolase;Stress response
216_G0002740|216_G0002740.mRNA.1	PPH3	Serine/threonine-protein phosphatase 4 catalytic subunit	3.1.3.16	GO:0036171;GO:0035839;GO:0008360;GO:1902426;GO:0036244;GO:0006417;GO:0008287;GO:1903473;GO:0036178;GO:1900486;GO:1900490;GO:0097720;GO:1900442;GO:0090029;GO:0019897;GO:0030289;GO:0031030;GO:0004723;GO:0010972;GO:0005816;GO:0005977;GO:0090443;GO:2000784;GO:0007015;GO:0061638;GO:1903068;GO:2001034;GO:0000022;GO:0005634;GO:0036168;GO:0031505;GO:0010389;GO:0016311;GO:0000159;GO:0031297;GO:0071277;GO:…	Cell division;Cell shape;Metal-binding;Hydrolase;Calmodulin-binding;Cell cycle;Protein phosphatase;Mitosis;Cytoplasm;Myristate;Glycogen metabolism;Nucleus;Manganese;Methylation
216_G0002750|216_G0002750.mRNA.1	RAD55	DNA repair protein RAD55		GO:0005634;GO:0033062;GO:0005524;GO:0003677;GO:0008094;GO:0000730;GO:0030491;GO:0000707	ATP-binding;DNA damage;DNA repair;Nucleotide-binding;Nucleus
216_G0002760|216_G0002760.mRNA.1	SED1	Cell wall protein SED1		GO:0000002;GO:0005199;GO:0005576;GO:0005840;GO:0009277;GO:0010447;GO:0031225;GO:0031505;GO:0071944	Cell wall;GPI-anchor;Glycoprotein;Lipoprotein;Secreted;Signal
216_G0002770|216_G0002770.mRNA.1	SHU2	Suppressor of hydroxyurea sensitivity protein 2		GO:0035861;GO:0005634;GO:0006281;GO:0000730;GO:0000725;GO:0070987;GO:0043007;GO:0097196;GO:0006310	DNA damage;Nucleus;DNA recombination;DNA repair
216_G0002780|216_G0002780.mRNA.1	PET100	Protein PET100, mitochondrial		GO:0031305;GO:0005743;GO:0005739;GO:0051082;GO:0033617	Membrane;Mitochondrion;Transit peptide;Transmembrane;Transmembrane helix
216_G0002790|216_G0002790.mRNA.1	TFB5	General transcription and DNA repair factor IIH subunit TFB5		GO:0000439;GO:0005634;GO:0006366;GO:0005675;GO:0070816;GO:0006294;GO:0006289;GO:0005829;GO:0005669	DNA damage;Transcription regulation;Nucleus;Transcription;DNA repair
216_G0002800|216_G0002800.mRNA.1	VPS41	Vacuolar protein sorting-associated protein 41		GO:0005768;GO:0000329;GO:0030897;GO:0005770;GO:0017137;GO:0006886;GO:0016236;GO:0034727;GO:0032258;GO:0015031;GO:0035542;GO:0032889;GO:0006624;GO:0042144;GO:0007033;GO:0099022;GO:0016192	Phosphoprotein;Protein transport;Repeat;Transport;Vacuole;WD repeat
216_G0002810|216_G0002810.mRNA.1	PDC2	Protein PDC2		GO:0005634;GO:0000978;GO:2001172;GO:0090180;GO:0045944	DNA-binding
216_G0002820|216_G0002820.mRNA.1	STN1	Protein STN1		GO:1990879;GO:0043047;GO:0032211;GO:0016233	Chromosome;Telomere
216_G0002830|216_G0002830.mRNA.1	RRP8	25S rRNA (adenine(645)-N(1))-methyltransferase	2.1.1.-;2.1.1.287	GO:0030686;GO:0006364;GO:0031167;GO:0042273;GO:0106142;GO:0000781;GO:0005730;GO:0008168;GO:0016433	S-adenosyl-L-methionine;Chromosome;Transferase;Coiled coil;Phosphoprotein;Methyltransferase;Nucleus;rRNA processing;Telomere
216_G0002840|216_G0002840.mRNA.1	TVP23	Golgi apparatus membrane protein TVP23		GO:0000139;GO:0005737;GO:0030173;GO:0016192;GO:0009306;GO:0016021	Golgi apparatus;Transmembrane;Glycoprotein;Membrane;Transmembrane helix
216_G0002850|216_G0002850.mRNA.1
216_G0002860|216_G0002860.mRNA.1	SSS1	Protein transport protein SSS1		GO:0005783;GO:0016021;GO:0005784;GO:0071261;GO:0015450;GO:0008320;GO:0005198;GO:0031204;GO:0006616	Endoplasmic reticulum;Membrane;Protein transport;Translocation;Transmembrane;Transmembrane helix;Transport
216_G0002870|216_G0002870.mRNA.1	RRP1	Ribosomal RNA-processing protein 1		GO:0005730;GO:0005634;GO:0030687;GO:0030688;GO:0006364	Acetylation;Coiled coil;Nucleus;Phosphoprotein;rRNA processing
216_G0002880|216_G0002880.mRNA.1	SLU7	Pre-mRNA-splicing factor SLU7		GO:0071021;GO:0000350;GO:0008270;GO:0000386;GO:0005681;GO:0030628	Zinc-finger;Nucleus;Glycoprotein;Spliceosome;Zinc;mRNA processing;Phosphoprotein;Metal-binding;mRNA splicing
216_G0002890|216_G0002890.mRNA.1	YDR089W	Uncharacterized protein YDR089W		GO:0000329;GO:0071627;GO:0033254;GO:0030643;GO:0006799	Phosphoprotein
216_G0002900|216_G0002900.mRNA.1	YDR090C	Uncharacterized membrane protein YDR090C		GO:0016021;GO:0005886;GO:0015174	Cell membrane;Glycoprotein;Membrane;Phosphoprotein;Repeat;Transmembrane;Transmembrane helix
216_G0002910|216_G0002910.mRNA.1	RLI1	Translation initiation factor RLI1		GO:0006415;GO:0005506;GO:0002183;GO:0000054;GO:0051539;GO:0005852;GO:0005524;GO:0005634;GO:0006364;GO:0032790;GO:0043024;GO:0005737;GO:0042273;GO:0003743;GO:0045727;GO:0006413;GO:0043022;GO:0051536;GO:0016887	Repeat;Initiation factor;Nucleotide-binding;Cytoplasm;Phosphoprotein;Iron-sulfur;Transport;4Fe-4S;Protein biosynthesis;Nucleus;rRNA processing;ATP-binding;Ribosome biogenesis
216_G0002920|216_G0002920.mRNA.1	UBC13	Ubiquitin-conjugating enzyme E2 13	2.3.2.23	GO:0006511;GO:0000151;GO:0070914;GO:0070628;GO:0060049;GO:0004842;GO:0120113;GO:0031371;GO:0031625;GO:0010994;GO:0061630;GO:0045842;GO:0071629;GO:0016740;GO:0030674;GO:0043130;GO:0016567;GO:0043224;GO:0043162;GO:0006513;GO:0005634;GO:0000209;GO:0005524;GO:0031146;GO:0035103;GO:0061631;GO:0034605;GO:0005737;GO:0070534;GO:0006301	Transferase;Nucleotide-binding;Stress response;Isopeptide bond;Ubl conjugation;Ubl conjugation pathway;ATP-binding	Protein modification
216_G0002930|216_G0002930.mRNA.1	DNF1	Flippase DNF1	7.6.2.1	GO:0000287;GO:0000749;GO:0005524;GO:0005783;GO:0005886;GO:0005935;GO:0006886;GO:0006897;GO:0007163;GO:0010008;GO:0015662;GO:0045332;GO:0070867;GO:0071944;GO:0140326;GO:1990531	ATP-binding;Cell membrane;Endosome;Isopeptide bond;Lipid transport;Magnesium;Nucleotide-binding;Phosphoprotein;Translocase;Ubl conjugation
216_G0002940|216_G0002940.mRNA.1
216_G0002950|216_G0002950.mRNA.1
216_G0002960|216_G0002960.mRNA.1	grx4	Monothiol glutaredoxin-4		GO:0001102;GO:0005829;GO:0006879;GO:0009055;GO:0015035;GO:0015036;GO:0015038;GO:0030036;GO:0031065;GO:0034599;GO:0044572;GO:0045454;GO:0046872;GO:0051537;GO:0051604;GO:0140311;GO:1903026;GO:2000678	2Fe-2S;Iron;Iron-sulfur;Metal-binding;Redox-active center
216_G0002970|216_G0002970.mRNA.1	BMH2	Protein BMH2		GO:0034221;GO:0005977;GO:0003688;GO:0046826;GO:0010494;GO:0034613;GO:0001102;GO:0030437;GO:0031578;GO:0120106;GO:0044732;GO:0006270;GO:0007265;GO:0000122;GO:0007124;GO:0005737;GO:0051286;GO:0043066;GO:0044878;GO:0007095;GO:0001402;GO:0051220;GO:0006267;GO:0004864;GO:0005634;GO:0140311;GO:0032153;GO:0010515;GO:0000077;GO:0050815;GO:0019904;GO:1990023;GO:1904667;GO:0070842;GO:0031031;GO:0004860;GO:…	Meiosis;Acetylation;Isopeptide bond;Nucleus;Ubl conjugation;Cell cycle;DNA damage;Cytoplasm;Phosphoprotein
216_G0002980|216_G0002980.mRNA.1	TVP15	Golgi apparatus membrane protein TVP15		GO:0030173;GO:0042802;GO:0016192	Golgi apparatus;Membrane;Transmembrane;Transmembrane helix
216_G0002990|216_G0002990.mRNA.1	ARX1	Probable metalloprotease ARX1	3.-.-.-	GO:0000055;GO:0005737;GO:0005634;GO:0003676;GO:0005654;GO:0008237;GO:0046872;GO:0005730;GO:0030687	Hydrolase;Metal-binding;Protease;Cytoplasm;Metalloprotease;Nucleus
216_G0003000|216_G0003000.mRNA.1	STE5	Protein STE5		GO:0005737;GO:0043332;GO:0070867;GO:0005634;GO:0005886;GO:0031681;GO:0005078;GO:0005546;GO:0001403;GO:0043409;GO:0000750;GO:0001934;GO:0010525	Cytoplasm;Pheromone response;Phosphoprotein
216_G0003010|216_G0003010.mRNA.1	SPO71	Sporulation-specific protein 71		GO:0005886;GO:0005628;GO:0030476;GO:0032120;GO:1902657	Sporulation
216_G0003020|216_G0003020.mRNA.1	TMS1	Membrane protein TMS1		GO:0000329;GO:0016021	Membrane;Transmembrane;Transmembrane helix
216_G0003030|216_G0003030.mRNA.1	ARP10	Actin-like protein ARP10		GO:0015629;GO:0005737;GO:0005869;GO:0030286;GO:0005874;GO:0003774;GO:0005200;GO:0000278	Cytoplasm;Cytoskeleton;Dynein;Microtubule
216_G0003040|216_G0003040.mRNA.1	TMN1	70 kDa endomembrane protein		GO:0000329;GO:0001403;GO:0005768;GO:0006811;GO:0006878;GO:0007034;GO:0007124;GO:0010008;GO:0016020;GO:0016197;GO:0072657	Endosome;Ion transport;Signal;Transmembrane;Transmembrane helix;Transport;Vacuole
216_G0003050|216_G0003050.mRNA.1	TRS85	Trafficking protein particle complex III-specific subunit 85		GO:0031410;GO:0005829;GO:0005794;GO:0000407;GO:1990072;GO:0000045;GO:0030242;GO:0071255;GO:0006888;GO:0016236;GO:0051321;GO:0034727;GO:0032258;GO:0034497;GO:0030435	Autophagy;Meiosis;Sporulation;Transport
216_G0003060|216_G0003060.mRNA.1	FOB1	DNA replication fork-blocking protein FOB1		GO:0005730;GO:0033553;GO:0046872;GO:0043110;GO:0006325;GO:0000183;GO:0007059;GO:0006310;GO:0090579;GO:0007580;GO:0043570;GO:0043007;GO:0008156;GO:0045911;GO:0034503;GO:0070550;GO:0090342;GO:0031582;GO:0001302	DNA recombination;DNA replication;DNA-binding;Metal-binding;Nucleus;Zinc;Zinc-finger
216_G0003070|216_G0003070.mRNA.1	ALT1	Glutamate pyruvate transaminase	2.6.1.2	GO:0001300;GO:0004021;GO:0005739;GO:0005759;GO:0006523;GO:0006524;GO:0008483;GO:0009058;GO:0030170;GO:0042853;GO:0097054	Aminotransferase;Pyridoxal phosphate;Transferase	Amino-acid degradation
216_G0003080|216_G0003080.mRNA.1	PDS1	Securin		GO:0005737;GO:0005634;GO:0005819;GO:0019899;GO:0051301;GO:0006974;GO:0007127;GO:0000070;GO:0001100;GO:0008104;GO:0000725	Cell cycle;Cell division;Chromosome partition;Cytoplasm;Mitosis;Nucleus;Phosphoprotein;Ubl conjugation
216_G0003090|216_G0003090.mRNA.1	YDR115W	54S ribosomal protein L34, mitochondrial		GO:0005737;GO:0005762;GO:0005739;GO:0005634;GO:0003735;GO:0032543	Mitochondrion;Ribonucleoprotein;Ribosomal protein;Transit peptide
216_G0003100|216_G0003100.mRNA.1	MRPL1	54S ribosomal protein L1, mitochondrial		GO:0005762;GO:0005739;GO:0003723;GO:0003735;GO:0032543	Mitochondrion;Ribonucleoprotein;Ribosomal protein;Transit peptide
216_G0003110|216_G0003110.mRNA.1	TMA64	Translation machinery-associated protein 64		GO:0003723;GO:0003743;GO:0001731;GO:0006364
216_G0003120|216_G0003120.mRNA.1	APC4	Anaphase-promoting complex subunit 4		GO:0005680;GO:0005737;GO:0034399;GO:0005634;GO:0031145;GO:0007049;GO:0051301;GO:0045842;GO:0070979;GO:0016567	Cell cycle;Cell division;Cytoplasm;Mitosis;Nucleus;Ubl conjugation pathway	Protein modification
216_G0003130|216_G0003130.mRNA.1
216_G0003140|216_G0003140.mRNA.1	YDR119W-A	Uncharacterized protein YDR119W-A		GO:0016021;GO:0005743;GO:0005746;GO:0005751;GO:0005739	Membrane;Transmembrane;Transmembrane helix
216_G0003150|216_G0003150.mRNA.1	TRM1	tRNA (guanine(26)-N(2))-dimethyltransferase, mitochondrial	2.1.1.216	GO:0005634;GO:0031965;GO:0005635;GO:0004809;GO:0002940;GO:0005637;GO:0000049;GO:0030488;GO:0005739	Methyltransferase;Mitochondrion;Membrane;Acetylation;Transit peptide;RNA-binding;tRNA processing;Nucleus;tRNA-binding;Transferase;S-adenosyl-L-methionine
216_G0003160|216_G0003160.mRNA.1	DPB4	DNA polymerase epsilon subunit D	2.7.7.7	GO:0008310;GO:0031490;GO:0006272;GO:0043044;GO:0042276;GO:0003887;GO:0001302;GO:0008622;GO:0008623;GO:0090305;GO:0042766;GO:0046982;GO:0030337;GO:0003697;GO:0003690;GO:0070868;GO:0031492;GO:0006261	Transcription regulation;DNA-directed DNA polymerase;Nucleus;Transcription;Nucleotidyltransferase;Phosphoprotein;DNA replication;Transferase
216_G0003170|216_G0003170.mRNA.1	kin1	Carbon catabolite-derepressing protein kinase	2.7.11.1	GO:0004672;GO:0004674;GO:0005524;GO:0005737;GO:0005886;GO:0005934;GO:0005975;GO:0006468;GO:0006887;GO:0007009;GO:0007165;GO:0009898;GO:0015630;GO:0018105;GO:0030950;GO:0031965;GO:0032178;GO:0035556;GO:0035839;GO:0035841;GO:0035842;GO:0045921;GO:0046777;GO:0051286;GO:0051523;GO:0071963;GO:1902408;GO:1903896;GO:1990873	ATP-binding;Carbohydrate metabolism;Cell membrane;Exocytosis;Kinase;Nucleotide-binding;Phosphoprotein;Serine/threonine-protein kinase;Transferase
216_G0003180|216_G0003180.mRNA.1	INO2	Protein INO2		GO:0005634;GO:0090575;GO:0003677;GO:0046983;GO:0008654;GO:0045944	Activator;DNA-binding;Lipid biosynthesis;Lipid metabolism;Nucleus;Phospholipid biosynthesis;Phospholipid metabolism;Transcription;Transcription regulation
216_G0003190|216_G0003190.mRNA.1
216_G0003200|216_G0003200.mRNA.1	ICT1	1-acylglycerol-3-phosphate O-acyltransferase ICT1	2.3.1.-;2.3.1.51	GO:0003841;GO:0004623;GO:0005743;GO:0006654;GO:0016746;GO:0035965;GO:0042171;GO:0052689;GO:0055088;GO:0071555	Acyltransferase;Cell wall biogenesis/degradation;Lipid biosynthesis;Lipid metabolism;Phospholipid biosynthesis;Phospholipid metabolism;Stress response;Transferase
216_G0003210|216_G0003210.mRNA.1
216_G0003220|216_G0003220.mRNA.1	ARO1	Pentafunctional AROM polypeptide	4.2.3.4;4.2.1.10;2.5.1.19;1.1.1.25;2.7.1.71	GO:0005737;GO:0005524;GO:0004765;GO:0003866;GO:0003855;GO:0003856;GO:0046872;GO:0004764;GO:0009423;GO:0009073	Kinase;Metal-binding;Amino-acid biosynthesis;Nucleotide-binding;Cytoplasm;Transferase;Oxidoreductase;ATP-binding;Zinc;Aromatic amino acid biosynthesis;Lyase;NADP	Metabolic intermediate biosynthesis
216_G0003230|216_G0003230.mRNA.1
216_G0003240|216_G0003240.mRNA.1	SAC6	Fimbrin		GO:0099079;GO:0030479;GO:0120106;GO:0006897;GO:0030036;GO:0005737;GO:1904530;GO:0031097;GO:0007015;GO:0051015;GO:0051666;GO:0043332;GO:0034316;GO:0032153;GO:0005884;GO:0110009;GO:0070649;GO:0046872;GO:1903920;GO:0005509;GO:0051017;GO:0044396;GO:0030674;GO:0051639;GO:0005886;GO:0032432;GO:0005934	Calcium;Actin-binding;Metal-binding;Cytoskeleton;Repeat
216_G0003250|216_G0003250.mRNA.1	FIN1	Filament protein FIN1		GO:0000235;GO:0000778;GO:0005737;GO:0005882;GO:0072686;GO:0005634;GO:0000164;GO:0005876;GO:0000922;GO:0005816;GO:0008017;GO:0005200;GO:1902426;GO:0045104;GO:0000070;GO:0007052;GO:0034501	Coiled coil;Cytoplasm;Cytoskeleton;Nucleus;Phosphoprotein
216_G0003260|216_G0003260.mRNA.1
216_G0003270|216_G0003270.mRNA.1	L2913	BTB/POZ domain-containing protein YLR108C		GO:0005634;GO:0005739;GO:0051260	Nucleus
216_G0003280|216_G0003280.mRNA.1	FLO1	Covalently-linked cell wall protein 12		GO:0000128;GO:0000501;GO:0000747;GO:0000752;GO:0001403;GO:0005199;GO:0005537;GO:0005576;GO:0005934;GO:0009277;GO:0031225;GO:0031505;GO:0031589;GO:0034605;GO:0036281;GO:0043332;GO:0044182;GO:0070301;GO:0071361;GO:0071944	Cell wall;GPI-anchor;Glycoprotein;Lipoprotein;Membrane;Repeat;Secreted;Signal
216_G0003290|216_G0003290.mRNA.1	YCF1	Metal resistance protein YCF1	7.6.2.3;7.2.2.2	GO:0000324;GO:0015127;GO:0006749;GO:0045454;GO:0016020;GO:0046686;GO:0000329;GO:0016887;GO:0005774;GO:0042144;GO:0016021;GO:0015431;GO:0015434;GO:0042626;GO:0015723;GO:0006810;GO:0005524;GO:0055085;GO:0010038	Transmembrane helix;Membrane;Transmembrane;ATP-binding;Vacuole;Nucleotide-binding;Translocase;Repeat;Transport;Cadmium resistance;Phosphoprotein
216_G0003300|216_G0003300.mRNA.1	RGP1	Guanine nucleotide exchange factor subunit RGP1		GO:0005829;GO:0005794;GO:0000139;GO:0032045;GO:0034066;GO:0017137;GO:0017112;GO:0007049;GO:0051301;GO:0042147	Cell cycle;Cell division;Golgi apparatus;Guanine-nucleotide releasing factor;Mitosis;Phosphoprotein
216_G0003310|216_G0003310.mRNA.1	HPR1	THO complex subunit HPR1		GO:0016593;GO:0000781;GO:0000446;GO:0000445;GO:0060090;GO:0003676;GO:0006974;GO:0006310;GO:0031124;GO:0006406;GO:0045943;GO:2001209;GO:0006368;GO:0006283	Nucleus;Phosphoprotein;Transcription;Transcription regulation
216_G0003320|216_G0003320.mRNA.1	MTQ2	eRF1 methyltransferase catalytic subunit MTQ2	2.1.1.297	GO:0005737;GO:0035657;GO:0005634;GO:0003676;GO:0008276;GO:0102559;GO:0008757;GO:0018364;GO:0006417	Cytoplasm;Methyltransferase;Nucleus;S-adenosyl-L-methionine;Transferase
216_G0003330|216_G0003330.mRNA.1	DOP1	Protein dopey		GO:0005737;GO:0005829;GO:0005768;GO:0000139;GO:0005739;GO:0005802;GO:0042802;GO:0000902;GO:0007029;GO:0006895;GO:0015031;GO:0042147;GO:0000301	Golgi apparatus;Membrane;Phosphoprotein;Protein transport;Repeat;Transport
216_G0003340|216_G0003340.mRNA.1	PAS7	PTS2 receptor		GO:0005053;GO:0005777;GO:0015031;GO:0016560	Cytoplasm;Peroxisome;Protein transport;Repeat;Transport;WD repeat
216_G0003350|216_G0003350.mRNA.1	SAN1	Protein SAN1		GO:0005737;GO:0005634;GO:0046872;GO:0061630;GO:0004842;GO:0071630;GO:0051788;GO:0006511	Metal-binding;Zinc;Zinc-finger
216_G0003360|216_G0003360.mRNA.1	MKC7	Aspartic proteinase 3	3.4.23.-;3.4.23.41	GO:0000324;GO:0001402;GO:0004190;GO:0005576;GO:0005886;GO:0006508;GO:0009277;GO:0016485;GO:0030163;GO:0031225;GO:0031505;GO:0046658;GO:0071432	Aspartyl protease;Autocatalytic cleavage;Cell membrane;Cleavage on pair of basic residues;GPI-anchor;Glycoprotein;Hydrolase;Lipoprotein;Protease;Signal;Zymogen
216_G0003370|216_G0003370.mRNA.1	taf12	TBP-associated factor 12		GO:0000124;GO:0000790;GO:0001102;GO:0003677;GO:0003682;GO:0005669;GO:0006325;GO:0006338;GO:0006366;GO:0006367;GO:0016251;GO:0016573;GO:0017025;GO:0042802;GO:0043966;GO:0046695;GO:0046982;GO:0051123;GO:0060090;GO:1903508	Acetylation;Nucleus;Phosphoprotein;Transcription;Transcription regulation
216_G0003380|216_G0003380.mRNA.1	ace2	Metallothionein expression activator		GO:0000083;GO:0000122;GO:0000977;GO:0000978;GO:0000981;GO:0000987;GO:0001012;GO:0001228;GO:0003676;GO:0005634;GO:0007074;GO:0010811;GO:0030447;GO:0031496;GO:0031505;GO:0032955;GO:0035690;GO:0036033;GO:0036171;GO:0043565;GO:0043709;GO:0044182;GO:0045944;GO:0046872;GO:0060196;GO:1900189;GO:1900439;GO:2001043	Activator;Cell adhesion;DNA-binding;Metal-binding;Repeat;Transcription;Transcription regulation;Zinc;Zinc-finger
216_G0003390|216_G0003390.mRNA.1
216_G0003400|216_G0003400.mRNA.1	kgd2	2-oxoglutarate dehydrogenase complex component E2	2.3.1.61	GO:0000002;GO:0004149;GO:0005739;GO:0006099;GO:0006103;GO:0009353;GO:0033512;GO:0042645	Acyltransferase;Lipoyl;Mitochondrion;Transferase;Transit peptide;Tricarboxylic acid cycle	Amino-acid degradation
216_G0003410|216_G0003410.mRNA.1	CTH1	Cysteine-three-histidine protein 1		GO:0000932;GO:0000956;GO:0003729;GO:0003730;GO:0005829;GO:0006879;GO:0046872;GO:0061158	Metal-binding;RNA-binding;Repeat;Zinc;Zinc-finger
216_G0003420|216_G0003420.mRNA.1	GIR2	Protein GIR2		GO:0005737;GO:0005844;GO:0004860;GO:0034198;GO:0002181;GO:0031333;GO:0001933;GO:1903833	Repressor;Stress response
216_G0003430|216_G0003430.mRNA.1
216_G0003440|216_G0003440.mRNA.1	CPR1	Peptidyl-prolyl cis-trans isomerase	5.2.1.8	GO:0030445;GO:0034967;GO:0034975;GO:0006457;GO:0030437;GO:0016018;GO:0015031;GO:0042026;GO:0005758;GO:0005634;GO:0051082;GO:0003755;GO:0003729;GO:0005739;GO:0005788;GO:0044267;GO:0062040;GO:0045836;GO:0016575	Transport;Signal;Phosphoprotein;Cytoplasm;Protein transport;Repeat;Glycoprotein;Rotamase;Endoplasmic reticulum;Ubl conjugation;Nucleus;Isopeptide bond;Acetylation;Mitochondrion;Isomerase;TPR repeat
216_G0003450|216_G0003450.mRNA.1	RPA14	DNA-directed RNA polymerase I subunit RPA14		GO:0005736;GO:0001054;GO:0042790;GO:0008361;GO:0042254;GO:0006360	DNA-directed RNA polymerase;Nucleus;Phosphoprotein;Ribosome biogenesis;Transcription
216_G0003460|216_G0003460.mRNA.1	HOM2	Aspartate-semialdehyde dehydrogenase	1.2.1.11	GO:0004073;GO:0009097;GO:0005886;GO:0050661;GO:0051287;GO:0009089;GO:0009090;GO:0046983;GO:0009086;GO:0005634;GO:0005737;GO:0009088;GO:0019877	Methionine biosynthesis;Amino-acid biosynthesis;Phosphoprotein;Lysine biosynthesis;Diaminopimelate biosynthesis;Oxidoreductase;NADP;Threonine biosynthesis	Amino-acid biosynthesis
216_G0003470|216_G0003470.mRNA.1	SAC3	Nuclear mRNA export protein SAC3		GO:0005737;GO:0044614;GO:0005634;GO:0070390;GO:0030029;GO:0000278;GO:0031124;GO:0006406;GO:0071033;GO:0000973;GO:0006611;GO:0042274;GO:0006283	Acetylation;mRNA transport;Nucleus;Phosphoprotein;Transcription;Transcription regulation;Transport
216_G0003480|216_G0003480.mRNA.1
216_G0003490|216_G0003490.mRNA.1	ACL4	Assembly chaperone of RPL4		GO:0005737;GO:0005634;GO:0051083;GO:0042254	Acetylation;Chaperone;Cytoplasm;Nucleus;Repeat;Ribosome biogenesis;TPR repeat
216_G0003500|216_G0003500.mRNA.1	CWC15	Pre-mRNA-splicing factor CWC15		GO:0071013;GO:0005634;GO:0005684;GO:0003723;GO:0045292;GO:0000398	Coiled coil;mRNA processing;mRNA splicing;Nucleus;Spliceosome
216_G0003510|216_G0003510.mRNA.1
216_G0003520|216_G0003520.mRNA.1	TRM82	tRNA (guanine-N(7)-)-methyltransferase non-catalytic subunit TRM82		GO:0005634;GO:0008176;GO:0036265;GO:0106004;GO:0006400;GO:0106143;GO:0005829;GO:0043527;GO:0030488;GO:0005654	WD repeat;Repeat;Phosphoprotein;tRNA processing;Nucleus	tRNA modification
216_G0003530|216_G0003530.mRNA.1	SEC5	Exocyst complex component SEC5		GO:0071944;GO:0005935;GO:0005934;GO:0000145;GO:0000131;GO:0043332;GO:0005628;GO:0048309;GO:0001927;GO:0006887;GO:0006893;GO:0015031;GO:0090522;GO:0016192	Coiled coil;Exocytosis;Phosphoprotein;Protein transport;Transport
216_G0003540|216_G0003540.mRNA.1	TAF10	Transcription initiation factor TFIID subunit 10		GO:0000124;GO:0046695;GO:0005669;GO:0003682;GO:0042802;GO:0060090;GO:0006325;GO:0016573;GO:0051123;GO:0006366	Nucleus;Phosphoprotein;Transcription;Transcription regulation
216_G0003550|216_G0003550.mRNA.1	CDC37	Hsp90 co-chaperone Cdc37		GO:0005737;GO:0051087;GO:0031072;GO:0019901;GO:0051082;GO:0051301;GO:0000161;GO:0043410;GO:0006457;GO:0050821;GO:0051726;GO:0030474	Cell cycle;Cell division;Chaperone;Cytoplasm;Phosphoprotein
216_G0003560|216_G0003560.mRNA.1	STB3	Protein STB3		GO:0005737;GO:0005634;GO:0001228;GO:0043565;GO:0000432	Cytoplasm;Phosphoprotein
216_G0003570|216_G0003570.mRNA.1
216_G0003580|216_G0003580.mRNA.1	SEC7	Protein transport protein SEC7		GO:0005829;GO:0005798;GO:0005770;GO:0005802;GO:0005086;GO:0000045;GO:0006888;GO:0006891;GO:0015031;GO:0032012;GO:0016192	Cytoplasm;Golgi apparatus;Isopeptide bond;Phosphoprotein;Protein transport;Transport;Ubl conjugation
216_G0003590|216_G0003590.mRNA.1
216_G0003600|216_G0003600.mRNA.1	sup35	ERF-3		GO:0000287;GO:0000288;GO:0002182;GO:0002184;GO:0003746;GO:0003747;GO:0003924;GO:0005085;GO:0005516;GO:0005525;GO:0005737;GO:0005829;GO:0005853;GO:0006412;GO:0006414;GO:0006415;GO:0008022;GO:0009986;GO:0010494;GO:0018444;GO:0019003;GO:0030445;GO:0030446;GO:0042802;GO:0051701	Amyloid;Cytoplasm;Elongation factor;GTP-binding;Methylation;Nucleotide-binding;Phosphoprotein;Prion;Protein biosynthesis;Repeat	Protein biosynthesis
216_G0003610|216_G0003610.mRNA.1	ARG82	Inositol polyphosphate multikinase	2.7.1.151	GO:0005634;GO:0005524;GO:0000824;GO:0000825;GO:0000827;GO:0008440;GO:0000823;GO:0046872;GO:0035004;GO:0030674;GO:0006525;GO:0032958;GO:0016236;GO:0000122;GO:0046854;GO:0045944;GO:0050821;GO:0000821	Acetylation;Arginine metabolism;ATP-binding;Calcium;Kinase;Manganese;Metal-binding;Nucleotide-binding;Nucleus;Phosphoprotein;Transcription;Transcription regulation;Transferase
216_G0003620|216_G0003620.mRNA.1	HMO1	High mobility group protein 1		GO:0005737;GO:0005829;GO:0005730;GO:0005634;GO:0033553;GO:0032040;GO:0008301;GO:0003690;GO:0000400;GO:0030261;GO:0006323;GO:0090579;GO:0060962;GO:0006356;GO:0001174	DNA-binding;Nucleus;Transcription;Transcription regulation
216_G0003630|216_G0003630.mRNA.1	RSM24	37S ribosomal protein S24, mitochondrial		GO:0005763;GO:0005739;GO:0003735;GO:0032543	Mitochondrion;Ribonucleoprotein;Ribosomal protein;Transit peptide
216_G0003640|216_G0003640.mRNA.1	NGG1	Chromatin-remodeling complexes subunit NGG1		GO:0005671;GO:0000124;GO:0046695;GO:0003713;GO:0006325;GO:0016573;GO:0043966;GO:0043967;GO:0006357	Chromatin regulator;Nucleus;Phosphoprotein;Transcription;Transcription regulation
216_G0003650|216_G0003650.mRNA.1	UBC1	Ubiquitin-conjugating enzyme E2 1	2.3.2.23	GO:0006513;GO:0043162;GO:0034605;GO:0030433;GO:0061631;GO:0005524;GO:0005634;GO:0000209;GO:0070628;GO:0004842;GO:0000151;GO:0006511;GO:0070647;GO:0016567;GO:0043130;GO:0016050;GO:0005829;GO:0016740;GO:0030674;GO:0071629;GO:0031625	Transferase;Nucleotide-binding;Stress response;Ubl conjugation;Ubl conjugation pathway;ATP-binding;Isopeptide bond	Protein modification
216_G0003660|216_G0003660.mRNA.1	SDH4	CybS		GO:0005739;GO:0005743;GO:0005749;GO:0006099;GO:0006121;GO:0016021;GO:0020037;GO:0045333;GO:0046872;GO:0048039	Electron transport;Heme;Iron;Metal-binding;Mitochondrion;Mitochondrion inner membrane;Quinone;Transit peptide;Transmembrane;Transmembrane helix;Tricarboxylic acid cycle	Carbohydrate metabolism
216_G0003670|216_G0003670.mRNA.1	CSN9	COP9 signalosome complex subunit 9		GO:0008180;GO:0005737;GO:0000754;GO:0000338	Cytoplasm;Nucleus;Signalosome
216_G0003680|216_G0003680.mRNA.1	YDR179W-A	Uncharacterized protein YDR179W-A		GO:0071561;GO:0032266;GO:1990854
216_G0003690|216_G0003690.mRNA.1	SCC2	Sister chromatid cohesion protein 2		GO:0005729;GO:0000785;GO:0000775;GO:0005829;GO:0000790;GO:0000228;GO:0005634;GO:0090694;GO:0032116;GO:0003682;GO:0043565;GO:0030543;GO:0006302;GO:0034087;GO:0071169;GO:0007076;GO:0007064;GO:1905406;GO:0071168;GO:0070550;GO:0010468;GO:1990414;GO:0000972;GO:0071733;GO:0070058	Cell cycle;Centromere;Chromosome;Nucleus;Phosphoprotein;Repeat;Transcription;Transcription regulation
216_G0003700|216_G0003700.mRNA.1	SAS4	Something about silencing protein 4		GO:0000790;GO:0000784;GO:0033255;GO:0016407;GO:0004402;GO:0006348	Chromatin regulator;Coiled coil;Nucleus;Repressor;Transcription;Transcription regulation
216_G0003710|216_G0003710.mRNA.1	CDC1	Cell division control protein 1	3.1.-.-	GO:0006506;GO:0006281;GO:0046872;GO:0007049;GO:0016787;GO:0051301;GO:0016021;GO:0005783	Transmembrane helix;Membrane;Transmembrane;Cell cycle;Hydrolase;Metal-binding;Cell division
216_G0003720|216_G0003720.mRNA.1	PLP1	Phosducin-like protein 1		GO:0005737;GO:0031683;GO:0009968;GO:0007329;GO:0006457	Acetylation;Chaperone;Coiled coil;Cytoplasm;Pheromone response;Signal transduction inhibitor
216_G0003730|216_G0003730.mRNA.1	ATC1	Protein ATC1/LIC4		GO:0007121;GO:0030003;GO:0005737;GO:0005634	Cytoplasm;Phosphoprotein;Nucleus
216_G0003740|216_G0003740.mRNA.1	GEP1	Altered inheritance rate of mitochondrion protein 30		GO:0005739;GO:0005758;GO:0007006;GO:0015914;GO:0031314;GO:0032048;GO:0042407;GO:0045332;GO:0046337;GO:0070584;GO:1990050;GO:2001246	Membrane;Mitochondrion;Mitochondrion inner membrane
216_G0003750|216_G0003750.mRNA.1	SND1	SRP-independent targeting protein 1		GO:0005737;GO:0015031	Coiled coil;Cytoplasm;Isopeptide bond;Phosphoprotein;Protein transport;Transport;Ubl conjugation
216_G0003760|216_G0003760.mRNA.1	CCT6	T-complex protein 1 subunit zeta		GO:0005524;GO:0051082;GO:0005832;GO:0005856;GO:0006457	Cytoplasm;Nucleotide-binding;Chaperone;Phosphoprotein;Acetylation;ATP-binding
216_G0003770|216_G0003770.mRNA.1	SLY1	Protein SLY1		GO:0030134;GO:0005737;GO:0005829;GO:0005783;GO:0000139;GO:0016020;GO:0000149;GO:0019905;GO:0006888;GO:0035543;GO:0015031;GO:0046578;GO:0006890;GO:0006904;GO:0048280	Cytoplasm;Membrane;Protein transport;Repeat;Transport
216_G0003780|216_G0003780.mRNA.1
216_G0003790|216_G0003790.mRNA.1	hst4	Homologous to SIR2 protein 4	3.5.1.-	GO:0000122;GO:0000781;GO:0006282;GO:0006348;GO:0006974;GO:0016575;GO:0017136;GO:0030702;GO:0031508;GO:0031618;GO:0031934;GO:0046459;GO:0060303;GO:0070403;GO:0071572;GO:1902377;GO:1990383;GO:1990414;GO:1990678;GO:1990679;GO:1990707	Hydrolase;Metal-binding;NAD;Repressor;Transcription;Transcription regulation;Zinc
216_G0003800|216_G0003800.mRNA.1	NUP42	Nucleoporin NUP42		GO:0031965;GO:0005643;GO:0044613;GO:0044614;GO:0005634;GO:0017056;GO:0003714;GO:0071472;GO:0031990;GO:0006607;GO:0016973;GO:0000973;GO:0000972	Membrane;mRNA transport;Nuclear pore complex;Nucleus;Phosphoprotein;Protein transport;Repeat;Translocation;Transport
216_G0003810|216_G0003810.mRNA.1	MSS116	ATP-dependent RNA helicase MSS116, mitochondrial	3.6.4.13	GO:0000372;GO:0000373;GO:0000963;GO:0003723;GO:0003724;GO:0003729;GO:0005524;GO:0005759;GO:0006392;GO:0006397;GO:0006417;GO:0033592;GO:0034337	ATP-binding;Helicase;Hydrolase;Mitochondrion;Nucleotide-binding;RNA-binding;Transit peptide;Translation regulation;mRNA processing;mRNA splicing
216_G0003820|216_G0003820.mRNA.1	REF2	RNA end formation protein 2		GO:0005829;GO:0005847;GO:0005634;GO:0003682;GO:0003723;GO:0031124;GO:1900364;GO:1903501;GO:0006470;GO:1901901;GO:0031126;GO:0030846	mRNA processing;Nucleus;RNA-binding
216_G0003830|216_G0003830.mRNA.1	CAB5	Dephospho-CoA kinase CAB5	2.7.1.24	GO:0005829;GO:0005783;GO:0015937;GO:0005739;GO:1990143;GO:0005635;GO:0005524;GO:0005811;GO:0004140	Nucleus;Endoplasmic reticulum;ATP-binding;Mitochondrion;Coenzyme A biosynthesis;Kinase;Transferase;Nucleotide-binding	Cofactor biosynthesis
216_G0003840|216_G0003840.mRNA.1
216_G0003850|216_G0003850.mRNA.1	RKM2	Ribosomal lysine N-methyltransferase 2	2.1.1.-	GO:0016279;GO:0018026;GO:0018023	Methyltransferase;S-adenosyl-L-methionine;Transferase
216_G0003860|216_G0003860.mRNA.1	FAR9	Factor arrest protein 10		GO:0000321;GO:0005783;GO:0005789;GO:0005793;GO:0006623;GO:0016021;GO:0031929	Cell cycle;Coiled coil;Transmembrane;Transmembrane helix
216_G0003870|216_G0003870.mRNA.1	SPC19	DASH complex subunit SPC19		GO:0051987;GO:0005737;GO:0005876;GO:0051010;GO:0008608;GO:0031116;GO:0042729;GO:0051301	Cytoskeleton;Phosphoprotein;Microtubule;Cell division;Chromosome partition;Coiled coil;Cytoplasm;Chromosome;Cell cycle;Mitosis;Centromere;Nucleus;Kinetochore
216_G0003880|216_G0003880.mRNA.1	RAV2	Regulator of V-ATPase in vacuolar membrane protein 2		GO:0031901;GO:0005634;GO:0043291;GO:0032502;GO:0015031;GO:0043254;GO:0007035	Cytoplasm;Endosome;Membrane;Protein transport;Transport
216_G0003890|216_G0003890.mRNA.1	COQ4	Ubiquinone biosynthesis protein COQ4, mitochondrial		GO:0031314;GO:0005743;GO:0005739;GO:0006744	Membrane;Mitochondrion;Transit peptide;Ubiquinone biosynthesis;Mitochondrion inner membrane	Cofactor biosynthesis
216_G0003900|216_G0003900.mRNA.1
216_G0003910|216_G0003910.mRNA.1
216_G0003920|216_G0003920.mRNA.1	UME6	Transcriptional regulatory protein UME6		GO:0033698;GO:0070210;GO:0001227;GO:0070491;GO:0000978;GO:0043565;GO:0008134;GO:0008270;GO:0006338;GO:0034389;GO:1900471;GO:0000122;GO:0010674;GO:0001081;GO:1900472;GO:1900525;GO:0010673;GO:0007124;GO:0009847	Activator;Chromatin regulator;DNA-binding;Metal-binding;Nucleus;Phosphoprotein;Repressor;Transcription;Transcription regulation;Zinc
216_G0003930|216_G0003930.mRNA.1	its3	1-phosphatidylinositol 4-phosphate kinase	2.7.1.68	GO:0000935;GO:0005524;GO:0005886;GO:0016308;GO:0030866;GO:0030989;GO:0031321;GO:0032266;GO:0046854;GO:0051301;GO:0052811;GO:0052812;GO:0070273	ATP-binding;Cell cycle;Cell division;Kinase;Nucleotide-binding;Phosphoprotein;Transferase
216_G0003940|216_G0003940.mRNA.1	GCD6	Translation initiation factor eIF-2B subunit epsilon		GO:0005851;GO:0005829;GO:0005085;GO:0031369;GO:0016779;GO:0006413;GO:0003743;GO:0005737;GO:0032045;GO:0002183;GO:0006446	Translation regulation;Phosphoprotein;Initiation factor;Protein biosynthesis
216_G0003950|216_G0003950.mRNA.1	TCP1	T-complex protein 1 subunit alpha		GO:0005524;GO:0051082;GO:0005832;GO:0005856;GO:0006457;GO:0005886	Nucleotide-binding;Cytoplasm;Chaperone;Acetylation;ATP-binding
216_G0003960|216_G0003960.mRNA.1	MOX4	Sterol uptake control protein 2		GO:0000978;GO:0000981;GO:0001228;GO:0008204;GO:0008270;GO:0016020;GO:0016125;GO:0035690;GO:0035961;GO:0035969;GO:0043565;GO:0045892;GO:0045944;GO:0048471;GO:0071456;GO:1904741	Activator;DNA-binding;Metal-binding;Transcription;Transcription regulation;Virulence;Zinc
216_G0003970|216_G0003970.mRNA.1
216_G0003980|216_G0003980.mRNA.1	rst2	Regulatory protein ADR1		GO:0000122;GO:0000790;GO:0000978;GO:0000981;GO:0001093;GO:0001094;GO:0001102;GO:0001228;GO:0003700;GO:0003713;GO:0005720;GO:0006325;GO:0006351;GO:0006355;GO:0007031;GO:0008270;GO:0009267;GO:0030447;GO:0031141;GO:0031936;GO:0035948;GO:0036170;GO:0036180;GO:0043565;GO:0045944;GO:0061406;GO:0061410;GO:0061424;GO:0061425;GO:0061429;GO:0097235;GO:1904788	Activator;DNA-binding;Metal-binding;Nucleus;Repeat;Transcription;Transcription regulation;Zinc;Zinc-finger
216_G0003990|216_G0003990.mRNA.1	RAD9	DNA repair protein RAD9		GO:0000785;GO:0005634;GO:0003690;GO:0008047;GO:0042393;GO:0000077;GO:0006281;GO:0006302;GO:0044783;GO:0031573;GO:0031571;GO:0008156;GO:0006289;GO:0045944;GO:0051726	Cell cycle;DNA damage;DNA replication inhibitor;Nucleus;Phosphoprotein
216_G0004000|216_G0004000.mRNA.1
216_G0004010|216_G0004010.mRNA.1	MFB1	Mitochondrial F-box protein MFB1		GO:0031315;GO:0019005;GO:0007005;GO:0031146	Mitochondrion
216_G0004020|216_G0004020.mRNA.1	GTB1	Glucosidase 2 subunit beta		GO:0005783;GO:0005788;GO:0017177;GO:0006491;GO:0000271	Coiled coil;Endoplasmic reticulum;Glycoprotein;Signal
216_G0004030|216_G0004030.mRNA.1	YDR222W	SVF1-like protein YDR222W		GO:0005737;GO:0034599	Cytoplasm;Isopeptide bond;Ubl conjugation
216_G0004040|216_G0004040.mRNA.1
216_G0004050|216_G0004050.mRNA.1	HTB1	Histone H2B.1		GO:0046982;GO:0000122;GO:0006301;GO:0005634;GO:0035861;GO:0000786;GO:0031298;GO:0003677;GO:0006333;GO:0000788	Chromosome;Phosphoprotein;Methylation;Acetylation;DNA-binding;Isopeptide bond;Nucleus;Ubl conjugation;Nucleosome core
216_G0004060|216_G0004060.mRNA.1	HTA1	Histone H2A.1		GO:0005634;GO:0006281;GO:0061587;GO:0034501;GO:0046982;GO:0000122;GO:1902377;GO:0045739;GO:0006333;GO:0000790;GO:0000788;GO:0031934;GO:0005724;GO:0007076;GO:0031298;GO:0006325;GO:0003677;GO:0031618;GO:0000786	Isopeptide bond;Acetylation;DNA repair;DNA-binding;Methylation;Nucleosome core;Ubl conjugation;Nucleus;DNA damage;Chromosome;Phosphoprotein
216_G0004070|216_G0004070.mRNA.1	ADK1	Adenylate kinase	2.7.4.3	GO:0005524;GO:0005758;GO:0006270;GO:0046033;GO:0046034;GO:0004017;GO:0006172;GO:0005829;GO:0009117	Kinase;Transferase;Nucleotide-binding;Cytoplasm;ATP-binding;Mitochondrion;Acetylation
216_G0004080|216_G0004080.mRNA.1
216_G0004090|216_G0004090.mRNA.1	PCF11	Protein PCF11		GO:0005737;GO:0005829;GO:0005849;GO:0005634;GO:0003729;GO:0000993;GO:0006378;GO:0098789;GO:0006369	mRNA processing;Nucleus;RNA-binding;Transcription;Transcription regulation;Transcription termination
216_G0004100|216_G0004100.mRNA.1	IVY1	Protein IVY1		GO:0000329;GO:0042802;GO:0005543;GO:0042144	Coiled coil;Membrane;Phosphoprotein;Vacuole
216_G0004110|216_G0004110.mRNA.1	COX20	Cytochrome c oxidase assembly protein COX20, mitochondrial		GO:0005739;GO:0016021;GO:0033617;GO:0016485;GO:0005743;GO:0051082	Mitochondrion inner membrane;Transmembrane;Transit peptide;Transmembrane helix;Membrane;Mitochondrion
216_G0004120|216_G0004120.mRNA.1	HEM1	5-aminolevulinate synthase, mitochondrial	2.3.1.37	GO:0006782;GO:0005739;GO:0006783;GO:0003870;GO:0030170;GO:0008483;GO:0005759	Acyltransferase;Mitochondrion;Transit peptide;Pyridoxal phosphate;Transferase;Heme biosynthesis	Porphyrin-containing compound metabolism
216_G0004130|216_G0004130.mRNA.1	RTN1	Reticulon-like protein 1		GO:0071944;GO:0032541;GO:0005783;GO:0071782;GO:0005794;GO:0071458;GO:0030176;GO:0005739;GO:0048309;GO:0007029;GO:0071788;GO:0071786;GO:0032581;GO:0051292;GO:0034976	Coiled coil;Endoplasmic reticulum;Membrane;Phosphoprotein;Transmembrane;Transmembrane helix
216_G0004140|216_G0004140.mRNA.1
216_G0004150|216_G0004150.mRNA.1	LYS4	Homoaconitase, mitochondrial	4.2.1.36	GO:0019878;GO:0004409;GO:0006536;GO:0009085;GO:0051539;GO:0010106;GO:0005739;GO:0046872	Transit peptide;Iron;Lyase;Mitochondrion;Iron-sulfur;Amino-acid biosynthesis;Metal-binding;Lysine biosynthesis	Amino-acid biosynthesis
216_G0004160|216_G0004160.mRNA.1
216_G0004170|216_G0004170.mRNA.1	FMN1	Riboflavin kinase	2.7.1.26	GO:0005743;GO:0005524;GO:0008531;GO:0009398;GO:0005783;GO:0043231;GO:0046872;GO:0009231	Endoplasmic reticulum;Flavoprotein;Zinc;ATP-binding;Magnesium;Microsome;Mitochondrion;Membrane;Metal-binding;FMN;Signal;Kinase;Mitochondrion inner membrane;Nucleotide-binding;Transferase	Cofactor biosynthesis
216_G0004180|216_G0004180.mRNA.1	MRPL7	54S ribosomal protein L7, mitochondrial		GO:0022625;GO:0005762;GO:0005739;GO:0003735;GO:0032543;GO:0000027	Mitochondrion;Ribonucleoprotein;Ribosomal protein;Transit peptide
216_G0004190|216_G0004190.mRNA.1	SEC26	Coatomer subunit beta		GO:0030126;GO:0030134;GO:0030135;GO:0000139;GO:0006886;GO:0006888;GO:0006891;GO:0005198	Golgi apparatus;ER-Golgi transport;Cytoplasmic vesicle;Membrane;Phosphoprotein;Transport;Protein transport;Repeat;Cytoplasm
216_G0004200|216_G0004200.mRNA.1	YDR239C	Uncharacterized protein YDR239C		GO:0005737	Acetylation;Cytoplasm;Phosphoprotein
216_G0004210|216_G0004210.mRNA.1
216_G0004220|216_G0004220.mRNA.1	prp28	Pre-mRNA-splicing ATP-dependent RNA helicase prp28	3.6.4.13	GO:0000354;GO:0000384;GO:0000395;GO:0000398;GO:0003676;GO:0003723;GO:0003724;GO:0005524;GO:0005634;GO:0005682;GO:0005737;GO:0006397;GO:0006413;GO:0008380;GO:0043186;GO:0071013	ATP-binding;Cytoplasm;Helicase;Hydrolase;Nucleotide-binding;Nucleus;mRNA processing;mRNA splicing
216_G0004230|216_G0004230.mRNA.1	PAH2	PTS1 receptor		GO:0005052;GO:0005777;GO:0005778;GO:0005829;GO:0006625;GO:0006631;GO:0006635;GO:0015031;GO:0016558;GO:0016560;GO:0030674;GO:1990429	Cytoplasm;Isopeptide bond;Membrane;Peroxisome;Protein transport;Repeat;TPR repeat;Thioester bond;Transport;Ubl conjugation
216_G0004240|216_G0004240.mRNA.1	MNN10	Probable alpha-1,6-mannosyltransferase MNN10	2.4.1.-	GO:0005789;GO:0042125;GO:0005783;GO:0007114;GO:0000032;GO:0000917;GO:0006487;GO:0000136;GO:0031278;GO:0000009;GO:0009272;GO:0000139	Transferase;Transmembrane helix;Membrane;Glycosyltransferase;Signal-anchor;Transmembrane;Endoplasmic reticulum;Golgi apparatus
216_G0004250|216_G0004250.mRNA.1	TRS23	Trafficking protein particle complex subunit 23		GO:0005783;GO:0000407;GO:0030008;GO:1990070;GO:1990071;GO:1990072;GO:0017112;GO:0006914;GO:0051276;GO:0006888	Autophagy;Endoplasmic reticulum;ER-Golgi transport;Golgi apparatus;Transport
216_G0004260|216_G0004260.mRNA.1	LPB5	Serine/threonine-protein kinase SKS1	2.7.11.1	GO:0000082;GO:0004672;GO:0004674;GO:0005524;GO:0006468;GO:0007124;GO:0009749;GO:0010827;GO:0018105;GO:0032880;GO:0035556;GO:0045944	ATP-binding;Cell cycle;Kinase;Nucleotide-binding;Serine/threonine-protein kinase;Transferase
216_G0004270|216_G0004270.mRNA.1	YDR248C	Probable gluconokinase	2.7.1.12	GO:0005737;GO:0000324;GO:0005524;GO:0046316;GO:0046177	ATP-binding;Cytoplasm;Gluconate utilization;Kinase;Nucleotide-binding;Transferase	Carbohydrate acid metabolism
216_G0004280|216_G0004280.mRNA.1
216_G0004290|216_G0004290.mRNA.1
216_G0004300|216_G0004300.mRNA.1	BTT1	Beta-NAC		GO:0005634;GO:0005737;GO:0005829;GO:0005854;GO:0006620;GO:0015031;GO:0016236;GO:0030015;GO:0042788;GO:0051082;GO:0051083	Cytoplasm;Nucleus;Protein transport;Repressor;Transcription;Transcription regulation;Transport
216_G0004310|216_G0004310.mRNA.1	MET31	Methionine-requiring protein 31		GO:0000122;GO:0000981;GO:0000987;GO:0001102;GO:0006357;GO:0007346;GO:0031335;GO:0045944;GO:0046872	DNA-binding;Metal-binding;Transcription;Transcription regulation;Zinc;Zinc-finger
216_G0004320|216_G0004320.mRNA.1	CHL4	Inner kinetochore subunit CHL4		GO:0000942;GO:0005198;GO:0051301;GO:0007059;GO:0034089;GO:0034087;GO:0051382;GO:0034090;GO:0007094;GO:0071459	Cell cycle;Cell division;Centromere;Chromosome;Kinetochore;Meiosis;Mitosis;Nucleus
216_G0004330|216_G0004330.mRNA.1	RMD5	E3 ubiquitin-protein ligase RMD5	2.3.2.27	GO:0005737;GO:0005829;GO:0034657;GO:0005634;GO:0005777;GO:0046872;GO:0004842;GO:0045721;GO:0043161;GO:0006511	Cytoplasm;Metal-binding;Transferase;Ubl conjugation pathway;Zinc;Zinc-finger	Protein modification
216_G0004340|216_G0004340.mRNA.1	CTA1	Peroxisomal catalase A	1.11.-.-;1.11.1.6	GO:0005619;GO:0042743;GO:1900566;GO:0005782;GO:0020037;GO:0042542;GO:0000302;GO:0010106;GO:0070301;GO:0046872;GO:0009267;GO:0034605;GO:0005777;GO:0004096;GO:0005759;GO:0036170;GO:0001315;GO:0030447;GO:0051701;GO:0036171;GO:0061692;GO:0006979;GO:0042744;GO:0048315	Cleavage on pair of basic residues;Peroxisome;Oxidoreductase;Peroxidase;Alkaloid metabolism;Iron;Hydrogen peroxide;Acetylation;Metal-binding;Thioether bond;Heme	Alkaloid biosynthesis
216_G0004350|216_G0004350.mRNA.1	RKM4	Ribosomal lysine N-methyltransferase 4	2.1.1.-	GO:0005634;GO:0016279;GO:0018026	Methyltransferase;Nucleus;S-adenosyl-L-methionine;Transferase
216_G0004360|216_G0004360.mRNA.1	HSP78	Heat shock protein 78, mitochondrial		GO:0034605;GO:0000002;GO:0072380;GO:0005635;GO:0005759;GO:0071218;GO:0051082;GO:0005524;GO:0070370;GO:0035617;GO:0070414;GO:0001319;GO:0051787;GO:0042026;GO:0042623;GO:0043335;GO:0034975;GO:0031072;GO:0016887;GO:0034399;GO:0051087;GO:0050821;GO:0043531;GO:0051085;GO:0019538;GO:0005739	ATP-binding;Mitochondrion;Transit peptide;Chaperone;Nucleotide-binding;Coiled coil;Stress response;Repeat
216_G0004370|216_G0004370.mRNA.1	CIN5	AP-1-like transcription factor YAP4		GO:0000122;GO:0000981;GO:0001010;GO:0003700;GO:0006357;GO:0006972;GO:0042493;GO:0042538;GO:0043565;GO:0045944;GO:0070491	Activator;DNA-binding;Transcription;Transcription regulation
216_G0004380|216_G0004380.mRNA.1	SWM1	Anaphase-promoting complex subunit SWM1		GO:0005680;GO:0005634;GO:1904824;GO:0030476;GO:0051301;GO:0016567;GO:0030071	Cell cycle;Cell division;Meiosis;Mitosis;Ubl conjugation pathway	Protein modification
216_G0004390|216_G0004390.mRNA.1	EXG	Glucan 1,3-beta-glucosidase	2.4.1.-;3.2.1.58	GO:0000935;GO:0004338;GO:0005576;GO:0005618;GO:0005975;GO:0006073;GO:0009251;GO:0009277;GO:0009986;GO:0016740;GO:0031225;GO:0031505;GO:0031589;GO:0044011;GO:0044407;GO:0046557;GO:0046658;GO:0050839;GO:0070879;GO:0071555;GO:1904541;GO:1990819	Cell adhesion;Cell membrane;Cell wall;Cell wall biogenesis/degradation;Cleavage on pair of basic residues;Disulfide bond;GPI-anchor;Glycosidase;Hydrolase;Lipoprotein;Secreted;Signal;Zymogen
216_G0004400|216_G0004400.mRNA.1	YDR262W	FAS1 domain-containing protein YDR262W		GO:0000324	Signal;Vacuole
216_G0004410|216_G0004410.mRNA.1	DHS1	DNA damage-inducible protein DIN7	3.1.-.-	GO:0000706;GO:0000723;GO:0000729;GO:0003677;GO:0006281;GO:0006298;GO:0006310;GO:0008409;GO:0017108;GO:0031292;GO:0031860;GO:0035312;GO:0044818;GO:0046872;GO:0048256	DNA damage;DNA excision;DNA repair;Endonuclease;Excision nuclease;Exonuclease;Magnesium;Nuclease
216_G0004420|216_G0004420.mRNA.1	AKR1	Palmitoyltransferase AKR1	2.3.1.225	GO:0019706;GO:0030100;GO:0006612;GO:0031901;GO:0016409;GO:0000139;GO:0090029;GO:0016021;GO:0018345;GO:0031683	ANK repeat;Endosome;Golgi apparatus;Lipoprotein;Transmembrane;Acyltransferase;Palmitate;Transmembrane helix;Membrane;Repeat;Transferase
216_G0004430|216_G0004430.mRNA.1
216_G0004440|216_G0004440.mRNA.1	HEL2	E3 ubiquitin-protein ligase HEL2	2.3.2.27	GO:0005737;GO:0046872;GO:0003676;GO:0004842;GO:0036205;GO:0016574	Acetylation;Cytoplasm;LIM domain;Metal-binding;Phosphoprotein;Transferase;Ubl conjugation pathway;Zinc;Zinc-finger	Protein modification
216_G0004450|216_G0004450.mRNA.1	CIA1	Probable cytosolic iron-sulfur protein assembly protein 1		GO:0016226;GO:0097361;GO:0005634;GO:0097428;GO:0002098	Nucleus;WD repeat;Repeat;Cytoplasm;4Fe-4S
216_G0004460|216_G0004460.mRNA.1	MSW1	Tryptophan--tRNA ligase, mitochondrial	6.1.1.2	GO:0005524;GO:0006436;GO:0004830;GO:0005759;GO:0005739;GO:0070183;GO:0032543	Mitochondrion;Protein biosynthesis;ATP-binding;Aminoacyl-tRNA synthetase;Ligase;Nucleotide-binding
216_G0004470|216_G0004470.mRNA.1
216_G0004480|216_G0004480.mRNA.1	GER1	Glx II	3.1.2.6	GO:0004416;GO:0005759;GO:0005829;GO:0019243;GO:0046872;GO:1990748	Cytoplasm;Hydrolase;Metal-binding;Zinc	Secondary metabolite metabolism
216_G0004490|216_G0004490.mRNA.1
216_G0004500|216_G0004500.mRNA.1	BSC2	Bypass of stop codon protein 2		GO:0016021;GO:0005811	Lipid droplet;Membrane;Phosphoprotein;Transmembrane;Transmembrane helix
216_G0004510|216_G0004510.mRNA.1	PMP3	Plasma membrane proteolipid 3		GO:0046625;GO:0042391;GO:0016021;GO:0071944;GO:0006812;GO:0035690;GO:0005886;GO:0032266;GO:0070300;GO:0080025	Transmembrane;Cell membrane;Membrane;Transmembrane helix
216_G0004520|216_G0004520.mRNA.1	MSN3	Glucose repression modulator MSN3		GO:0005886;GO:0006006;GO:0006357;GO:0007165;GO:0009651;GO:0030295;GO:0071590;GO:0071592;GO:1904659	Activator;Amyloid;Cell membrane;Prion
216_G0004530|216_G0004530.mRNA.1	RNH202	Ribonuclease H2 subunit B		GO:0005634;GO:0032299;GO:0043137;GO:0006401;GO:0090502	Nucleus
216_G0004540|216_G0004540.mRNA.1	RRP45	Exosome complex component RRP45		GO:0000176;GO:0071042;GO:0043928;GO:0005730;GO:0034476;GO:0034473;GO:0017091;GO:0000175;GO:0000178;GO:0000177;GO:0071038;GO:0034427;GO:0071035;GO:0070481;GO:0000467;GO:0034475;GO:0016075;GO:0070651;GO:0070478;GO:0071051;GO:0071028	RNA-binding;Exosome;rRNA processing;Nucleus;Cytoplasm
216_G0004550|216_G0004550.mRNA.1	PHM6	Phosphate metabolism protein 6		GO:0000324;GO:0016021;GO:0005774	Membrane;Transmembrane;Transmembrane helix;Vacuole
216_G0004560|216_G0004560.mRNA.1
216_G0004570|216_G0004570.mRNA.1	GCN2	eIF-2-alpha kinase GCN2	2.7.11.1	GO:0022626;GO:0015934;GO:0042788;GO:0015935;GO:0005524;GO:0003725;GO:0004694;GO:0042803;GO:0004672;GO:0043621;GO:0043023;GO:0043022;GO:0031369;GO:0000049;GO:0034198;GO:0072755;GO:0071232;GO:0070301;GO:1990451;GO:0001300;GO:0000077;GO:0100002;GO:1904262;GO:1903833;GO:0016239;GO:0071264;GO:0046777;GO:0006468;GO:0060733;GO:0006446;GO:0006412	Activator;ATP-binding;Cytoplasm;Kinase;Nucleotide-binding;Phosphoprotein;Protein biosynthesis;Repeat;RNA-binding;Serine/threonine-protein kinase;Stress response;Transferase;Translation regulation;tRNA-binding
216_G0004580|216_G0004580.mRNA.1
216_G0004590|216_G0004590.mRNA.1	ZIP1	Synaptonemal complex protein ZIP1		GO:0000775;GO:0000795;GO:0000802;GO:0032184;GO:0045128;GO:0033235;GO:1990166;GO:0007131;GO:0007129	Chromosome;Coiled coil;Meiosis;Nucleus;Phosphoprotein
216_G0004600|216_G0004600.mRNA.1	YDR286C	Glutaredoxin-like protein YDR286C		GO:0055114	Disulfide bond;Electron transport;Transport
216_G0004610|216_G0004610.mRNA.1	IMP1	IMP 1	3.1.3.25	GO:0006021;GO:0007165;GO:0008934;GO:0046854;GO:0046855;GO:0046872;GO:0052832;GO:0052833	Hydrolase;Lithium;Magnesium;Metal-binding	Polyol metabolism
216_G0004620|216_G0004620.mRNA.1	NSE3	Non-structural maintenance of chromosome element 3		GO:0005737;GO:0005634;GO:0030915;GO:0006310;GO:0006281;GO:0016925	Cytoplasm;DNA damage;DNA recombination;DNA repair;Nucleus
216_G0004630|216_G0004630.mRNA.1	RTT103	Regulator of Ty1 transposition protein 103		GO:0000790;GO:0016591;GO:0035861;GO:0003677;GO:0000993;GO:0042769;GO:0031124;GO:0010526	DNA-binding;Nucleus;Transcription;Transcription regulation
216_G0004640|216_G0004640.mRNA.1	HRQ1	ATP-dependent helicase HRQ1	3.6.4.12	GO:0005634;GO:0043138;GO:0005524;GO:0003677;GO:0003723;GO:0003724;GO:0032508;GO:0000733;GO:0006289	ATP-binding;DNA damage;DNA repair;DNA-binding;Helicase;Hydrolase;Nucleotide-binding;Nucleus;Stress response
216_G0004650|216_G0004650.mRNA.1	srp101	DP-alpha		GO:0003924;GO:0005047;GO:0005525;GO:0005785;GO:0005789;GO:0006605;GO:0006614;GO:0016020;GO:0045047	Endoplasmic reticulum;GTP-binding;Membrane;Nucleotide-binding;Receptor
216_G0004660|216_G0004660.mRNA.1	SSD1	Protein SSD1		GO:0005933;GO:0005935;GO:0005737;GO:0010494;GO:0000178;GO:0005634;GO:0000932;GO:0000175;GO:0003730;GO:0048027;GO:0003729;GO:0000900;GO:0007049;GO:0051301;GO:0008298;GO:0017148;GO:0060237;GO:1903450	Acetylation;Cell cycle;Cell division;Mitosis;Phosphoprotein
216_G0004670|216_G0004670.mRNA.1
216_G0004680|216_G0004680.mRNA.1
216_G0004690|216_G0004690.mRNA.1	MHR1	Mitochondrial homologous recombination protein 1		GO:0006310;GO:0005739;GO:0003735;GO:0003677;GO:0000150;GO:0032543;GO:0090297;GO:0003697;GO:0006355;GO:0005762;GO:0000002;GO:0034599;GO:0005634	Ribonucleoprotein;Transcription regulation;Nucleus;Transcription;Mitochondrion;Ribosomal protein
216_G0004700|216_G0004700.mRNA.1	sur2	Syringomycin response protein 2	1.-.-.-	GO:0000170;GO:0005506;GO:0005783;GO:0005789;GO:0006665;GO:0006675;GO:0016021;GO:0030148;GO:0042284	Endoplasmic reticulum;Lipid biosynthesis;Lipid metabolism;Oxidoreductase;Transmembrane;Transmembrane helix	Membrane lipid metabolism
216_G0004710|216_G0004710.mRNA.1	ATP5	ATP synthase subunit 5, mitochondrial		GO:0005739;GO:0046933;GO:0045263;GO:0005743;GO:0015986;GO:0000274	Mitochondrion inner membrane;CF(0);Transport;ATP synthesis;Ion transport;Transit peptide;Mitochondrion;Membrane;Hydrogen ion transport
216_G0004720|216_G0004720.mRNA.1	BFR2	Protein BFR2		GO:0015031;GO:0030686;GO:0000462;GO:0006364;GO:0032040;GO:0005730;GO:0016192	Nucleus;ER-Golgi transport;Transport;Phosphoprotein;Coiled coil;Protein transport
216_G0004730|216_G0004730.mRNA.1	PRO1	Glutamate 5-kinase	2.7.2.11	GO:0006561;GO:0055129;GO:0003723;GO:0005829;GO:0004349;GO:0034517;GO:0006536;GO:0005524;GO:0005737	Proline biosynthesis;ATP-binding;Transferase;Cytoplasm;Nucleotide-binding;Amino-acid biosynthesis;Kinase	Amino-acid biosynthesis
216_G0004740|216_G0004740.mRNA.1	CFT1	Protein CFT1		GO:0003723;GO:0005847;GO:0016021;GO:0006378;GO:0051377;GO:0005789;GO:0005739;GO:0098789;GO:0006506;GO:0005634;GO:0006369	Transmembrane helix;Membrane;GPI-anchor biosynthesis;RNA-binding;Transmembrane;Endoplasmic reticulum;Nucleus;mRNA processing	Glycolipid biosynthesis
216_G0004750|216_G0004750.mRNA.1
216_G0004760|216_G0004760.mRNA.1	cpr2	PPIase B	5.2.1.8	GO:0003755;GO:0005788;GO:0006457;GO:0016018;GO:0016575;GO:0030437;GO:0030445;GO:0034967;GO:0034975;GO:0042026;GO:0044267;GO:0045836;GO:0051082;GO:0062040	Endoplasmic reticulum;Glycoprotein;Isomerase;Rotamase;Signal;TPR repeat
216_G0004770|216_G0004770.mRNA.1	HNT2	Bis(5'-adenosyl)-triphosphatase	3.6.1.29	GO:0016787;GO:0009164;GO:0090305;GO:0006259;GO:0005739;GO:0005634;GO:0000166;GO:0005737;GO:0047710;GO:0017111	Mitochondrion;Nucleus;Nucleotide-binding;Cytoplasm;Hydrolase
216_G0004780|216_G0004780.mRNA.1	YDR306C	F-box protein YDR306C		GO:0019005;GO:0030674;GO:0016567;GO:0031146	Ubl conjugation;Ubl conjugation pathway	Protein modification
216_G0004790|216_G0004790.mRNA.1
216_G0004800|216_G0004800.mRNA.1	SRB7	Mediator of RNA polymerase II transcription subunit 21		GO:0045944;GO:0003714;GO:0003713;GO:0016592;GO:0070847;GO:0003712;GO:0006357;GO:0000122;GO:0001103	Coiled coil;Transcription regulation;Nucleus;Activator;Transcription
216_G0004810|216_G0004810.mRNA.1
216_G0004820|216_G0004820.mRNA.1	SUM1	Suppressor of mar1-1 protein		GO:0005634;GO:0003688;GO:0001227;GO:0000978;GO:0043565;GO:0030466;GO:0010944;GO:0000122;GO:0032298;GO:0030435	Acetylation;DNA-binding;Nucleus;Phosphoprotein;Repressor;Sporulation;Transcription;Transcription regulation
216_G0004830|216_G0004830.mRNA.1	TFB1	General transcription and DNA repair factor IIH subunit TFB1		GO:0005829;GO:0000112;GO:0005634;GO:0000439;GO:0005675;GO:0032266;GO:0010314;GO:0006289;GO:0070816;GO:0006360;GO:0006366	DNA damage;DNA repair;Nucleus;Phosphoprotein;Repeat;Transcription;Transcription regulation
216_G0004840|216_G0004840.mRNA.1	SSF1	Ribosome biogenesis protein SSF1		GO:0000027;GO:0000463;GO:0000747;GO:0005730;GO:0008361;GO:0019843;GO:0030687	Nucleus;Ribosome biogenesis
216_G0004850|216_G0004850.mRNA.1
216_G0004860|216_G0004860.mRNA.1	RAD34	DNA repair protein RAD34		GO:0005737;GO:0000111;GO:0005634;GO:0071942;GO:0003684;GO:0003697;GO:0006298;GO:0006289	DNA damage;DNA repair;Nucleus
216_G0004870|216_G0004870.mRNA.1	IPK1	Inositol-pentakisphosphate 2-kinase	2.7.1.158	GO:0005634;GO:0005524;GO:0035299;GO:0032958;GO:0052746;GO:0070481	ATP-binding;Kinase;Nucleotide-binding;Nucleus;Transferase
216_G0004880|216_G0004880.mRNA.1	OMS1	Methyltransferase OMS1, mitochondrial	2.1.1.-	GO:0016021;GO:0005740;GO:0005743;GO:0005739;GO:0008757	Membrane;Methyltransferase;Mitochondrion;Mitochondrion inner membrane;Transferase;Transit peptide;Transmembrane;Transmembrane helix
216_G0004890|216_G0004890.mRNA.1	HIM1	Protein HIM1		GO:0006281	DNA damage;DNA repair
216_G0004900|216_G0004900.mRNA.1	MCM21	Inner kinetochore subunit MCM21		GO:0000817;GO:0000778;GO:0051301;GO:0034508;GO:0007059;GO:0034087;GO:0051321;GO:1905262;GO:0071459	Cell cycle;Cell division;Centromere;Chromosome;Coiled coil;Kinetochore;Meiosis;Mitosis;Nucleus;Phosphoprotein
216_G0004910|216_G0004910.mRNA.1	SWA2	Auxilin-like clathrin uncoating factor SWA2		GO:0005737;GO:0005829;GO:0005789;GO:0043231;GO:0031982;GO:0030276;GO:0043130;GO:0072318;GO:0072583;GO:0048309;GO:0032781;GO:0006898	Cytoplasm;Endoplasmic reticulum;Membrane;Phosphoprotein;Repeat;TPR repeat
216_G0004920|216_G0004920.mRNA.1	DAD4	DASH complex subunit DAD4		GO:0051010;GO:0005737;GO:0051987;GO:0072686;GO:0005874;GO:0051301;GO:0042729;GO:0031116;GO:0008608	Kinetochore;Nucleus;Centromere;Acetylation;Cell division;Microtubule;Cytoskeleton;Cell cycle;Chromosome;Mitosis;Chromosome partition;Coiled coil;Cytoplasm
216_G0004930|216_G0004930.mRNA.1	ASP1	L-asparaginase 1	3.5.1.1	GO:0005737;GO:0005635;GO:0004067;GO:0005576;GO:0006995;GO:0006530;GO:0030287;GO:0005622;GO:0071944;GO:0042597	Glycoprotein;Cytoplasm;Periplasm;Hydrolase;Signal;Secreted;Phosphoprotein
216_G0004940|216_G0004940.mRNA.1	MRPL35	54S ribosomal protein L35, mitochondrial		GO:0005762;GO:0005739;GO:0003735;GO:0032543	Mitochondrion;Ribonucleoprotein;Ribosomal protein;Transit peptide
216_G0004950|216_G0004950.mRNA.1	TIM11	ATP synthase subunit e, mitochondrial		GO:0005739;GO:0005198;GO:0015078;GO:0042407;GO:0051259;GO:0015986;GO:0000276	ATP synthesis;Ion transport;Hydrogen ion transport;Membrane;Acetylation;Mitochondrion;CF(0);Mitochondrion inner membrane;Transport
216_G0004960|216_G0004960.mRNA.1	PEP7	Vacuolar segregation protein PEP7		GO:0005737;GO:0010009;GO:0005829;GO:0005634;GO:0005774;GO:0046872;GO:0003676;GO:0032266;GO:0006895;GO:0006896;GO:0000011;GO:0006904;GO:0006906	Membrane;Metal-binding;Repeat;Vacuole;Zinc;Zinc-finger
216_G0004970|216_G0004970.mRNA.1	UTP4	U3 small nucleolar RNA-associated protein 4		GO:0030686;GO:0005730;GO:0005654;GO:0032040;GO:0034455;GO:0000462;GO:0045943;GO:0031167	Nucleus;Repeat;Ribonucleoprotein;Ribosome biogenesis;rRNA processing;Transcription;WD repeat
216_G0004980|216_G0004980.mRNA.1	YCG1	Condensin complex subunit 3		GO:0000793;GO:0005737;GO:0000799;GO:0003682;GO:0051301;GO:0010032;GO:0051307;GO:0007076;GO:0000070;GO:1903342;GO:0070550;GO:0007130;GO:0070058	Cell cycle;Cell division;Chromosome;Cytoplasm;DNA condensation;Mitosis;Nucleus;Phosphoprotein;Repeat
216_G0004990|216_G0004990.mRNA.1
216_G0005000|216_G0005000.mRNA.1	SKP1	Suppressor of kinetochore protein 1		GO:0061630;GO:0051382;GO:0000086;GO:0000921;GO:0016567;GO:0006998;GO:2000766;GO:0000278;GO:0045841;GO:0031518;GO:0043224;GO:0007096;GO:0000776;GO:0000082;GO:0006511;GO:0010458;GO:0070647;GO:0043291;GO:0060542;GO:0006790;GO:0031146;GO:0045116;GO:0019005;GO:0005634;GO:0017117;GO:0043295;GO:0007035;GO:0005737;GO:0043254;GO:0000777;GO:0101026;GO:0030163;GO:0003688;GO:0097602;GO:0034622	Kinetochore;Nucleus;Ubl conjugation pathway;Centromere;DNA-binding;Phosphoprotein;Mitosis;Chromosome;Cytoplasm	Protein modification
216_G0005010|216_G0005010.mRNA.1	PEX3	Peroxisomal biogenesis factor 3		GO:0045033;GO:0005777;GO:0045046;GO:0005778;GO:0032581;GO:0005783;GO:0005779;GO:0030674	Peroxisome biogenesis;Membrane;Transmembrane helix;Transmembrane;Peroxisome
216_G0005020|216_G0005020.mRNA.1	UBX5	UBX domain-containing protein 5		GO:0005737;GO:0005634;GO:0043161	Cytoplasm;Nucleus;Phosphoprotein;Ubl conjugation pathway
216_G0005030|216_G0005030.mRNA.1	GPI8	GPI-anchor transamidase	3.-.-.-	GO:0005783;GO:0003923;GO:0005789;GO:0042765;GO:0034394;GO:0030176;GO:0004197;GO:0008234;GO:0016255	Hydrolase;Signal;Disulfide bond;Thiol protease;Protease;Glycoprotein;Transmembrane;Endoplasmic reticulum;GPI-anchor biosynthesis;Transmembrane helix;Membrane	Glycolipid biosynthesis
216_G0005040|216_G0005040.mRNA.1	IRC3	Putative ATP-dependent helicase IRC3	3.6.4.-	GO:0003677;GO:0036121;GO:0005739;GO:0003723;GO:0004386;GO:0032042;GO:0000398;GO:0005759;GO:0000346;GO:0005524;GO:0003724	Nucleotide-binding;Helicase;Hydrolase;Mitochondrion;ATP-binding
216_G0005050|216_G0005050.mRNA.1	RQC1	Ribosome quality control complex subunit 1		GO:0005737;GO:1990112;GO:0072344;GO:1990116	Cytoplasm;Phosphoprotein
216_G0005060|216_G0005060.mRNA.1	swr1	Helicase SWR1	3.6.4.-;3.6.4.12	GO:0000722;GO:0000781;GO:0000812;GO:0003677;GO:0003678;GO:0005198;GO:0005524;GO:0006281;GO:0006325;GO:0006338;GO:0006348;GO:0006351;GO:0006366;GO:0016458;GO:0016584;GO:0016887;GO:0031011;GO:0032508;GO:0042393;GO:0042766;GO:0043044;GO:0043486;GO:0043618;GO:0045944;GO:0051983;GO:0060303;GO:0080040;GO:0090053	ATP-binding;Activator;Chromatin regulator;Coiled coil;DNA damage;DNA repair;DNA-binding;Helicase;Hydrolase;Nucleotide-binding;Nucleus;Transcription;Transcription regulation
216_G0005070|216_G0005070.mRNA.1	MSN5	Protein MSN5		GO:0005737;GO:0005634;GO:0042565;GO:0005049;GO:0006611;GO:0046825;GO:0071528
216_G0005080|216_G0005080.mRNA.1	MRX8	MIOREX complex component 8		GO:0005739;GO:0005525;GO:0046872	GTP-binding;Magnesium;Metal-binding;Mitochondrion;Nucleotide-binding;Ubl conjugation
216_G0005090|216_G0005090.mRNA.1	MRPS28	37S ribosomal protein S28, mitochondrial		GO:0005763;GO:0005739;GO:0019843;GO:0003735;GO:0032543	Mitochondrion;Ribonucleoprotein;Ribosomal protein;RNA-binding;rRNA-binding;Transit peptide
216_G0005100|216_G0005100.mRNA.1	YDR338C	Uncharacterized transporter YDR338C		GO:0006556;GO:0015297;GO:0016021;GO:0006855;GO:0042910;GO:1990961	Transmembrane;Transmembrane helix;Membrane;Transport;Phosphoprotein
216_G0005110|216_G0005110.mRNA.1	FCF1	rRNA-processing protein FCF1		GO:0006364;GO:0000480;GO:0031167;GO:0004521;GO:0005730;GO:0000472;GO:0032040;GO:0000447;GO:0005654	Nucleus;rRNA processing;Ribosome biogenesis
216_G0005120|216_G0005120.mRNA.1	mrs1	ArgRS	6.1.1.19	GO:0004814;GO:0070144;GO:0005524;GO:0002181;GO:0005759;GO:0005739;GO:0006420;GO:0005829;GO:0032543	Acetylation;Protein biosynthesis;ATP-binding;Ligase;Aminoacyl-tRNA synthetase;Cytoplasm;Nucleotide-binding;Phosphoprotein
216_G0005130|216_G0005130.mRNA.1	HXT7	High-affinity hexose transporter HXT7		GO:0005739;GO:0015761;GO:0005354;GO:0015578;GO:0022857;GO:0000324;GO:0042149;GO:0015757;GO:0005355;GO:0031520;GO:0071944;GO:0005358;GO:0008643;GO:0008645;GO:0005886;GO:0015149;GO:1902341;GO:0006012;GO:0015797;GO:0005353;GO:1990539;GO:0005351;GO:0015146;GO:0140108;GO:0015795;GO:1904659;GO:0098708;GO:0055085;GO:0005887;GO:0098704	Repeat;Sugar transport;Phosphoprotein;Transport;Cell membrane;Isopeptide bond;Membrane;Transmembrane helix;Glycoprotein;Ubl conjugation;Transmembrane
216_G0005140|216_G0005140.mRNA.1	HXT7	High-affinity hexose transporter HXT7		GO:0005887;GO:0055085;GO:0098708;GO:0098704;GO:0015795;GO:1904659;GO:0140108;GO:0015797;GO:0006012;GO:1902341;GO:0005351;GO:0015146;GO:1990539;GO:0005353;GO:0008643;GO:0008645;GO:0005886;GO:0015149;GO:0071944;GO:0031520;GO:0005358;GO:0042149;GO:0000324;GO:0005355;GO:0015757;GO:0005739;GO:0015761;GO:0022857;GO:0015578;GO:0005354	Repeat;Sugar transport;Transport;Phosphoprotein;Membrane;Transmembrane helix;Isopeptide bond;Cell membrane;Ubl conjugation;Transmembrane;Glycoprotein
216_G0005150|216_G0005150.mRNA.1
216_G0005160|216_G0005160.mRNA.1	HXT3	Low-affinity glucose transporter HXT3		GO:0140108;GO:1902341;GO:0006012;GO:0015797;GO:0005353;GO:1990539;GO:0015146;GO:0005351;GO:0098708;GO:0005887;GO:0055085;GO:0098704;GO:0015795;GO:1904659;GO:0000324;GO:0042149;GO:0015757;GO:0005355;GO:0015761;GO:0005354;GO:0015578;GO:0022857;GO:0008643;GO:0015149;GO:0005886;GO:0008645;GO:0031520;GO:0071944;GO:0005358	Glycoprotein;Transmembrane;Ubl conjugation;Isopeptide bond;Membrane;Transmembrane helix;Cell membrane;Transport;Phosphoprotein;Repeat;Sugar transport
216_G0005170|216_G0005170.mRNA.1	SGI1	Survival factor 1		GO:0005634;GO:0005737;GO:0034599	Cytoplasm;Nucleus
216_G0005180|216_G0005180.mRNA.1
216_G0005190|216_G0005190.mRNA.1	PAL1	Protein PAL1		GO:0043332;GO:0005935;GO:0005934;GO:0034399;GO:0005886;GO:0005938;GO:0005737;GO:0006897	Phosphoprotein;Ubl conjugation;Endocytosis;Membrane;Isopeptide bond;Cell membrane
216_G0005200|216_G0005200.mRNA.1
216_G0005210|216_G0005210.mRNA.1	ATP22	Mitochondrial translation factor ATP22		GO:0070071;GO:0070131;GO:0045182;GO:0005743	Translation regulation;Mitochondrion inner membrane;Membrane;Mitochondrion;Transit peptide
216_G0005220|216_G0005220.mRNA.1	SBE2	Protein SBE2		GO:0005794;GO:0015031;GO:0031505	Cell wall biogenesis/degradation;Golgi apparatus;Phosphoprotein;Protein transport;Transport
216_G0005230|216_G0005230.mRNA.1
216_G0005240|216_G0005240.mRNA.1	TRR1	Thioredoxin reductase 1	1.8.1.9	GO:0005829;GO:0019430;GO:0045454;GO:0005739;GO:0005737;GO:0004791;GO:0034599;GO:0005758;GO:0008198	Mitochondrion;FAD;NADP;Flavoprotein;Oxidoreductase;Cytoplasm;Redox-active center;Disulfide bond;Phosphoprotein
216_G0005250|216_G0005250.mRNA.1	TRP4	Anthranilate phosphoribosyltransferase	2.4.2.18	GO:0005737;GO:0005829;GO:0005634;GO:0004048;GO:0000162	Amino-acid biosynthesis;Aromatic amino acid biosynthesis;Glycosyltransferase;Transferase;Tryptophan biosynthesis	Amino-acid biosynthesis
216_G0005260|216_G0005260.mRNA.1	SPC110	Spindle pole body component 110		GO:0000742;GO:0005634;GO:0000022;GO:0005200;GO:0005737;GO:0051259;GO:0005822;GO:0005816;GO:1902481;GO:0005823	Cytoplasm;Coiled coil;Cytoskeleton;Phosphoprotein;Nucleus
216_G0005270|216_G0005270.mRNA.1	CLN1	Biogenesis of lysosome-related organelles complex 1 subunit CNL1		GO:0031083;GO:0007032;GO:0032880	Coiled coil;Cytoplasm;Transport
216_G0005280|216_G0005280.mRNA.1	GGA1	ADP-ribosylation factor-binding protein GGA1		GO:0005802;GO:0005829;GO:0006895;GO:0006896;GO:0043130;GO:0043328;GO:0070273	Coiled coil;Golgi apparatus;Isopeptide bond;Protein transport;Transport;Ubl conjugation
216_G0005290|216_G0005290.mRNA.1	EAF1	Chromatin modification-related protein EAF1		GO:0034622;GO:0043967;GO:0006281;GO:0035267;GO:0003677;GO:0006325	Transcription;Activator;DNA repair;Transcription regulation;Chromatin regulator;Nucleus;DNA damage;Phosphoprotein
216_G0005300|216_G0005300.mRNA.1	BCP1	Protein BCP1		GO:0007052;GO:0000132;GO:0097431;GO:0019207;GO:0005634;GO:0005737;GO:0000079;GO:0034453;GO:0015631;GO:0006611;GO:0006974;GO:0000055;GO:0005813;GO:0090307	Cytoplasm;Protein transport;Transport;Phosphoprotein;Nucleus
216_G0005310|216_G0005310.mRNA.1
216_G0005320|216_G0005320.mRNA.1	ESC2	Protein ESC2		GO:0005737;GO:0005634;GO:0030466;GO:0000724;GO:0031573;GO:0007064;GO:0033235	Coiled coil;Cytoplasm;Nucleus;Phosphoprotein;Repeat;Repressor;Transcription;Transcription regulation
216_G0005330|216_G0005330.mRNA.1	SEM1	26S proteasome complex subunit SEM1		GO:0005829;GO:0008541;GO:0034515;GO:0070390;GO:0000724;GO:0030447;GO:0016578;GO:0035753;GO:0006406;GO:0043248;GO:0043161;GO:0051726;GO:0072742;GO:0006511	Acetylation;Phosphoprotein;Proteasome;Transcription
216_G0005340|216_G0005340.mRNA.1	prp17	Pre-mRNA-processing factor 17		GO:0000348;GO:0000350;GO:0000389;GO:0000974;GO:0005681;GO:0034399;GO:0045292;GO:0071013;GO:0071014	Repeat;Spliceosome;WD repeat;mRNA processing;mRNA splicing
216_G0005350|216_G0005350.mRNA.1	ESF1	Pre-rRNA-processing protein ESF1		GO:0005730;GO:0003723;GO:0006364;GO:0005634	Coiled coil;Phosphoprotein;RNA-binding;Ribosome biogenesis;rRNA processing;Nucleus
216_G0005360|216_G0005360.mRNA.1	KEI1	Inositol phosphorylceramide synthase regulatory subunit KEI1		GO:0005737;GO:0005794;GO:0070916;GO:0030173;GO:0070917;GO:0006673	Golgi apparatus;Lipid metabolism;Membrane;Sphingolipid metabolism;Transmembrane;Transmembrane helix
216_G0005370|216_G0005370.mRNA.1	YPR1	Putative reductase 1	1.1.1.372;1.1.1.-;1.1.1.365;1.1.1.307;1.1.1.156;1.1.1.2	GO:0005623;GO:1990042;GO:0006071;GO:0005829;GO:0019698;GO:0004032;GO:0004090;GO:0016616;GO:0019568;GO:0042843;GO:0003729;GO:0047953;GO:0016491;GO:0008106;GO:0102098;GO:0005634;GO:0034599;GO:0005975;GO:0005737;GO:0047935;GO:0004033	NADP;Oxidoreductase;Xylose metabolism;NAD;Cytoplasm;Glycerol metabolism;Carbohydrate metabolism	Carbohydrate acid metabolism;Carbohydrate metabolism
216_G0005380|216_G0005380.mRNA.1	XRS2	DNA repair protein XRS2		GO:0030870;GO:0005654;GO:0005634;GO:0003677;GO:0003691;GO:0051880;GO:0030674;GO:0043047;GO:0042162;GO:0006284;GO:0006303;GO:0035753;GO:0042138;GO:0097552;GO:0030435;GO:0000723	DNA damage;DNA repair;Meiosis;Phosphoprotein
216_G0005390|216_G0005390.mRNA.1	DXO1	Decapping and exoribonuclease protein 1		GO:0005737;GO:0008409;GO:0046872;GO:0000166;GO:0003723;GO:0000290	Cytoplasm;Exonuclease;Hydrolase;Metal-binding;Nuclease;Nucleotide-binding;RNA-binding
216_G0005400|216_G0005400.mRNA.1	CTS2	Sporulation-specific chitinase 2	3.2.1.14	GO:0005737;GO:0005576;GO:0008061;GO:0004568;GO:0006032;GO:0000272;GO:0030435	Carbohydrate metabolism;Chitin degradation;Glycoprotein;Glycosidase;Hydrolase;Polysaccharide degradation;Secreted;Signal;Sporulation
216_G0005410|216_G0005410.mRNA.1	VPS74	Vacuolar protein sorting-associated protein 74		GO:0031985;GO:0019898;GO:0019899;GO:0043001;GO:0070273;GO:0034067;GO:0005829;GO:0032580;GO:0048194;GO:0006890;GO:0005802;GO:0060304;GO:0030968;GO:0005737;GO:0005797;GO:0005794;GO:0007030;GO:0035269;GO:0006487;GO:0005634	Transport;Phosphoprotein;Protein transport;Golgi apparatus;Lipid-binding;Membrane
216_G0005420|216_G0005420.mRNA.1	FRQ1	Calcium-binding protein NCS-1		GO:0030435;GO:0043128;GO:0008047;GO:0000139;GO:1905949;GO:0005509;GO:0005829;GO:0033101;GO:0098744;GO:0009966;GO:0035584	Sporulation;Metal-binding;Repeat;Myristate;Lipoprotein;Calcium;Cell membrane;Membrane
216_G0005430|216_G0005430.mRNA.1	PHO92	Methylated RNA-binding protein 1		GO:0005737;GO:0003730;GO:1990247;GO:0043488;GO:0019220	RNA-binding
216_G0005440|216_G0005440.mRNA.1	WIP1	Inner kinetochore subunit WIP1		GO:0000777;GO:0000776;GO:0005634;GO:0019237;GO:0007059	Centromere;Chromosome;Kinetochore;Nucleus
216_G0005450|216_G0005450.mRNA.1	BCS1	Mitochondrial chaperone BCS1		GO:0005739;GO:0034551;GO:0008320;GO:0005829;GO:0051131;GO:0016021;GO:0042623;GO:0042626;GO:0032979;GO:0005758;GO:0005524;GO:0005743	Transmembrane;ATP-binding;Mitochondrion;Membrane;Transmembrane helix;Mitochondrion inner membrane;Chaperone;Nucleotide-binding
216_G0005460|216_G0005460.mRNA.1	ARH1	Probable NADPH:adrenodoxin oxidoreductase, mitochondrial	1.18.1.6	GO:0005743;GO:0005739;GO:0015039;GO:0006879;GO:0006744	Electron transport;FAD;Flavoprotein;Membrane;Mitochondrion;Mitochondrion inner membrane;NADP;Oxidoreductase;Transit peptide;Transport
216_G0005470|216_G0005470.mRNA.1	ATP17	ATP synthase subunit f, mitochondrial		GO:0005739;GO:0015986;GO:0000276	Membrane;Mitochondrion;Hydrogen ion transport;Transit peptide;Ion transport;ATP synthesis;Transport;CF(0);Mitochondrion inner membrane
216_G0005480|216_G0005480.mRNA.1
216_G0005490|216_G0005490.mRNA.1	SDH6	Succinate dehydrogenase assembly factor 1, mitochondrial		GO:0005739;GO:0034553;GO:0016226;GO:0005759	Chaperone;Mitochondrion
216_G0005500|216_G0005500.mRNA.1
216_G0005510|216_G0005510.mRNA.1	YRA1	RNA annealing protein YRA1		GO:0000346;GO:1990119;GO:0003723;GO:0006406;GO:1902281;GO:0043462;GO:0006283	Acetylation;Nucleus;Phosphoprotein;RNA-binding;Transcription;Transcription regulation
216_G0005520|216_G0005520.mRNA.1
216_G0005530|216_G0005530.mRNA.1	rla6	60S acidic ribosomal protein P2		GO:0000036;GO:0002181;GO:0002182;GO:0003735;GO:0005840;GO:0006414;GO:0006633;GO:0008610;GO:0022625;GO:0030295;GO:0042802;GO:0045860;GO:0051260;GO:0051291	Allergen;Fatty acid biosynthesis;Fatty acid metabolism;Isopeptide bond;Phosphopantetheine;Phosphoprotein;Ribonucleoprotein;Ribosomal protein;Ubl conjugation
216_G0005540|216_G0005540.mRNA.1	NKP1	Inner kinetochore subunit NKP1		GO:0000777;GO:0000776;GO:0005634;GO:0051301;GO:0051321	Cell cycle;Cell division;Centromere;Chromosome;Kinetochore;Meiosis;Mitosis;Nucleus;Phosphoprotein
216_G0005550|216_G0005550.mRNA.1	ATO3	Ammonia transport outward protein 3		GO:0071944;GO:0016021;GO:0005739;GO:0005886;GO:0015123;GO:0008519;GO:0015696;GO:0019740;GO:0006847;GO:0055085	Ammonia transport;Cell membrane;Ion transport;Membrane;Phosphoprotein;Transmembrane;Transmembrane helix;Transport
216_G0005560|216_G0005560.mRNA.1	EFT1	Elongation factor 2	3.6.5.-	GO:0005525;GO:0009986;GO:0043022;GO:0008144;GO:1990145;GO:0019843;GO:0035690;GO:0006414;GO:0005829;GO:0042256;GO:0042254;GO:0030445;GO:1990904;GO:0003924;GO:0045901;GO:0002182;GO:0003746;GO:0005737	Ubl conjugation;RNA-binding;Methylation;GTP-binding;Protein biosynthesis;Isopeptide bond;Phosphoprotein;Elongation factor;rRNA-binding;Nucleotide-binding;Cytoplasm	Protein biosynthesis
216_G0005570|216_G0005570.mRNA.1	MUS81	Crossover junction endonuclease MUS81	3.1.22.-	GO:0046872;GO:0003677;GO:0006265;GO:0000727;GO:0048476;GO:0007131;GO:0000712;GO:0008821;GO:0051097;GO:0004857;GO:0006974;GO:0005634;GO:0031573;GO:0048257	DNA damage;Nuclease;Hydrolase;Metal-binding;Manganese;Meiosis;DNA repair;DNA recombination;Nucleus;Magnesium;Endonuclease
216_G0005580|216_G0005580.mRNA.1
216_G0005590|216_G0005590.mRNA.1	hob1	Homolog of Bin1		GO:0003779;GO:0005516;GO:0005826;GO:0005937;GO:0006897;GO:0006974;GO:0008092;GO:0016192;GO:0030448;GO:0030479;GO:0030833;GO:0031097;GO:0031505;GO:0036180;GO:0042802;GO:0043332;GO:0051666;GO:0060988;GO:0071963;GO:0097320;GO:1990528	Acetylation;Actin-binding;Coiled coil;Cytoskeleton;Endocytosis;Isopeptide bond;Phosphoprotein;SH3 domain;Ubl conjugation;Virulence
216_G0005600|216_G0005600.mRNA.1	rga5	GTPase-activating protein SAC7		GO:0005096;GO:0005856;GO:0005938;GO:0007165;GO:0008360;GO:0016020;GO:0031097;GO:0032956;GO:0035024;GO:0043547;GO:0051286;GO:0060237;GO:0090038;GO:0090334	Cytoskeleton;GTPase activation
216_G0005610|216_G0005610.mRNA.1	uba2	Ubiquitin-activating enzyme E1-like		GO:0005524;GO:0016925;GO:0019948;GO:0031510;GO:0032446;GO:0046872;GO:0061656	ATP-binding;Ligase;Metal-binding;Nucleotide-binding;Ubl conjugation;Ubl conjugation pathway;Zinc	Protein modification
216_G0005620|216_G0005620.mRNA.1	IRC11	Putative increased recombination centers protein 11		GO:0006312
216_G0005630|216_G0005630.mRNA.1	SPT3	Protein SPT3		GO:0046982;GO:0000124;GO:0007124;GO:0006357;GO:0006366;GO:0001403;GO:0005634;GO:0046695;GO:0003713;GO:0006338;GO:0003677;GO:0006325;GO:0005829;GO:0003712;GO:0005669;GO:0016573;GO:0000790	Phosphoprotein;Nucleus;Transcription regulation;Activator;Transcription
216_G0005640|216_G0005640.mRNA.1	she9	Sensitive to high expression protein 9 homolog, mitochondrial		GO:0005743;GO:0007005;GO:0007007;GO:0016021	Coiled coil;Membrane;Mitochondrion;Mitochondrion inner membrane;Transit peptide;Transmembrane;Transmembrane helix
216_G0005650|216_G0005650.mRNA.1	RPT3	26S proteasome regulatory subunit 6B homolog	3.6.4.6;3.6.4.10;3.4.24.-	GO:0035103;GO:0008053;GO:0031134;GO:0034629;GO:1990171;GO:1900182;GO:0005524;GO:0000837;GO:0005634;GO:0031595;GO:0045732;GO:2001168;GO:0043161;GO:0032968;GO:0016236;GO:0030433;GO:0006508;GO:0031939;GO:0061166;GO:0070682;GO:0006465;GO:0070651;GO:1990116;GO:0030163;GO:0051973;GO:0034515;GO:0034517;GO:0046034;GO:0000055;GO:0120174;GO:0042493;GO:0017025;GO:0042802;GO:0034622;GO:0043433;GO:0010498;GO:…	Chaperone;Cell cycle;Repeat;Metalloprotease;Nucleotide-binding;Proteasome;Myristate;Cytoplasm;Nucleus;Microsome;Ubl conjugation;ATP-binding;Acetylation;Isopeptide bond
216_G0005660|216_G0005660.mRNA.1	SXM1	Importin beta SMX1		GO:0005737;GO:0005829;GO:0005635;GO:0005643;GO:0005634;GO:0061608;GO:0008536;GO:0006406;GO:0006606	Cytoplasm;mRNA transport;Nuclear pore complex;Nucleus;Protein transport;Translocation;Transport
216_G0005670|216_G0005670.mRNA.1
216_G0005680|216_G0005680.mRNA.1	UTP5	U3 small nucleolar RNA-associated protein 5		GO:0005730;GO:0005654;GO:0033553;GO:0032040;GO:0034455;GO:0000462;GO:0045943;GO:0031167	Nucleus;Repeat;Ribonucleoprotein;Ribosome biogenesis;rRNA processing;Transcription;WD repeat
216_G0005690|216_G0005690.mRNA.1	HPT1	Hypoxanthine-guanine phosphoribosyltransferase	2.4.2.-;2.4.2.8	GO:0005737;GO:0046100;GO:0016763;GO:0005634;GO:0000166;GO:0000310;GO:0032265;GO:0032264;GO:0052657;GO:0004615;GO:0004422;GO:0046872;GO:0032263	Glycosyltransferase;Acetylation;Nucleus;Magnesium;Purine biosynthesis;Purine salvage;Transferase;Nucleotide-binding;Cytoplasm;Metal-binding	Purine metabolism
216_G0005700|216_G0005700.mRNA.1	URH1	Uridine nucleosidase	3.2.2.3	GO:0005737;GO:0005829;GO:0005634;GO:0070635;GO:0070636;GO:0008477;GO:0050263;GO:0045437;GO:0006216;GO:0034356;GO:0019358;GO:0006152;GO:0046135;GO:0008655;GO:0006218	Cytoplasm;Glycosidase;Hydrolase;Nucleus
216_G0005710|216_G0005710.mRNA.1
216_G0005720|216_G0005720.mRNA.1	DIT1	Spore wall maturation protein DIT1		GO:0003824;GO:0030476	Sporulation
216_G0005730|216_G0005730.mRNA.1	RPB7	DNA-directed RNA polymerase II subunit RPB7		GO:0031369;GO:0005665;GO:0000932;GO:0045948;GO:0000291;GO:0010590;GO:0001172;GO:0060213;GO:0006367;GO:0005737;GO:0006366;GO:0097394;GO:0005634;GO:0003727;GO:0003697;GO:0003899	Cytoplasm;DNA-directed RNA polymerase;Transcription;Nucleus
216_G0005740|216_G0005740.mRNA.1	MRP20	54S ribosomal protein L41, mitochondrial		GO:0005762;GO:0005739;GO:0003735;GO:0032543	Mitochondrion;Ribonucleoprotein;Ribosomal protein;Transit peptide
216_G0005750|216_G0005750.mRNA.1
216_G0005760|216_G0005760.mRNA.1	PDR15	ATP-dependent permease PDR15		GO:0045117;GO:0016021;GO:1990414;GO:0006855;GO:0042910;GO:0015244;GO:0015247;GO:0016887;GO:0071944;GO:0045332;GO:0005886;GO:1903875;GO:0035690;GO:0046898;GO:0016020;GO:1903924;GO:0030003;GO:1990961;GO:0005524;GO:0055085;GO:0015903;GO:0046618;GO:0017111;GO:0042493;GO:0042802;GO:0005548;GO:0042626;GO:1901474;GO:0008559	Transmembrane;ATP-binding;Glycoprotein;Transmembrane helix;Membrane;Cell membrane;Transport;Cycloheximide resistance;Nucleotide-binding;Repeat;Antibiotic resistance
216_G0005770|216_G0005770.mRNA.1	TRS120	Trafficking protein particle complex II-specific subunit 120		GO:0005829;GO:0005769;GO:0005802;GO:1990071;GO:0034498;GO:0006891;GO:0043087	Golgi apparatus;Phosphoprotein;Transport
216_G0005780|216_G0005780.mRNA.1	ADE8	Phosphoribosylglycinamide formyltransferase	2.1.2.2	GO:0046084;GO:0006189;GO:0006164;GO:0004644;GO:0005737;GO:0005634	Transferase;Purine biosynthesis	Purine metabolism
216_G0005790|216_G0005790.mRNA.1	NFI1	E3 SUMO-protein transferase SIZ2	2.3.2.-	GO:0000790;GO:0003690;GO:0005935;GO:0005940;GO:0007059;GO:0008270;GO:0016925;GO:0019789;GO:0031397;GO:0060969;GO:0061665;GO:1990683	Metal-binding;Transferase;Ubl conjugation;Ubl conjugation pathway;Zinc;Zinc-finger	Protein modification
216_G0005800|216_G0005800.mRNA.1	STE14	Protein-S-isoprenylcysteine O-methyltransferase	2.1.1.100	GO:0006481;GO:0004671;GO:0016021;GO:0005637;GO:0005783;GO:0019236;GO:0005789;GO:0007323;GO:0071432	S-adenosyl-L-methionine;Transferase;Transmembrane;Pheromone response;Transmembrane helix;Membrane;Methyltransferase
216_G0005810|216_G0005810.mRNA.1	DFM1	DER1-like family member protein 1		GO:0005783;GO:0000839;GO:0030176;GO:0051787;GO:0044877;GO:1990381;GO:0030968;GO:0030433	Endoplasmic reticulum;Membrane;Stress response;Transmembrane;Transmembrane helix
216_G0005820|216_G0005820.mRNA.1	RRP17	Ribosomal RNA-processing protein 17		GO:0005737;GO:0005730;GO:0003723;GO:0006364	Coiled coil;Nucleus;Phosphoprotein;Ribosome biogenesis;rRNA processing
216_G0005830|216_G0005830.mRNA.1	ERD1	Protein ERD1		GO:0005789;GO:0016021;GO:0016020;GO:0006486;GO:0006621;GO:0015031	Endoplasmic reticulum;Membrane;Protein transport;Transmembrane;Transmembrane helix;Transport
216_G0005840|216_G0005840.mRNA.1	lap1	Leucine aminopeptidase 1	3.4.11.-	GO:0004177;GO:0005576;GO:0006508;GO:0046872	Aminopeptidase;Disulfide bond;Glycoprotein;Hydrolase;Metal-binding;Protease;Secreted;Signal;Zinc;Zymogen
216_G0005850|216_G0005850.mRNA.1	SYF1	Pre-mRNA-splicing factor SYF1		GO:0071013;GO:0005829;GO:0005634;GO:0071014;GO:0000974;GO:0071006;GO:0071007;GO:0071008;GO:0071004;GO:0000349;GO:0000398	mRNA processing;mRNA splicing;Nucleus;Repeat;Spliceosome
216_G0005860|216_G0005860.mRNA.1	RPL12B	60S ribosomal protein L12-B		GO:0019843;GO:0003735;GO:0006412;GO:0070180;GO:0002181;GO:0005840;GO:0022625;GO:0000027;GO:0015934	RNA-binding;Methylation;Isopeptide bond;Ribosomal protein;Ubl conjugation;Cytoplasm;Ribonucleoprotein;Phosphoprotein
216_G0005870|216_G0005870.mRNA.1	RAD30	DNA polymerase eta	2.7.7.7	GO:0005739;GO:0005634;GO:0005657;GO:0035861;GO:0003684;GO:0003887;GO:0046872;GO:0007059;GO:0006260;GO:0070987;GO:0042276;GO:0007064;GO:0009314	DNA damage;DNA repair;DNA replication;DNA synthesis;DNA-binding;DNA-directed DNA polymerase;Magnesium;Metal-binding;Mutator protein;Nucleotidyltransferase;Nucleus;Transferase
216_G0005880|216_G0005880.mRNA.1
216_G0005890|216_G0005890.mRNA.1	ARO80	Transcriptional activator ARO80		GO:0005634;GO:0000981;GO:0043565;GO:0008270;GO:0009074;GO:0009083;GO:0006559;GO:0045944;GO:0006569;GO:0006572	Branched-chain amino acid catabolism;DNA-binding;Metal-binding;Nucleus;Phenylalanine catabolism;Transcription;Transcription regulation;Tryptophan catabolism;Tyrosine catabolism;Zinc
216_G0005900|216_G0005900.mRNA.1	SIP1	SNF1 protein kinase subunit beta-1		GO:0000324;GO:0005774;GO:0006468;GO:0007165;GO:0031588;GO:0043254;GO:2000222	Cytoplasm;Lipoprotein;Membrane;Myristate;Phosphoprotein;Vacuole
216_G0005910|216_G0005910.mRNA.1	DYN2	Dynein light chain 1, cytoplasmic		GO:0008574;GO:0034399;GO:0005881;GO:0030286;GO:0045505;GO:0005868;GO:0003774;GO:0051959;GO:0030473;GO:0005777;GO:0044877;GO:2000582;GO:0040001;GO:0051292;GO:1990429	Cytoplasm;Transport;Cytoskeleton;Microtubule;Motor protein;Dynein
216_G0005920|216_G0005920.mRNA.1
216_G0005930|216_G0005930.mRNA.1	RPN9	26S proteasome regulatory subunit RPN9		GO:0005198;GO:0006511;GO:0005829;GO:0045842;GO:0043248;GO:0034515;GO:0008541;GO:0043161;GO:0005634	Proteasome
216_G0005940|216_G0005940.mRNA.1	BNA7	Kynurenine formamidase	3.5.1.9	GO:0030307;GO:0034354;GO:0019441;GO:0004061;GO:0009435	Hydrolase;Phosphoprotein;Tryptophan catabolism	Amino-acid degradation
216_G0005950|216_G0005950.mRNA.1	TIF35	Eukaryotic translation initiation factor 3 subunit G		GO:0043614;GO:0016282;GO:0003743;GO:0002188;GO:0006413;GO:0005852;GO:0033290;GO:0006415;GO:0001732;GO:0010494	Phosphoprotein;Initiation factor;Cytoplasm;Protein biosynthesis;RNA-binding;Acetylation
216_G0005960|216_G0005960.mRNA.1	CYM1	Mitochondrial presequence protease	3.4.24.-	GO:0004222;GO:0005739;GO:0005758;GO:0005759;GO:0006508;GO:0008237;GO:0016485;GO:0046872;GO:0051603	Hydrolase;Metal-binding;Metalloprotease;Mitochondrion;Protease;Transit peptide;Zinc
216_G0005970|216_G0005970.mRNA.1
216_G0005980|216_G0005980.mRNA.1	PPM1	Leucine carboxyl methyltransferase 1	2.1.1.233	GO:0018423;GO:0006481;GO:0034622;GO:0010506	Methyltransferase;S-adenosyl-L-methionine;Transferase
216_G0005990|216_G0005990.mRNA.1	bimG	PP4C	3.1.3.16	GO:0000022;GO:0000076;GO:0000077;GO:0000082;GO:0000159;GO:0000164;GO:0000724;GO:0000780;GO:0000794;GO:0001400;GO:0004553;GO:0004721;GO:0004722;GO:0004723;GO:0004724;GO:0005516;GO:0005737;GO:0005816;GO:0005826;GO:0005847;GO:0005955;GO:0005977;GO:0006109;GO:0006417;GO:0006470;GO:0006873;GO:0006883;GO:0006986;GO:0007015;GO:0007049;GO:0007059;GO:0007094;GO:0007114;GO:0007117;GO:0007346;GO:0008360;GO:…	Calmodulin-binding;Cell cycle;Cell division;Cell shape;Glycogen metabolism;Hydrolase;Lipoprotein;Manganese;Metal-binding;Methylation;Mitosis;Myristate;Protein phosphatase
216_G0006000|216_G0006000.mRNA.1	GPI19	Phosphatidylinositol N-acetylglucosaminyltransferase subunit GPI19	2.4.1.198	GO:0005783;GO:0000506;GO:0030176;GO:0005635;GO:0017176;GO:0071555;GO:0006506	Cell wall biogenesis/degradation;Endoplasmic reticulum;GPI-anchor biosynthesis;Membrane;Transferase;Transmembrane;Transmembrane helix	Glycolipid biosynthesis
216_G0006010|216_G0006010.mRNA.1
216_G0006020|216_G0006020.mRNA.1	LRS4	Monopolin complex subunit LRS4		GO:0033551;GO:0005730;GO:0005634;GO:0051455;GO:0000183;GO:0045143;GO:0034503;GO:0070550;GO:1990414	Cell cycle;Centromere;Chromosome;Coiled coil;Meiosis;Nucleus;Phosphoprotein
216_G0006030|216_G0006030.mRNA.1	DOT1	Histone-lysine N-methyltransferase, H3 lysine-79 specific	2.1.1.43	GO:0006289;GO:0031151;GO:0051598;GO:0099115;GO:2000677;GO:0051726;GO:0034729;GO:0031452;GO:0000781;GO:0099114;GO:0000077;GO:0031493;GO:0006334;GO:0003677;GO:0006301;GO:0044783;GO:0005634;GO:0031573;GO:0006348;GO:0043486;GO:0070911;GO:0000725	Methyltransferase;DNA-binding;Transcription;Nucleus;Transcription regulation;Chromatin regulator;Transferase;Repeat;S-adenosyl-L-methionine
216_G0006040|216_G0006040.mRNA.1	APT1	APRT	2.4.2.7	GO:0002055;GO:0003999;GO:0005634;GO:0005737;GO:0006166;GO:0006167;GO:0006168;GO:0016208;GO:0044209;GO:0046872;GO:0062040	Cytoplasm;Glycosyltransferase;Magnesium;Metal-binding;Nucleus;Purine salvage;Transferase	Purine metabolism
216_G0006050|216_G0006050.mRNA.1	SSN2	Mediator of RNA polymerase II transcription subunit 13		GO:0006357;GO:0000122;GO:0000435;GO:0003713;GO:0016592;GO:0001135;GO:0045944;GO:0003712	Repressor;Phosphoprotein;Transcription regulation;Nucleus;Transcription;Activator
216_G0006060|216_G0006060.mRNA.1
216_G0006070|216_G0006070.mRNA.1	ECM11	Protein ECM11		GO:0005634;GO:0000795;GO:0071555;GO:0007131;GO:1990414;GO:0070193	Cell wall biogenesis/degradation;Nucleus
216_G0006080|216_G0006080.mRNA.1	RPS17A	40S ribosomal protein S17-A		GO:0000028;GO:0003735;GO:0005829;GO:0022627;GO:0042254;GO:0002182;GO:0006412;GO:0002181;GO:0005840	Ribosomal protein;Cytoplasm;Ribonucleoprotein
216_G0006090|216_G0006090.mRNA.1	ADA2	Transcriptional adapter 2		GO:0044182;GO:0005634;GO:0046695;GO:0031505;GO:0003682;GO:0030447;GO:1900189;GO:0006348;GO:0044114;GO:0000124;GO:0000183;GO:0043709;GO:0010520;GO:0008270;GO:0010811;GO:0006357;GO:0005671;GO:1990414;GO:0035066;GO:0016573;GO:0035690;GO:0001786;GO:0006310;GO:0043565;GO:0070461;GO:0006338;GO:0003713;GO:0000781;GO:0003677;GO:0071470;GO:0006325	Meiosis;Transcription;DNA recombination;Zinc-finger;Nucleus;Transcription regulation;Chromatin regulator;Zinc;Cell wall biogenesis/degradation;Stress response;Metal-binding;Virulence;Cell adhesion
216_G0006100|216_G0006100.mRNA.1	UTP6	U3 small nucleolar RNA-associated protein 6		GO:0030686;GO:0005730;GO:0005654;GO:0034388;GO:0032040;GO:0042802;GO:0034511;GO:0000480;GO:0000447;GO:0000472;GO:0000462;GO:0031167	Nucleus;Repeat;Ribonucleoprotein;Ribosome biogenesis;rRNA processing
216_G0006110|216_G0006110.mRNA.1	RPS18B	40S ribosomal protein S18-B		GO:0003735;GO:0000447;GO:0005739;GO:0006407;GO:0022627;GO:0019843;GO:0005829;GO:0042254;GO:0002181	Ribonucleoprotein;rRNA-binding;Cytoplasm;Ubl conjugation;RNA-binding;Methylation;Acetylation;Isopeptide bond;Ribosomal protein
216_G0006120|216_G0006120.mRNA.1
216_G0006130|216_G0006130.mRNA.1	PPN1	Endopolyphosphatase	3.6.1.10;3.6.1.-;3.6.1.11	GO:0004309;GO:0016021;GO:0000298;GO:0005774;GO:0005829;GO:0006798;GO:0000329;GO:0006797;GO:0046872;GO:0000324;GO:0005634;GO:0006112	Hydrolase;Metal-binding;Cytoplasm;Signal-anchor;Glycoprotein;Ubl conjugation;Transmembrane;Zymogen;Vacuole;Isopeptide bond;Membrane;Transmembrane helix
216_G0006140|216_G0006140.mRNA.1	TSA2	Peroxiredoxin TSA2	1.11.1.15	GO:0033194;GO:0030447;GO:0051920;GO:0004601;GO:0051082;GO:0036170;GO:0006111;GO:0061077;GO:0034605;GO:0005737;GO:0034599;GO:0006979;GO:0042744;GO:0006457;GO:0036171;GO:0042262;GO:0061692;GO:0051701;GO:0030446;GO:0005844;GO:0050821;GO:0001302;GO:0043433;GO:0005829;GO:0090344;GO:0008379;GO:0036091;GO:0071447;GO:0045454;GO:0019207;GO:0070301;GO:0042542;GO:0060548;GO:0051258;GO:0009986;GO:0043022;GO:…	Redox-active center;Disulfide bond;Phosphoprotein;Cytoplasm;Oxidoreductase;Ubl conjugation;Antioxidant;Isopeptide bond;Peroxidase
216_G0006150|216_G0006150.mRNA.1	GUK1	Guanylate kinase	2.7.4.8	GO:0006183;GO:0046037;GO:0005829;GO:0004385;GO:0046711;GO:0006163;GO:0005634;GO:0005524;GO:0005737	Phosphoprotein;Kinase;Transferase;Nucleotide-binding;ATP-binding;Acetylation
216_G0006160|216_G0006160.mRNA.1	NHX1	Endosomal/prevacuolar sodium/hydrogen exchanger		GO:0071805;GO:0031902;GO:0000329;GO:0005783;GO:0016021;GO:0005769;GO:0015386;GO:0005770;GO:0035725;GO:0005802;GO:0005794;GO:0015385;GO:0030004;GO:0007035;GO:1902600;GO:0051453	Ion transport;Glycoprotein;Transmembrane;Endosome;Antiport;Sodium;Sodium transport;Membrane;Transmembrane helix;Potassium transport;Signal;Transport;Phosphoprotein;Potassium
216_G0006170|216_G0006170.mRNA.1	TOM1	E3 ubiquitin-protein ligase TOM1	2.3.2.26	GO:1905533;GO:1905530;GO:0120113;GO:0032443;GO:0004842;GO:0045807;GO:0032511;GO:0000151;GO:0048260;GO:0000447;GO:0070647;GO:0006511;GO:0045944;GO:0031384;GO:0034067;GO:0000278;GO:0000472;GO:0010796;GO:0043130;GO:2000238;GO:0010795;GO:0016567;GO:0072671;GO:0008361;GO:0006997;GO:0061630;GO:0031234;GO:0006333;GO:0005934;GO:0005730;GO:0045723;GO:0010008;GO:0070086;GO:2000235;GO:0000448;GO:0034644;GO:…	Transport;Cytoskeleton;Phosphoprotein;mRNA transport;Cytoplasm;Transferase;Cell cycle;Repeat;Transcription regulation;rRNA processing;Ubl conjugation pathway;Nucleus;Transcription	Protein modification
216_G0006180|216_G0006180.mRNA.1
216_G0006190|216_G0006190.mRNA.1
216_G0006200|216_G0006200.mRNA.1	TFB3	RNA polymerase II transcription factor B subunit 3		GO:0046872;GO:0006289;GO:0006357;GO:0061575;GO:0070985;GO:0000079;GO:0006366;GO:0005675;GO:0070816	Metal-binding;Phosphoprotein;Zinc;Transcription regulation;Nucleus;Zinc-finger;Transcription
216_G0006210|216_G0006210.mRNA.1
216_G0006220|216_G0006220.mRNA.1
216_G0006230|216_G0006230.mRNA.1	BAP1	Transcription factor STP1		GO:0000978;GO:0001228;GO:0003677;GO:0003700;GO:0005634;GO:0005886;GO:0006355;GO:0008033;GO:0009405;GO:0030447;GO:0034605;GO:0035690;GO:0036171;GO:0043090;GO:0044182;GO:0045893;GO:0045944;GO:0046872;GO:0071469;GO:1900439	Cell membrane;DNA-binding;Membrane;Metal-binding;Nucleus;Phosphoprotein;Repeat;Virulence;Zinc;Zinc-finger;Zymogen;tRNA processing
216_G0006240|216_G0006240.mRNA.1	SPP41	Protein SPP41		GO:0005829;GO:0005634;GO:0010629	Isopeptide bond;Nucleus;Phosphoprotein;Ubl conjugation
216_G0006250|216_G0006250.mRNA.1	RMT2	Protein arginine N-methyltransferase 2	2.1.1.-	GO:0008757;GO:0005737;GO:0019702;GO:0005634;GO:0046498;GO:0018216;GO:0046500	Phosphoprotein;S-adenosyl-L-methionine;Transferase;Cytoplasm;Nucleus;Methyltransferase
216_G0006260|216_G0006260.mRNA.1	ksg1	PKB-activating kinase homolog 2	2.7.11.1	GO:0000196;GO:0004672;GO:0004674;GO:0004676;GO:0005524;GO:0005547;GO:0005938;GO:0006468;GO:0006897;GO:0007165;GO:0008289;GO:0010606;GO:0018105;GO:0018107;GO:0032511;GO:0035556;GO:0042149;GO:0044732;GO:0051286;GO:0060211;GO:0071852;GO:0071902;GO:0090520	ATP-binding;Endocytosis;Kinase;Nucleotide-binding;Phosphoprotein;Serine/threonine-protein kinase;Transferase
216_G0006270|216_G0006270.mRNA.1	TLG1	t-SNARE affecting a late Golgi compartment protein 1		GO:0005829;GO:0031901;GO:0012505;GO:0005768;GO:0016021;GO:0031902;GO:0031201;GO:0005802;GO:0005484;GO:0000149;GO:0006897;GO:0006886;GO:0042147;GO:0048278;GO:0006906	Coiled coil;Endosome;Golgi apparatus;Isopeptide bond;Lipoprotein;Membrane;Palmitate;Phosphoprotein;Protein transport;Transmembrane;Transmembrane helix;Transport;Ubl conjugation
216_G0006280|216_G0006280.mRNA.1	SDC1	COMPASS component SDC1		GO:0000781;GO:0044666;GO:0048188;GO:0006348;GO:0051568	Nucleus
216_G0006290|216_G0006290.mRNA.1	UGO1	Mitochondrial fusion and transport protein UGO1		GO:0031307;GO:0005741;GO:0005739;GO:0008053	Acetylation;Membrane;Mitochondrion;Mitochondrion outer membrane;Repeat;Signal-anchor;Transmembrane;Transmembrane helix
216_G0006300|216_G0006300.mRNA.1	RPL27A	60S ribosomal protein L27-A		GO:0005840;GO:0002181;GO:0006412;GO:0022625;GO:0030687;GO:0005829;GO:0003735;GO:0032040	Cytoplasm;Ribonucleoprotein;Ribosomal protein
216_G0006310|216_G0006310.mRNA.1	TRS31	Trafficking protein particle complex subunit 31		GO:1990072;GO:0030008;GO:0006886;GO:0005783;GO:0005829;GO:0006888;GO:0000407;GO:1990070;GO:0006914;GO:1990071;GO:0005635	ER-Golgi transport;Endoplasmic reticulum;Autophagy;Golgi apparatus;Transport
216_G0006320|216_G0006320.mRNA.1	JIP4	Jumonji-interacting protein 4		GO:0005783	Endoplasmic reticulum;Glycoprotein;Phosphoprotein
216_G0006330|216_G0006330.mRNA.1	SNF1	Carbon catabolite-derepressing protein kinase	2.7.11.1	GO:0005993;GO:0071470;GO:0031588;GO:0023052;GO:0007117;GO:0007155;GO:0042149;GO:0010458;GO:0000324;GO:0006887;GO:2000222;GO:0090606;GO:1900436;GO:0110115;GO:2000221;GO:0070300;GO:0051726;GO:0006995;GO:0005739;GO:0001558;GO:0001786;GO:0005546;GO:0035690;GO:0004712;GO:0035556;GO:0005886;GO:0000921;GO:0001302;GO:0031593;GO:0000132;GO:2000766;GO:0005935;GO:1900429;GO:0007232;GO:0005940;GO:0007124;GO:…	Exocytosis;Apoptosis;Membrane;Isopeptide bond;Nucleus;ATP-binding;Ubl conjugation;Transferase;Nucleotide-binding;Cytoplasm;Cell division;Phosphoprotein;Carbohydrate metabolism;Cell shape;Kinase;Virulence;Serine/threonine-protein kinase
216_G0006340|216_G0006340.mRNA.1
216_G0006350|216_G0006350.mRNA.1	DIG2	Down-regulator of invasive growth 2		GO:0005634;GO:1990526;GO:0008134;GO:2000218;GO:2000221;GO:0046020	Nucleus;Phosphoprotein
216_G0006360|216_G0006360.mRNA.1	PHO8	Repressible alkaline phosphatase	3.1.3.54;3.1.7.6;3.1.3.1	GO:0004035;GO:0006470;GO:0046496;GO:0046872;GO:0000324;GO:0016021;GO:0047386;GO:0000329	Vacuole;Magnesium;Zinc;Transmembrane;Glycoprotein;Signal-anchor;Membrane;Transmembrane helix;Phosphoprotein;Metal-binding;Hydrolase;Cytoplasm
216_G0006370|216_G0006370.mRNA.1	CWC21	Pre-mRNA-splicing factor CWC21		GO:0000398;GO:0005684;GO:0005737	Spliceosome;Nucleus;mRNA processing;Cytoplasm;Coiled coil;mRNA splicing
216_G0006380|216_G0006380.mRNA.1	omh1	Alpha-1,2 mannosyltransferase KTR1	2.4.1.-	GO:0000026;GO:0000030;GO:0000031;GO:0000032;GO:0000139;GO:0000324;GO:0000329;GO:0005783;GO:0005794;GO:0006057;GO:0006487;GO:0006491;GO:0006493;GO:0007160;GO:0016020;GO:0016021;GO:0035268;GO:0035269;GO:0043710;GO:0044845;GO:0051834;GO:0098609	Glycoprotein;Glycosyltransferase;Golgi apparatus;Manganese;Membrane;Signal-anchor;Transferase;Transmembrane;Transmembrane helix	Protein modification
216_G0006390|216_G0006390.mRNA.1	VPS52	Vacuolar protein sorting-associated protein 52		GO:0005856;GO:0005829;GO:0010008;GO:0000938;GO:0005794;GO:0017137;GO:0019905;GO:0030029;GO:0090156;GO:0032456;GO:0006896;GO:0016239;GO:0015031;GO:0042147	Coiled coil;Cytoplasm;Cytoskeleton;Endosome;Golgi apparatus;Membrane;Phosphoprotein;Protein transport;Transport
216_G0006400|216_G0006400.mRNA.1	VPS72	Vacuolar protein sorting-associated protein 72		GO:0005737;GO:0005634;GO:0000812;GO:0042393;GO:0006338;GO:0043486;GO:0006355	Chromatin regulator;Coiled coil;Nucleus;Phosphoprotein
216_G0006410|216_G0006410.mRNA.1	VPS60	Vacuolar protein-sorting-associated protein 60	4.1.99.12	GO:0010008;GO:0000329;GO:0005829;GO:0062040;GO:0009231;GO:0046872;GO:0032511;GO:0009060;GO:0030447;GO:0005737;GO:0005758;GO:0015031;GO:0008686	Manganese;Lyase;Membrane;Magnesium;Endosome;Riboflavin biosynthesis;Vacuole;Protein transport;Coiled coil;Phosphoprotein;Metal-binding;Transport	Cofactor biosynthesis
216_G0006420|216_G0006420.mRNA.1	PAC11	WD repeat-containing protein PAC11		GO:0097014;GO:0005868;GO:0005881;GO:0045504;GO:0045503;GO:0040001;GO:0042073;GO:0007018;GO:0030473;GO:2000582	Cytoplasm;Cytoskeleton;Microtubule;Repeat;WD repeat
216_G0006430|216_G0006430.mRNA.1	SLD5	DNA replication complex GINS protein SLD5		GO:0000811;GO:0032508;GO:0031298;GO:0071162;GO:0031261;GO:0000727;GO:0007059;GO:0006261	Nucleus;Chromosome partition;DNA replication
216_G0006440|216_G0006440.mRNA.1	ksg1	PKB-activating kinase homolog 2	2.7.11.1	GO:0000196;GO:0004672;GO:0004674;GO:0004676;GO:0005524;GO:0005547;GO:0005938;GO:0006468;GO:0006897;GO:0007165;GO:0008289;GO:0010606;GO:0018105;GO:0018107;GO:0032511;GO:0035556;GO:0042149;GO:0044732;GO:0051286;GO:0060211;GO:0071852;GO:0071902;GO:0090520	ATP-binding;Endocytosis;Kinase;Nucleotide-binding;Phosphoprotein;Serine/threonine-protein kinase;Transferase
216_G0006450|216_G0006450.mRNA.1
216_G0006460|216_G0006460.mRNA.1	MZM1	Mitochondrial zinc maintenance protein 1, mitochondrial		GO:0034551;GO:0005739;GO:0044183;GO:0005759	Chaperone;Transit peptide;Mitochondrion
216_G0006470|216_G0006470.mRNA.1	RSM28	37S ribosomal protein RSM28, mitochondrial		GO:0005763;GO:0005739;GO:0003735;GO:0032543;GO:0070124	Mitochondrion;Ribonucleoprotein;Ribosomal protein;Transit peptide
216_G0006480|216_G0006480.mRNA.1	VPS3	Vacuolar protein sorting-associated protein 3		GO:0033263;GO:0005768;GO:0000329;GO:0006623;GO:0007035;GO:0042144;GO:0000011;GO:0016192	Cytoplasm
216_G0006490|216_G0006490.mRNA.1
216_G0006500|216_G0006500.mRNA.1	itr1	Myo-inositol transporter 1		GO:0000139;GO:0000324;GO:0000329;GO:0005365;GO:0005366;GO:0005794;GO:0005886;GO:0005887;GO:0007124;GO:0015798;GO:0055085;GO:0071944;GO:1904679	Glycoprotein;Isopeptide bond;Membrane;Transmembrane;Transmembrane helix;Transport;Ubl conjugation
216_G0006510|216_G0006510.mRNA.1	SEC20	Protein transport protein SEC20		GO:0005783;GO:0005789;GO:0016021;GO:0031201;GO:0005484;GO:0015031;GO:0006890;GO:0048279	Coiled coil;Endoplasmic reticulum;ER-Golgi transport;Glycoprotein;Membrane;Protein transport;Transmembrane;Transmembrane helix;Transport
216_G0006520|216_G0006520.mRNA.1	LCD1	DNA damage checkpoint protein LCD1		GO:0000228;GO:0005737;GO:0006281;GO:0005634;GO:0003684;GO:0000077;GO:0007004;GO:0006325;GO:0045184	Phosphoprotein;Coiled coil;DNA damage;Cytoplasm;Nucleus;Chromatin regulator;DNA repair
216_G0006530|216_G0006530.mRNA.1
216_G0006540|216_G0006540.mRNA.1	PLM2	Protein PLM2		GO:0010468;GO:0000790;GO:0070210;GO:0006974;GO:0003682	Phosphoprotein;Nucleus
216_G0006550|216_G0006550.mRNA.1	sam1	AdoMet synthase	2.5.1.6	GO:0004478;GO:0005524;GO:0005829;GO:0006555;GO:0006556;GO:0006730;GO:0010494;GO:0046872	ATP-binding;Magnesium;Metal-binding;Nucleotide-binding;One-carbon metabolism;Potassium;Transferase	Amino-acid biosynthesis
216_G0006560|216_G0006560.mRNA.1
216_G0006570|216_G0006570.mRNA.1	PSP1	Protein PSP1		GO:0005737;GO:0003729;GO:0005739;GO:0000932	Cytoplasm;Phosphoprotein;Acetylation;Mitochondrion
216_G0006580|216_G0006580.mRNA.1
216_G0006590|216_G0006590.mRNA.1	cdr1	Carbon catabolite-derepressing protein kinase	2.7.11.1	GO:0000086;GO:0000131;GO:0000132;GO:0000144;GO:0000324;GO:0000921;GO:0001302;GO:0001403;GO:0001558;GO:0001786;GO:0004672;GO:0004674;GO:0004679;GO:0004712;GO:0005086;GO:0005524;GO:0005543;GO:0005546;GO:0005641;GO:0005935;GO:0005940;GO:0005975;GO:0005993;GO:0006468;GO:0006986;GO:0006995;GO:0007117;GO:0007124;GO:0007155;GO:0008360;GO:0010389;GO:0010458;GO:0010971;GO:0016239;GO:0017148;GO:0018105;GO:…	ATP-binding;Apoptosis;Carbohydrate metabolism;Cell cycle;Cell division;Cell shape;Kinase;Mitosis;Nucleotide-binding;Phosphoprotein;Serine/threonine-protein kinase;Transferase;Virulence
216_G0006600|216_G0006600.mRNA.1	cat1	Asparagine/glutamine permease		GO:0000328;GO:0001761;GO:0003333;GO:0003824;GO:0005291;GO:0005300;GO:0005771;GO:0005783;GO:0005794;GO:0005886;GO:0005887;GO:0006828;GO:0006865;GO:0015171;GO:0015173;GO:0015181;GO:0015189;GO:0015192;GO:0015193;GO:0015203;GO:0015801;GO:0015817;GO:0015827;GO:0015828;GO:0015846;GO:0016021;GO:0019740;GO:0022857;GO:0022893;GO:0030134;GO:0031520;GO:0032178;GO:0044182;GO:0055085;GO:0071944;GO:0097638;GO:…	Amino-acid transport;Cell membrane;Isopeptide bond;Lipoprotein;Membrane;Palmitate;Phosphoprotein;Transmembrane;Transmembrane helix;Transport;Ubl conjugation
216_G0006610|216_G0006610.mRNA.1	SMT3	Ubiquitin-like protein SMT3		GO:0000794;GO:0016925;GO:0030702;GO:0071441;GO:0030998;GO:0000723;GO:0000775;GO:0051573;GO:0031386;GO:0005634;GO:0044389;GO:0042802;GO:0005940;GO:0030466;GO:0044732;GO:0051572	Isopeptide bond;Acetylation;Ubl conjugation pathway;Phosphoprotein
216_G0006620|216_G0006620.mRNA.1	SDH7	Succinate dehydrogenase assembly factor 3, mitochondrial		GO:0034553;GO:0006094;GO:0005739;GO:0005759;GO:0006111;GO:0006105;GO:0005758;GO:0015976	Gluconeogenesis;Chaperone;Transit peptide;Mitochondrion
216_G0006630|216_G0006630.mRNA.1
216_G0006640|216_G0006640.mRNA.1	GRX2	Glutaredoxin-2, mitochondrial		GO:0004362;GO:0005829;GO:0010731;GO:0005739;GO:0015036;GO:0015035;GO:0006749;GO:0004602;GO:0045454;GO:0004364;GO:0034599;GO:0005634;GO:0009055	Disulfide bond;Redox-active center;Transport;Phosphoprotein;Electron transport;Cytoplasm;Ubl conjugation;Isopeptide bond;Mitochondrion;Transit peptide;Glutathionylation
216_G0006650|216_G0006650.mRNA.1	YDR514C	Uncharacterized protein YDR514C		GO:0005634;GO:0005739;GO:0003676	Nucleus;Mitochondrion
216_G0006660|216_G0006660.mRNA.1	SLF1	Protein SLF1		GO:0003723;GO:0003729;GO:0005844;GO:0006417;GO:0006878;GO:0010494	Copper;Isopeptide bond;RNA-binding;Ubl conjugation
216_G0006670|216_G0006670.mRNA.1	EMI2	Putative glucokinase-2	2.7.1.1;2.7.1.2	GO:0004340;GO:0005524;GO:0046323;GO:0001678;GO:0005737;GO:0006013;GO:0008865;GO:0030437;GO:0006002;GO:0005623;GO:0006096;GO:0005829;GO:0019660;GO:0045944;GO:0019158;GO:0006006;GO:0005536	Acetylation;ATP-binding;Glycolysis;Transferase;Nucleotide-binding;Cytoplasm;Phosphoprotein;Sporulation;Kinase	Carbohydrate metabolism;Carbohydrate degradation
216_G0006680|216_G0006680.mRNA.1	GRH1	GRASP65 homolog protein 1		GO:0005801;GO:0005737;GO:0005829;GO:0005794;GO:0000139;GO:0044877;GO:0006888;GO:0007030;GO:0009306	Acetylation;Cytoplasm;ER-Golgi transport;Golgi apparatus;Membrane;Phosphoprotein;Repeat;Transport
216_G0006690|216_G0006690.mRNA.1	fkbB	Peptidyl-prolyl cis-trans isomerase	5.2.1.8	GO:0000413;GO:0000747;GO:0003755;GO:0005527;GO:0005528;GO:0005737;GO:0005783;GO:0006325;GO:0006457;GO:0016020;GO:0031929;GO:0061077;GO:0097308;GO:1901710	Chaperone;Cytoplasm;Endoplasmic reticulum;Isomerase;Rotamase;Signal
216_G0006700|216_G0006700.mRNA.1	URC2	Uracil catabolism protein 2		GO:0008270;GO:0001080;GO:0000981;GO:0005634;GO:0045848;GO:0005737;GO:0045944;GO:0009117;GO:0043565;GO:0006212;GO:0019858	Zinc;Transcription regulation;Nucleus;Cytosine metabolism;Transcription;Activator;DNA-binding;Metal-binding;Nucleotide metabolism;Cytoplasm
216_G0006710|216_G0006710.mRNA.1	SPS2	Sporulation-specific protein 22		GO:0005886;GO:0009277;GO:0030437;GO:0030476;GO:0031225;GO:0031505	Cell membrane;GPI-anchor;Glycoprotein;Leucine-rich repeat;Lipoprotein;Meiosis;Signal;Sporulation
216_G0006720|216_G0006720.mRNA.1	SPS1	Sporulation-specific protein 1	2.7.11.1	GO:0032147;GO:0030437;GO:0044732;GO:0007118;GO:0004674;GO:0000935;GO:0004672;GO:0072741;GO:0016301;GO:0031098;GO:0005634;GO:0006468;GO:0005524;GO:0000915;GO:0032120;GO:0000902;GO:0005628;GO:0023014;GO:0005737;GO:0030476;GO:0000165;GO:0000131;GO:0071958;GO:0043332;GO:0031028;GO:0005933;GO:0048812;GO:2000100;GO:1902412;GO:1902542;GO:0140281	Nucleotide-binding;Cytoplasm;Cell cycle;Transferase;Kinase;Serine/threonine-protein kinase;Cell division;Sporulation;Meiosis;ATP-binding;Nucleus;Magnesium
216_G0006730|216_G0006730.mRNA.1
216_G0006740|216_G0006740.mRNA.1
216_G0006750|216_G0006750.mRNA.1	SNA2	Protein SNA2		GO:0005737;GO:0000328;GO:0000329;GO:0016021;GO:0005811;GO:0031625;GO:0044257;GO:0032509	Lipid droplet;Membrane;Phosphoprotein;Transmembrane;Transmembrane helix
216_G0006760|216_G0006760.mRNA.1	RBA50	RNA polymerase II-associated protein RBA50		GO:0005737;GO:0006366	Cytoplasm;Transcription;Transcription regulation
216_G0006770|216_G0006770.mRNA.1
216_G0006780|216_G0006780.mRNA.1	QCR7	Cytochrome b-c1 complex subunit 7		GO:0034551;GO:0008121;GO:0005739;GO:0009060;GO:0005750;GO:0006122	Transport;Mitochondrion inner membrane;Respiratory chain;Electron transport;Membrane;Mitochondrion
216_G0006790|216_G0006790.mRNA.1	APA1	ADP-sulfurylase	2.7.7.5;2.7.7.53	GO:0003877;GO:0004780;GO:0005524;GO:0005634;GO:0005737;GO:0006259;GO:0008796;GO:0009117;GO:0009164;GO:0009165;GO:0016787;GO:0090305	ATP-binding;Cytoplasm;Hydrolase;Nucleotide-binding;Nucleotidyltransferase;Nucleus;Transferase
216_G0006800|216_G0006800.mRNA.1	CAB1	Pantothenate kinase CAB1	2.7.1.33	GO:0015937;GO:0005829;GO:0004594;GO:0016310;GO:0005634;GO:0005524;GO:0005737	Kinase;Cytoplasm;Nucleotide-binding;Transferase;ATP-binding;Nucleus;Coenzyme A biosynthesis	Cofactor biosynthesis
216_G0006810|216_G0006810.mRNA.1	KRE28	Spindle pole body component KRE28		GO:0005816;GO:0000777;GO:0005737;GO:0000775;GO:0031965;GO:0000778	Centromere;Kinetochore;Nucleus;Membrane;Cytoskeleton;Cytoplasm;Coiled coil;Chromosome
216_G0006820|216_G0006820.mRNA.1
216_G0006830|216_G0006830.mRNA.1
216_G0006840|216_G0006840.mRNA.1
216_G0006850|216_G0006850.mRNA.1
216_G0006860|216_G0006860.mRNA.1
216_G0006870|216_G0006870.mRNA.1
216_G0006880|216_G0006880.mRNA.1
216_G0006890|216_G0006890.mRNA.1
216_G0006900|216_G0006900.mRNA.1
216_G0006910|216_G0006910.mRNA.1	MATALPHA2	Mating-type protein ALPHA2		GO:0001198;GO:0005634;GO:0043565;GO:0008301;GO:0003677;GO:0001227	Transcription;Acetylation;DNA-binding;Transcription regulation;Nucleus;Homeobox;Repressor
216_G0006920|216_G0006920.mRNA.1	MAT1A	Alpha-1 activator		GO:0003713;GO:0005634;GO:0006357;GO:0007532;GO:0008301;GO:0045895	Activator;DNA-binding;Nucleus;Transcription;Transcription regulation
216_G0006930|216_G0006930.mRNA.1	SDL1	Putative truncated L-serine dehydratase SDL1	4.3.1.19;4.3.1.17	GO:0006520;GO:0006565;GO:0006567;GO:0005737;GO:0003941;GO:0009069;GO:0004794;GO:0006094;GO:0030170;GO:0042645	Lyase;Pyridoxal phosphate;Gluconeogenesis;Cytoplasm	Carbohydrate biosynthesis
216_G0006940|216_G0006940.mRNA.1	VAC17	vacuole-related protein 17		GO:0000329;GO:0071563;GO:0043495;GO:0000011	Acetylation;Membrane;Phosphoprotein;Vacuole
216_G0006950|216_G0006950.mRNA.1	KRR1	KRR1 small subunit processome component		GO:0030688;GO:0006364;GO:0031167;GO:0042274;GO:0030686;GO:0005730;GO:0003723;GO:0032040;GO:0000447;GO:0005654	Ribonucleoprotein;RNA-binding;rRNA processing;Ribosome biogenesis;Nucleus
216_G0006960|216_G0006960.mRNA.1	ADF1	Antisense of depressing factor protein 1		GO:0005634;GO:0001012;GO:0000122;GO:0000750	Nucleus;Transcription;Transcription regulation
216_G0006970|216_G0006970.mRNA.1	MIC10	MICOS complex subunit MIC10		GO:0005739;GO:0042407;GO:0061617;GO:0044284;GO:0005743;GO:0061024	Mitochondrion inner membrane;Transmembrane helix;Membrane;Mitochondrion;Transmembrane
216_G0006980|216_G0006980.mRNA.1
216_G0006990|216_G0006990.mRNA.1	PEX34	Peroxisomal membrane protein PEX34		GO:0005737;GO:0005779;GO:0007031	Membrane;Peroxisome;Peroxisome biogenesis;Transmembrane;Transmembrane helix
216_G0007000|216_G0007000.mRNA.1	KAR4	Karyogamy protein KAR4		GO:0005737;GO:0005829;GO:0005634;GO:0003700;GO:0000742;GO:0051321;GO:0007329	Karyogamy;Meiosis;Nucleus
216_G0007010|216_G0007010.mRNA.1	SPB1	27S pre-rRNA (guanosine(2922)-2'-O)-methyltransferase	2.1.1.-;2.1.1.167;2.1.1.205	GO:0030488;GO:0016435;GO:0002128;GO:0000463;GO:0030687;GO:0005730;GO:0070039;GO:0008650;GO:0000453;GO:0008175;GO:0031167;GO:0005634;GO:0002181;GO:0000466	tRNA processing;Nucleus;Ribosome biogenesis;rRNA processing;Methyltransferase;Phosphoprotein;Transferase;S-adenosyl-L-methionine;Coiled coil
216_G0007020|216_G0007020.mRNA.1	PBN1	Protein PBN1		GO:0005783;GO:0005789;GO:1990529;GO:0016021;GO:0006506;GO:0097502;GO:0016485;GO:0030433	Endoplasmic reticulum;Glycoprotein;GPI-anchor biosynthesis;Membrane;Transmembrane;Transmembrane helix	Glycolipid biosynthesis
216_G0007030|216_G0007030.mRNA.1
216_G0007040|216_G0007040.mRNA.1	APA1	ADP-sulfurylase	2.7.7.5;2.7.7.53	GO:0003877;GO:0004780;GO:0005524;GO:0005634;GO:0005737;GO:0006259;GO:0008796;GO:0009117;GO:0009164;GO:0009165;GO:0016787;GO:0090305	ATP-binding;Cytoplasm;Hydrolase;Nucleotide-binding;Nucleotidyltransferase;Nucleus;Transferase
216_G0007050|216_G0007050.mRNA.1	YCL049C	Uncharacterized protein YCL049C		GO:0016020	Signal
216_G0007060|216_G0007060.mRNA.1	YCL048W-A	Uncharacterized protein YCL048W-A		GO:0031225;GO:0071944;GO:0000324;GO:0005886	Cell membrane;Glycoprotein;GPI-anchor;Lipoprotein;Membrane;Signal
216_G0007070|216_G0007070.mRNA.1	SPS2	Sporulation-specific protein 22		GO:0005886;GO:0009277;GO:0030437;GO:0030476;GO:0031225;GO:0031505	Cell membrane;GPI-anchor;Glycoprotein;Leucine-rich repeat;Lipoprotein;Meiosis;Signal;Sporulation
216_G0007080|216_G0007080.mRNA.1	POF1	Nicotinamide mononucleotide adenylyltransferase	2.7.7.1	GO:0005737;GO:0005634;GO:0005524;GO:0016887;GO:0000309;GO:0001403;GO:0034356;GO:0007124;GO:0030433	ATP-binding;Cytoplasm;NAD;Nucleotide-binding;Nucleotidyltransferase;Nucleus;Pyridine nucleotide biosynthesis;Transferase	Cofactor biosynthesis
216_G0007090|216_G0007090.mRNA.1	EMC1	ER membrane protein complex subunit 1		GO:0005783;GO:0072546;GO:0034975	Endoplasmic reticulum;Glycoprotein;Membrane;Signal;Transmembrane;Transmembrane helix
216_G0007100|216_G0007100.mRNA.1	MGR1	Mitochondrial inner membrane i-AAA protease supercomplex subunit MGR1		GO:0005743;GO:0051787;GO:0016021;GO:0006515;GO:0031942;GO:0005739	Transmembrane;Transmembrane helix;Membrane;Mitochondrion;Mitochondrion inner membrane
216_G0007110|216_G0007110.mRNA.1	EUG1	PDI	5.3.4.1	GO:0003756;GO:0005783;GO:0005788;GO:0006457;GO:0015035;GO:0019153;GO:0034976;GO:0036508;GO:0045454;GO:0051082;GO:1904382	Disulfide bond;Endoplasmic reticulum;Glycoprotein;Isomerase;Redox-active center;Repeat;Signal
216_G0007120|216_G0007120.mRNA.1	GLK1	Glucokinase-1	2.7.1.2;2.7.1.1	GO:0005536;GO:0006006;GO:0019158;GO:0045944;GO:0019660;GO:0005829;GO:0006096;GO:0005623;GO:0005886;GO:0006002;GO:0030437;GO:0006013;GO:0008865;GO:0001678;GO:0046323;GO:0005524;GO:0004340	ATP-binding;Acetylation;Kinase;Sporulation;Phosphoprotein;Nucleotide-binding;Transferase;Glycolysis	Carbohydrate metabolism
216_G0007130|216_G0007130.mRNA.1	GID7	Glucose-induced degradation protein 7		GO:0005737;GO:0034657;GO:0005634;GO:0045721;GO:0043161	Cytoplasm;Nucleus;Repeat;Ubl conjugation pathway;WD repeat
216_G0007140|216_G0007140.mRNA.1	ATG22	Autophagy-related protein 22		GO:0006914;GO:0071627;GO:0005774;GO:0016021;GO:0032974;GO:0006865	Vacuole;Autophagy;Transmembrane;Glycoprotein;Transmembrane helix;Membrane;Phosphoprotein;Transport;Amino-acid transport
216_G0007150|216_G0007150.mRNA.1
216_G0007160|216_G0007160.mRNA.1
216_G0007170|216_G0007170.mRNA.1	LSB5	LAS seventeen-binding protein 5		GO:0030479;GO:0005938;GO:0005737;GO:0005829;GO:0051666;GO:0030036;GO:0007015;GO:0006897	Cytoplasm;Cytoskeleton;Endocytosis
216_G0007180|216_G0007180.mRNA.1	MXR2	Peptide methionine sulfoxide reductase 2	1.8.4.12	GO:0005739;GO:0046872;GO:0033743;GO:0034599;GO:0030091	Disulfide bond;Electron transport;Metal-binding;Oxidoreductase;Redox-active center;Transport;Zinc
216_G0007190|216_G0007190.mRNA.1	STE50	Protein STE50		GO:0005737;GO:0019887;GO:0032093;GO:0007050;GO:0034605;GO:0000161;GO:0007232;GO:0000750;GO:0001402	Cell cycle;Growth arrest;Pheromone response;Phosphoprotein
216_G0007200|216_G0007200.mRNA.1	RRP7	Ribosomal RNA-processing protein 7		GO:0032545;GO:0005730;GO:0005654;GO:0005634;GO:0034456;GO:0019843;GO:0000028;GO:0031167;GO:0006364	Nucleus;Ribosome biogenesis;rRNA processing
216_G0007210|216_G0007210.mRNA.1	HIS4	Histidine biosynthesis trifunctional protein	3.5.4.19;1.1.1.23;3.6.1.31	GO:0051287;GO:0004399;GO:0005524;GO:0000105;GO:0004636;GO:0008270;GO:0004635	NAD;Nucleotide-binding;Hydrolase;Metal-binding;Amino-acid biosynthesis;Histidine biosynthesis;Zinc;ATP-binding;Oxidoreductase	Amino-acid biosynthesis
216_G0007220|216_G0007220.mRNA.1	BIK1	Nuclear fusion protein BIK1		GO:0005938;GO:0000778;GO:0000776;GO:0043332;GO:0035371;GO:0005819;GO:0005876;GO:0005816;GO:0008017;GO:0030543;GO:0051301;GO:0000742;GO:0000022;GO:0031115;GO:0000743	Cell cycle;Cell division;Coiled coil;Cytoplasm;Cytoskeleton;Microtubule;Mitosis;Phosphoprotein
216_G0007230|216_G0007230.mRNA.1	RNQ1	[PIN+] prion protein RNQ1		GO:0005829;GO:0005634;GO:0042802	Amyloid;Cytoplasm;Isopeptide bond;Nucleus;Phosphoprotein;Prion;Ubl conjugation
216_G0007240|216_G0007240.mRNA.1	FUS1	Nuclear fusion protein FUS1		GO:0005938;GO:0005783;GO:0005887;GO:0043332;GO:0032065;GO:0000755;GO:0031385	Glycoprotein;Membrane;Phosphoprotein;SH3 domain;Transmembrane;Transmembrane helix
216_G0007250|216_G0007250.mRNA.1	HBN1	Putative nitroreductase HBN1	1.-.-.-	GO:0016657;GO:0045922;GO:0034599;GO:0006631;GO:0005737;GO:0005634	FMN;Cytoplasm;Fatty acid metabolism;Nucleus;Oxidoreductase;Flavoprotein;Lipid metabolism;Acetylation
216_G0007260|216_G0007260.mRNA.1	AGP1	General amino acid permease AGP1		GO:0003333;GO:0015193;GO:0001761;GO:0044182;GO:0030134;GO:0015846;GO:0015828;GO:0055085;GO:0030447;GO:0015801;GO:0022893;GO:0005771;GO:0016021;GO:0015171;GO:0005783;GO:0015827;GO:0015192;GO:0000328;GO:0071944;GO:0005886;GO:0098713;GO:0006865;GO:0003824;GO:0015173;GO:0009986;GO:0022857;GO:0015203;GO:0005300	Cell membrane;Membrane;Transmembrane helix;Isopeptide bond;Ubl conjugation;Transmembrane;Lipoprotein;Palmitate;Phosphoprotein;Transport;Amino-acid transport
216_G0007270|216_G0007270.mRNA.1	cdr2	Carbon catabolite-derepressing protein kinase	2.7.11.1	GO:0000086;GO:0000131;GO:0000132;GO:0000144;GO:0000324;GO:0000921;GO:0001302;GO:0001403;GO:0001558;GO:0001786;GO:0004672;GO:0004674;GO:0004679;GO:0005086;GO:0005524;GO:0005543;GO:0005546;GO:0005641;GO:0005935;GO:0005940;GO:0005975;GO:0005993;GO:0006468;GO:0006986;GO:0006995;GO:0007117;GO:0007124;GO:0007155;GO:0007232;GO:0008360;GO:0010458;GO:0010971;GO:0016239;GO:0017148;GO:0018105;GO:0030447;GO:…	ATP-binding;Apoptosis;Carbohydrate metabolism;Cell division;Cell shape;Kinase;Nucleotide-binding;Phosphoprotein;Serine/threonine-protein kinase;Transferase;Virulence
216_G0007280|216_G0007280.mRNA.1	YCL021W-A	Putative uncharacterized protein YCL021W-A		GO:0000324;GO:0016021	Membrane;Transmembrane;Transmembrane helix
216_G0007290|216_G0007290.mRNA.1	KHR1	Killer toxin KHR		GO:0090729	Glycoprotein;Signal;Toxin
216_G0007300|216_G0007300.mRNA.1	LEU2	3-isopropylmalate dehydrogenase	1.1.1.85	GO:0006097;GO:0005737;GO:0009098;GO:0000287;GO:0005829;GO:0051287;GO:0003862	Manganese;Magnesium;Leucine biosynthesis;Oxidoreductase;Cytoplasm;NAD;Branched-chain amino acid biosynthesis;Amino-acid biosynthesis;Metal-binding	Amino-acid biosynthesis
216_G0007310|216_G0007310.mRNA.1	NFS1	Cysteine desulfurase, mitochondrial	2.8.1.7	GO:0046872;GO:0002143;GO:0005739;GO:0006879;GO:0004123;GO:0051536;GO:0070903;GO:0044571;GO:0008033;GO:0030170;GO:1990221;GO:0016226;GO:0005829;GO:0002098;GO:0031071;GO:0034227;GO:0005634;GO:0032047	Metal-binding;Mitosome;Iron-sulfur;Pyridoxal phosphate;Transferase;tRNA processing;Mitochondrion;Transit peptide;Iron
216_G0007320|216_G0007320.mRNA.1	DCC1	Sister chromatid cohesion protein DCC1		GO:0000785;GO:0000775;GO:0031390;GO:0005654;GO:0006974;GO:0006260;GO:0035753;GO:0034088;GO:0007064;GO:0006275	DNA replication
216_G0007330|216_G0007330.mRNA.1	BUD3	Bud site selection protein 3		GO:0005089;GO:0000142;GO:0005935;GO:0007120;GO:0030428;GO:0035023;GO:0000755;GO:0051286;GO:0043547	Isopeptide bond;Ubl conjugation;Cell cycle;Cell division;Phosphoprotein
216_G0007340|216_G0007340.mRNA.1
216_G0007350|216_G0007350.mRNA.1	GBP2	G-strand-binding protein 2		GO:0000723;GO:0000781;GO:0003729;GO:0010494;GO:0016973;GO:0043047;GO:0071014;GO:0071028;GO:1990904;GO:2000815	Chromosome;DNA-binding;Nucleus;Phosphoprotein;RNA-binding;Repeat;Telomere
216_G0007360|216_G0007360.mRNA.1	SGF29	SAGA-associated factor 29		GO:0005671;GO:0016573;GO:0006338;GO:0043970;GO:1903508;GO:0044154;GO:0001135;GO:0045944;GO:0070868;GO:0043971;GO:0043966;GO:0034629;GO:2000615;GO:0034613;GO:0035064;GO:0006357;GO:0000124	Phosphoprotein;Nucleus;Transcription regulation;Chromatin regulator;Transcription
216_G0007370|216_G0007370.mRNA.1	ILV6	Acetolactate synthase small subunit, mitochondrial		GO:0009099;GO:0009082;GO:1990610;GO:0009098;GO:0009097;GO:0042645;GO:0005948;GO:0030234;GO:0005739	Amino-acid biosynthesis;Branched-chain amino acid biosynthesis;Mitochondrion;Transit peptide	Amino-acid biosynthesis
216_G0007380|216_G0007380.mRNA.1	STP22	Suppressor protein STP22 of temperature-sensitive alpha-factor receptor and arginine permease		GO:0009898;GO:0005829;GO:0005768;GO:0000813;GO:0031902;GO:0043130;GO:1904669;GO:0006464;GO:0045324;GO:1902915;GO:0006612;GO:0006623;GO:0043162	Coiled coil;Cytoplasm;Endosome;Membrane;Protein transport;Transport
216_G0007390|216_G0007390.mRNA.1	VMA9	V-type proton ATPase subunit e		GO:0034622;GO:0055085;GO:1902600;GO:0007035;GO:0000032;GO:0046961;GO:0042625;GO:0000220;GO:0000329;GO:0016021	Transport;Vacuole;Ion transport;Transmembrane;Hydrogen ion transport;Transmembrane helix;Membrane
216_G0007400|216_G0007400.mRNA.1	LDB16	Protein LDB16		GO:0030176;GO:0005811;GO:0005739;GO:0034389	Lipid droplet;Membrane;Phosphoprotein;Transmembrane;Transmembrane helix
216_G0007410|216_G0007410.mRNA.1	PGS1	CDP-diacylglycerol--glycerol-3-phosphate 3-phosphatidyltransferase	2.7.8.5	GO:0005739;GO:0008444;GO:0032049;GO:0005524	Lipid biosynthesis;Nucleotide-binding;Transferase;Repeat;Mitochondrion;Lipid metabolism;Phospholipid metabolism;ATP-binding;Phospholipid biosynthesis	Phospholipid metabolism
216_G0007420|216_G0007420.mRNA.1
216_G0007430|216_G0007430.mRNA.1	RER1	Protein RER1		GO:0000139;GO:0030134;GO:0030137;GO:0006621;GO:0005794;GO:0030173;GO:0000324;GO:0006888;GO:0005783;GO:0016021;GO:0006890;GO:0006886	Membrane;Transmembrane helix;Golgi apparatus;Transmembrane
216_G0007440|216_G0007440.mRNA.1	DOM34	Protein DOM34	3.1.-.-	GO:0004521;GO:0005737;GO:0006412;GO:0032790;GO:0043022;GO:0045727;GO:0051301;GO:0051321;GO:0070481;GO:0070651;GO:0070966;GO:0071025;GO:1990533	Cell cycle;Cell division;Endonuclease;Meiosis;Mitosis;Nuclease;Protein biosynthesis;Translation regulation
216_G0007450|216_G0007450.mRNA.1	CDC10	Cell division control protein 10		GO:0000921;GO:0005937;GO:0036391;GO:0070273;GO:0000281;GO:0005935;GO:0005619;GO:0032175;GO:0070783;GO:0008104;GO:0044406;GO:0032186;GO:0032160;GO:0097271;GO:0005621;GO:0010458;GO:0005881;GO:0007097;GO:0001410;GO:0043332;GO:0005525;GO:0030428;GO:0001400;GO:0005876;GO:0060090;GO:0031105;GO:0005628;GO:0031097;GO:0003924;GO:0000915;GO:0043934;GO:0030011;GO:0000917;GO:0030448;GO:0032151;GO:0000131;GO:…	Cell cycle;Mitosis;Nucleotide-binding;Coiled coil;Phosphoprotein;Cell division;GTP-binding;Membrane;Acetylation;Lipid-binding
216_G0007460|216_G0007460.mRNA.1	MRPL32	54S ribosomal protein L32, mitochondrial		GO:0005743;GO:0005762;GO:0005739;GO:0003735;GO:0032543	Mitochondrion;Ribonucleoprotein;Ribosomal protein;Transit peptide
216_G0007470|216_G0007470.mRNA.1	YCP4	Flavoprotein-like protein YCP4		GO:0030466;GO:0042802;GO:0010181;GO:0045121;GO:0005737;GO:0005739;GO:0003955;GO:0055114;GO:0005886;GO:0071944;GO:0031934	Prenylation;Cytoplasm;Allergen;Mitochondrion;Membrane;Methylation;Lipoprotein;Palmitate
216_G0007480|216_G0007480.mRNA.1	CIT2	Citrate synthase, peroxisomal	2.3.3.1;2.3.3.16;2.3.3.5	GO:0019679;GO:0005739;GO:0045461;GO:0036440;GO:0006101;GO:0050440;GO:0006537;GO:0005975;GO:0019629;GO:0005737;GO:0005777;GO:0005759;GO:0004108;GO:0006097;GO:0019543;GO:0006099;GO:0046356	Transferase;Phosphoprotein;Isopeptide bond;Mitochondrion;Transit peptide;Peroxisome;Acyltransferase;Ubl conjugation;Tricarboxylic acid cycle	Carbohydrate metabolism;Organic acid metabolism
216_G0007490|216_G0007490.mRNA.1
216_G0007500|216_G0007500.mRNA.1
216_G0007510|216_G0007510.mRNA.1
216_G0007520|216_G0007520.mRNA.1	hal4	Probable serine/threonine-protein kinase HAL5-like	2.7.11.1	GO:0000082;GO:0004672;GO:0004674;GO:0005524;GO:0005623;GO:0005737;GO:0006468;GO:0006470;GO:0006873;GO:0009249;GO:0030003;GO:0030007;GO:0034613;GO:0035556;GO:1903329	ATP-binding;Kinase;Nucleotide-binding;Serine/threonine-protein kinase;Transferase
216_G0007530|216_G0007530.mRNA.1	RVS161	Reduced viability upon starvation protein 161		GO:0042594;GO:0007264;GO:0008092;GO:0006970;GO:0030479;GO:0006897;GO:0030036;GO:0045121;GO:1903475;GO:0031097;GO:0007015;GO:0000917;GO:0030447;GO:0031505;GO:0051666;GO:0043332;GO:0031532;GO:1990528;GO:0000747;GO:0005829;GO:0036180;GO:0060988;GO:0051285;GO:0005937;GO:0097320	Endocytosis;Virulence;Cytoskeleton;Cell division;Cytoplasm;Coiled coil;Septation;Cell cycle
216_G0007540|216_G0007540.mRNA.1	acpA	Accumulation of dyads protein 2		GO:0000324;GO:0000329;GO:0005774;GO:0005886;GO:0006068;GO:0006846;GO:0006847;GO:0008519;GO:0015123;GO:0015696;GO:0016021;GO:0019740;GO:0032580;GO:0051321;GO:0055085	Ammonia transport;Cell membrane;Ion transport;Meiosis;Membrane;Transmembrane;Transmembrane helix;Transport;Vacuole
216_G0007550|216_G0007550.mRNA.1	ADP1	Probable ATP-dependent permease		GO:0005737;GO:0005783;GO:0005789;GO:0000324;GO:0000329;GO:0016021;GO:0005886;GO:0005524;GO:0016887;GO:0042626;GO:0055085	ATP-binding;Endoplasmic reticulum;Glycoprotein;Membrane;Nucleotide-binding;Phosphoprotein;Signal;Transmembrane;Transmembrane helix;Transport
216_G0007560|216_G0007560.mRNA.1	PGK1	Phosphoglycerate kinase	2.7.2.3	GO:1903862;GO:0009897;GO:0051701;GO:0030445;GO:0030446;GO:0044416;GO:0005524;GO:0061621;GO:0005737;GO:0004618;GO:0006094;GO:0005739;GO:0009986;GO:0006096;GO:0043531;GO:0005886;GO:0055114;GO:0005829;GO:0062040	ATP-binding;Ubl conjugation;Isopeptide bond;Acetylation;Mitochondrion;Kinase;Phosphoprotein;Cytoplasm;Nucleotide-binding;Transferase;Glycolysis	Carbohydrate degradation
216_G0007570|216_G0007570.mRNA.1	POL4	DNA polymerase IV	2.7.7.7	GO:0005634;GO:0003677;GO:0003887;GO:0046872;GO:0006302;GO:0006303	DNA damage;DNA repair;DNA-directed DNA polymerase;Magnesium;Metal-binding;Nucleotidyltransferase;Nucleus;Transferase
216_G0007580|216_G0007580.mRNA.1	YCR015C	UPF0655 protein YCR015C		GO:0042131;GO:0006817
216_G0007590|216_G0007590.mRNA.1
216_G0007600|216_G0007600.mRNA.1	CWH43	Protein CWH43		GO:0005935;GO:0005934;GO:0005783;GO:0005789;GO:0005887;GO:0071555;GO:0031505;GO:0006506;GO:0006505	Cell membrane;Endoplasmic reticulum;Glycoprotein;GPI-anchor biosynthesis;Membrane;Transmembrane;Transmembrane helix
216_G0007610|216_G0007610.mRNA.1	SRD1	Extracellular mutant protein 23		GO:0006355;GO:0006364;GO:0007124;GO:0008270;GO:0043565;GO:0071555	Cell wall biogenesis/degradation;DNA-binding;Metal-binding;Zinc;Zinc-finger;rRNA processing
216_G0007620|216_G0007620.mRNA.1	MAK32	Protein MAK32		GO:0044419
216_G0007630|216_G0007630.mRNA.1	PET18	Protein PET18		GO:0005829;GO:0006772
216_G0007640|216_G0007640.mRNA.1	MAK31	N-alpha-acetyltransferase 38, NatC auxiliary subunit		GO:0005829;GO:0031417;GO:0046540;GO:0005688;GO:0003723;GO:0006474;GO:0016070
216_G0007650|216_G0007650.mRNA.1	HTL1	High temperature lethal protein 1		GO:0005634;GO:0016586;GO:0006974;GO:0006338;GO:0000086;GO:0006337;GO:0006368	Acetylation;Cell cycle;Nucleus;Transcription;Transcription regulation
216_G0007660|216_G0007660.mRNA.1
216_G0007670|216_G0007670.mRNA.1	YCR023C	Uncharacterized membrane protein YCR023C		GO:0000329;GO:0016021;GO:0055085	Membrane;Phosphoprotein;Transmembrane;Transmembrane helix;Transport
216_G0007680|216_G0007680.mRNA.1	slm5	Asparagine--tRNA ligase, mitochondrial	6.1.1.22	GO:0000049;GO:0003676;GO:0004816;GO:0005524;GO:0005739;GO:0005759;GO:0006421;GO:0032543;GO:0070145	ATP-binding;Aminoacyl-tRNA synthetase;Ligase;Mitochondrion;Nucleotide-binding;Protein biosynthesis
216_G0007690|216_G0007690.mRNA.1
216_G0007700|216_G0007700.mRNA.1	rhb1	GTP-binding protein RSG1		GO:0003924;GO:0005525;GO:0005829;GO:0005886;GO:0007264;GO:0015809;GO:0015819;GO:0019003;GO:0019897;GO:0042147;GO:0071851;GO:1905589	Acetylation;Cell membrane;GTP-binding;Lipoprotein;Methylation;Nucleotide-binding;Prenylation
216_G0007710|216_G0007710.mRNA.1	liz1	Fenpropimorph resistance protein 2		GO:0000324;GO:0000329;GO:0005794;GO:0005886;GO:0005887;GO:0006897;GO:0015233;GO:0015887;GO:0022857;GO:0031224;GO:0042438;GO:0055085;GO:0071944;GO:0098717	Cell membrane;Melanin biosynthesis;Membrane;Transmembrane;Transmembrane helix;Transport
216_G0007720|216_G0007720.mRNA.1
216_G0007730|216_G0007730.mRNA.1	SYP1	Suppressor of yeast profilin deletion		GO:0032153;GO:0005935;GO:0000144;GO:0005934;GO:0005737;GO:0005856;GO:0061645;GO:0030139;GO:0001400;GO:0043332;GO:0005886;GO:0005628;GO:0008092;GO:0004857;GO:0042802;GO:0000147;GO:0007049;GO:0006897;GO:0043086;GO:0032185	Cell cycle;Endocytosis;Isopeptide bond;Phosphoprotein;Ubl conjugation
216_G0007740|216_G0007740.mRNA.1
216_G0007750|216_G0007750.mRNA.1	BPH1	Beige protein homolog 1		GO:0005829;GO:0019898;GO:0000329;GO:0005739;GO:0031505;GO:0006886;GO:0009268	Cytoplasm;Isopeptide bond;Membrane;Repeat;Ubl conjugation;WD repeat
216_G0007760|216_G0007760.mRNA.1	SNT1	Probable DNA-binding protein SNT1		GO:0005829;GO:0000118;GO:0000790;GO:0005634;GO:0070210;GO:0034967;GO:0017053;GO:0003682;GO:0003677;GO:0042826;GO:0001012;GO:0043565;GO:0003714;GO:0016575;GO:0045835;GO:0000122;GO:0032874;GO:0006355	Coiled coil;DNA-binding;Nucleus;Phosphoprotein;Repeat
216_G0007770|216_G0007770.mRNA.1	ELO2	Elongation of fatty acids protein 2	2.3.1.199	GO:0006633;GO:0034625;GO:0102337;GO:0019368;GO:0032511;GO:0005783;GO:0016192;GO:0102336;GO:0009922;GO:0034626;GO:0030497;GO:0019367;GO:0030176;GO:0006892;GO:0102756;GO:0042761;GO:0102338;GO:0030148	Transmembrane;Endoplasmic reticulum;Glycoprotein;Lipid metabolism;Fatty acid metabolism;Transmembrane helix;Membrane;Fatty acid biosynthesis;Phosphoprotein;Lipid biosynthesis;Transferase
216_G0007780|216_G0007780.mRNA.1	RRP43	Exosome complex component RRP43		GO:0005737;GO:0000177;GO:0000176;GO:0005730;GO:0005654;GO:0017091;GO:0043928;GO:0000467;GO:0006402;GO:0043628;GO:0070651;GO:0071028;GO:0071042;GO:0071035;GO:0071038;GO:0070478;GO:0034427;GO:0070481;GO:0016973;GO:0071051;GO:0016075;GO:0016072;GO:0034473;GO:0034475;GO:0034476	Acetylation;Cytoplasm;Exosome;Nucleus;Phosphoprotein;RNA-binding;rRNA processing
216_G0007790|216_G0007790.mRNA.1
216_G0007800|216_G0007800.mRNA.1	PHO87	Inorganic phosphate transporter PHO87		GO:2000185;GO:1990816;GO:0071944;GO:0000329;GO:0015169;GO:0006817;GO:0016021;GO:0006797;GO:0005886;GO:0005315;GO:0015794;GO:0097080	Vacuole;Glycoprotein;Ubl conjugation;Transmembrane;Isopeptide bond;Transmembrane helix;Membrane;Transport;Phosphate transport
216_G0007810|216_G0007810.mRNA.1
216_G0007820|216_G0007820.mRNA.1	HMRA1	Alpha-1 activator		GO:0003713;GO:0003714;GO:0005634;GO:0006355;GO:0006357;GO:0007532;GO:0008301;GO:0043565;GO:0045895	Activator;DNA-binding;Homeobox;Nucleus;Transcription;Transcription regulation
216_G0007830|216_G0007830.mRNA.1	TAF2	Transcription initiation factor TFIID subunit 2		GO:0005669;GO:0003682;GO:0044212;GO:0045944;GO:0051123;GO:0006366;GO:0006367	Coiled coil;Nucleus;Phosphoprotein;Transcription;Transcription regulation
216_G0007840|216_G0007840.mRNA.1	YCR043C	Uncharacterized protein YCR043C		GO:0005829;GO:0005794;GO:0043332
216_G0007850|216_G0007850.mRNA.1	PER1	Protein PER1		GO:0005783;GO:0000329;GO:0016021;GO:0031227;GO:0016788;GO:0030026;GO:0006506	Endoplasmic reticulum;GPI-anchor biosynthesis;Membrane;Signal;Transmembrane;Transmembrane helix
216_G0007860|216_G0007860.mRNA.1	pepC	Outer spore wall protein 3	3.4.21.-	GO:0004252;GO:0005615;GO:0005619;GO:0005635;GO:0008236;GO:0030476	Disulfide bond;Glycoprotein;Hydrolase;Protease;Serine protease;Signal;Sporulation;Zymogen
216_G0007870|216_G0007870.mRNA.1	IMG1	54S ribosomal protein IMG1, mitochondrial		GO:0005762;GO:0005739;GO:0003735;GO:0032543	Mitochondrion;Ribonucleoprotein;Ribosomal protein;Transit peptide
216_G0007880|216_G0007880.mRNA.1	BUD23	18S rRNA (guanine(1575)-N(7))-methyltransferase	2.1.1.309;2.1.1.-	GO:0000056;GO:0000447;GO:0016435;GO:0005730;GO:0070476;GO:0005634;GO:0008757;GO:0005737;GO:0000282;GO:0070043	S-adenosyl-L-methionine;Transferase;Cytoplasm;Nucleus;rRNA processing;Methyltransferase
216_G0007890|216_G0007890.mRNA.1	YCR051W	Ankyrin repeat-containing protein YCR051W	2.3.1.26	GO:0016125;GO:0005789;GO:0016021;GO:0008204;GO:0005783;GO:0034738;GO:0034737;GO:0008374;GO:0005634;GO:0005737	ANK repeat;Endoplasmic reticulum;Transmembrane;Acyltransferase;Membrane;Transmembrane helix;Repeat;Transferase
216_G0007900|216_G0007900.mRNA.1
216_G0007910|216_G0007910.mRNA.1	THR4	Threonine synthase	4.2.3.1	GO:0004795;GO:0005634;GO:0009088;GO:0005737;GO:0030170	Threonine biosynthesis;Lyase;Amino-acid biosynthesis;Pyridoxal phosphate;Phosphoprotein	Amino-acid biosynthesis
216_G0007920|216_G0007920.mRNA.1	CTR86	Copper transport protein 86		GO:0005737;GO:0005634;GO:0009088	Amino-acid biosynthesis;Cytoplasm;Phosphoprotein;Threonine biosynthesis
216_G0007930|216_G0007930.mRNA.1	PWP2	Periodic tryptophan protein 2		GO:0031167;GO:0005737;GO:0000920;GO:0030515;GO:0000480;GO:0034388;GO:0000462;GO:0030686;GO:0005732;GO:0030010;GO:0000472;GO:0005730;GO:0003729;GO:0005654;GO:0000028;GO:0000447;GO:0032040	Phosphoprotein;Ribonucleoprotein;WD repeat;Repeat;Ribosome biogenesis;rRNA processing;Nucleus
216_G0007940|216_G0007940.mRNA.1	YIH1	Protein IMPACT homolog		GO:0005737;GO:0005634;GO:0003785;GO:1905538;GO:0004860;GO:0043022;GO:0034198;GO:0033673;GO:0031333;GO:0001933;GO:0060733	Actin-binding;Cytoplasm;Isopeptide bond;Nucleus;Repressor;Stress response;Translation regulation;Ubl conjugation
216_G0007950|216_G0007950.mRNA.1
216_G0007960|216_G0007960.mRNA.1
216_G0007970|216_G0007970.mRNA.1	BUD31	Pre-mRNA-splicing factor BUD31		GO:0071014;GO:0005681;GO:0005686;GO:0005684;GO:0005634;GO:0000282;GO:0045292;GO:0000398	mRNA splicing;mRNA processing;Nucleus
216_G0007980|216_G0007980.mRNA.1	RAD18	Postreplication repair E3 ubiquitin-protein ligase RAD18	2.3.2.27	GO:0097221;GO:0046872;GO:0042276;GO:0009411;GO:0045944;GO:0001228;GO:0001227;GO:0051445;GO:0061630;GO:0051300;GO:0000790;GO:0010673;GO:0010672;GO:0097505;GO:0000978;GO:0070987;GO:1900237;GO:0000981;GO:0006513;GO:0003697;GO:0006357;GO:0010845;GO:0003700;GO:0006301;GO:0042275;GO:0000976;GO:0017116;GO:0007005;GO:0005634;GO:0000917	Zinc-finger;Nucleus;Transcription regulation;Zinc;Ubl conjugation pathway;Activator;DNA-binding;DNA repair;Transcription;Cell division;Phosphoprotein;Metal-binding;Septation;Transferase;Mitosis;Cell cycle;DNA damage	Protein modification
216_G0007990|216_G0007990.mRNA.1	SED2	Guanine nucleotide-exchange factor SEC12		GO:0000139;GO:0003400;GO:0005090;GO:0005096;GO:0005789;GO:0005794;GO:0009306;GO:0015031;GO:0016192;GO:0030176;GO:0043547;GO:0051020	ER-Golgi transport;Endoplasmic reticulum;GTPase activation;Glycoprotein;Golgi apparatus;Protein transport;Repeat;Signal-anchor;Transmembrane;Transmembrane helix;Transport;WD repeat
216_G0008000|216_G0008000.mRNA.1	ATG15	Putative lipase ATG15	3.1.1.3	GO:0006624;GO:0032585;GO:0006660;GO:0034496;GO:0005775;GO:0005789;GO:0004806;GO:0046461;GO:0000328;GO:0016042;GO:0016021;GO:0004622;GO:0034727;GO:0004620;GO:0000139;GO:0006914;GO:0030397;GO:0016236;GO:0044242	Transmembrane;Endoplasmic reticulum;Glycoprotein;Signal-anchor;Lipid metabolism;Endosome;Autophagy;Golgi apparatus;Transmembrane helix;Membrane;Hydrolase;Lipid degradation
216_G0008010|216_G0008010.mRNA.1	cyp41	Rotamase	5.2.1.8	GO:0000324;GO:0003755;GO:0016018;GO:0042026;GO:0051082	Isomerase;Rotamase;TPR repeat
216_G0008020|216_G0008020.mRNA.1	IMG2	54S ribosomal protein IMG2, mitochondrial		GO:0005762;GO:0005739;GO:0003735;GO:0032543	Mitochondrion;Ribonucleoprotein;Ribosomal protein;Transit peptide
216_G0008030|216_G0008030.mRNA.1	RSA4	Ribosome assembly protein 4		GO:0032991;GO:0042254;GO:0000027;GO:0110136;GO:0005730	Ribosome biogenesis;Nucleus;Repeat;WD repeat
216_G0008040|216_G0008040.mRNA.1	win1	MAP kinase kinase kinase SSK2	2.7.11.1;2.7.11.25	GO:0000131;GO:0000161;GO:0003779;GO:0004672;GO:0004674;GO:0004709;GO:0005524;GO:0005934;GO:0005935;GO:0005938;GO:0006468;GO:0007234;GO:0023014;GO:0031098;GO:0032147;GO:0046777;GO:0051403;GO:0071470;GO:0071474;GO:1990315;GO:2000251	ATP-binding;Kinase;Nucleotide-binding;Phosphoprotein;Serine/threonine-protein kinase;Transferase
216_G0008050|216_G0008050.mRNA.1
216_G0008060|216_G0008060.mRNA.1	SOL2	6-phosphogluconolactonase-like protein 2		GO:0005975;GO:0005737;GO:0017057;GO:0006409;GO:0005829;GO:0009051	Phosphoprotein;Cytoplasm
216_G0008070|216_G0008070.mRNA.1
216_G0008080|216_G0008080.mRNA.1
216_G0008090|216_G0008090.mRNA.1	YCR075W-A	Uncharacterized protein YCR075W-A		GO:0034448;GO:0000329;GO:0072665;GO:0038202
216_G0008100|216_G0008100.mRNA.1	FUB1	Silencing boundary-establishment protein FUB1		GO:0070628;GO:0006325	Chromatin regulator
216_G0008110|216_G0008110.mRNA.1	PAT1	DNA topoisomerase 2-associated protein PAT1		GO:0005737;GO:0010494;GO:0022627;GO:0000776;GO:1990726;GO:0005634;GO:0000932;GO:0003682;GO:0003729;GO:0003723;GO:0007049;GO:0051301;GO:0033962;GO:0000290;GO:0001731;GO:0006397;GO:0045947;GO:0006446	Acetylation;Cell cycle;Cell division;Cytoplasm;mRNA processing;Nucleus;Phosphoprotein;Repressor;RNA-binding;Translation regulation
216_G0008120|216_G0008120.mRNA.1	PTC6	[Pyruvate dehydrogenase [acetyl-transferring]]-phosphatase 2, mitochondrial	3.1.3.16;3.1.3.43	GO:0005758;GO:0005759;GO:0005739;GO:0004741;GO:0004724;GO:0004722;GO:0000422;GO:0016236;GO:0070262;GO:1904184;GO:0006470	Autophagy;Hydrolase;Magnesium;Manganese;Mitochondrion;Protein phosphatase;Transit peptide
216_G0008130|216_G0008130.mRNA.1	SRB8	Mediator of RNA polymerase II transcription subunit 12		GO:0016592;GO:0003713;GO:0000122;GO:0000411;GO:0045944	Activator;Nucleus;Repressor;Transcription;Transcription regulation
216_G0008140|216_G0008140.mRNA.1	AHC2	ADA histone acetyltransferase complex component 2		GO:0005671;GO:0005737;GO:0005634;GO:0016573	Cytoplasm;Nucleus
216_G0008150|216_G0008150.mRNA.1
216_G0008160|216_G0008160.mRNA.1	TUP1	General transcriptional corepressor TUP1		GO:0035690;GO:0016584;GO:0036180;GO:2000217;GO:0035955;GO:1900429;GO:0071280;GO:0003714;GO:0043156;GO:0009267;GO:0080025;GO:0045944;GO:0017053;GO:0006342;GO:2000531;GO:0045892;GO:2001020;GO:0042826;GO:0009372;GO:0036170;GO:0005634;GO:0030447;GO:0042393;GO:0030435;GO:0000433;GO:0044409;GO:0036166;GO:0051834;GO:0044182;GO:0045014;GO:0097308;GO:0000122;GO:0090568;GO:0036033;GO:0036171;GO:0048315;GO:…	Transcription;Conidiation;Transcription regulation;Nucleus;Repeat;WD repeat;Phosphoprotein;Sporulation;Repressor
216_G0008170|216_G0008170.mRNA.1	CSM1	Monopolin complex subunit CSM1		GO:0034506;GO:0000778;GO:0072686;GO:0033551;GO:0005635;GO:0005730;GO:0042802;GO:1990644;GO:0051315;GO:0051455;GO:0045143;GO:0045132;GO:0045144;GO:0034503;GO:0070550	Centromere;Chromosome;Coiled coil;Meiosis;Nucleus
216_G0008180|216_G0008180.mRNA.1	YCR087C-A	UPF0743 protein YCR087C-A		GO:0005730;GO:0003677;GO:0046872;GO:0000122;GO:0006364	Metal-binding;Nucleus;Repeat;Zinc;Zinc-finger
216_G0008190|216_G0008190.mRNA.1	ABP1	Actin-binding protein		GO:0005886;GO:0003779;GO:0044379;GO:0030833;GO:0043332;GO:0051016;GO:0030864;GO:0005737;GO:0005856;GO:0051015;GO:2000601;GO:0000147;GO:0005938;GO:0030479;GO:0030427	Cytoskeleton;Phosphoprotein;Cytoplasm;Repeat;Ubl conjugation;Isopeptide bond;Actin-binding;Acetylation;SH3 domain
216_G0008200|216_G0008200.mRNA.1
216_G0008210|216_G0008210.mRNA.1	YCR090C	UPF0587 protein YCR090C		GO:0005737;GO:0005634;GO:0046872	Metal-binding;Zinc
216_G0008220|216_G0008220.mRNA.1	gad8	Serine/threonine-protein kinase SCH9	2.7.11.1	GO:0000749;GO:0001302;GO:0001324;GO:0001410;GO:0004672;GO:0004674;GO:0005524;GO:0005737;GO:0005886;GO:0006468;GO:0006869;GO:0008360;GO:0008361;GO:0009267;GO:0010972;GO:0016301;GO:0018105;GO:0023052;GO:0030291;GO:0031138;GO:0031139;GO:0032880;GO:0035556;GO:0036170;GO:0036171;GO:0038202;GO:0042149;GO:0043619;GO:0044114;GO:0044182;GO:0044387;GO:0045332;GO:0045943;GO:0045945;GO:0046777;GO:0047484;GO:…	ATP-binding;Cell shape;Conidiation;Kinase;Lipid transport;Nucleotide-binding;Phosphoprotein;Serine/threonine-protein kinase;Transferase;cAMP
216_G0008230|216_G0008230.mRNA.1	MSH3	DNA mismatch repair protein MSH3		GO:0000403;GO:0000404;GO:0000406;GO:0000710;GO:0000735;GO:0005524;GO:0006298;GO:0006310;GO:0006312;GO:0007131;GO:0008094;GO:0030983;GO:0032135;GO:0032300;GO:0032302;GO:0043111;GO:0043570;GO:0051096	ATP-binding;DNA damage;DNA repair;DNA-binding;Nucleotide-binding;Nucleus
216_G0008240|216_G0008240.mRNA.1	CDC39	General negative regulator of transcription subunit 1		GO:0030015;GO:0005737;GO:0005634;GO:0001671;GO:0010607;GO:0000288;GO:0000289;GO:0032968;GO:0007124;GO:0051726;GO:0006357;GO:0006417;GO:0000749;GO:0006368	Activator;Coiled coil;Cytoplasm;Nucleus;Phosphoprotein;Repressor;Transcription;Transcription regulation
216_G0008250|216_G0008250.mRNA.1	ivn1	Alkylphosphocholine resistance protein LEM3		GO:0005770;GO:0005783;GO:0005794;GO:0005802;GO:0005886;GO:0006886;GO:0006897;GO:0007166;GO:0010570;GO:0016021;GO:0031902;GO:0042147;GO:0044088;GO:0045332;GO:0051321;GO:0051666;GO:0140326;GO:1990530;GO:1990531	Endoplasmic reticulum;Endosome;Glycoprotein;Meiosis;Membrane;Transmembrane;Transmembrane helix
216_G0008260|216_G0008260.mRNA.1	OCA4	Protein OCA4		GO:0005737;GO:0004725
216_G0008270|216_G0008270.mRNA.1	AWA1	Cell wall protein AWA1		GO:0005576;GO:0005618;GO:0005886;GO:0007165;GO:0009277;GO:0015926;GO:0016020;GO:0031225;GO:0031505;GO:0071555;GO:0071944	Cell membrane;Cell wall;Cell wall biogenesis/degradation;GPI-anchor;Glycoprotein;Lipoprotein;Membrane;Secreted;Signal
216_G0008280|216_G0008280.mRNA.1
216_G0008290|216_G0008290.mRNA.1
216_G0008300|216_G0008300.mRNA.1
216_G0008310|216_G0008310.mRNA.1
216_G0008320|216_G0008320.mRNA.1	YDL241W	Uncharacterized protein YDL241W		GO:0005783
216_G0008330|216_G0008330.mRNA.1
216_G0008340|216_G0008340.mRNA.1
216_G0008350|216_G0008350.mRNA.1	GUD1	Probable guanine deaminase	3.5.4.3	GO:0046098;GO:0008892;GO:0006147;GO:0008270;GO:0005737;GO:0016811	Zinc;Cytoplasm;Hydrolase;Metal-binding	Purine metabolism
216_G0008360|216_G0008360.mRNA.1	AIM6	Altered inheritance of mitochondria protein 6		GO:0006629;GO:0008081	Signal
216_G0008370|216_G0008370.mRNA.1	PHO13	4-nitrophenylphosphatase	3.1.3.41	GO:0016311;GO:0005634;GO:0006470;GO:0004721;GO:0005737;GO:0004035;GO:0046838;GO:0008967;GO:1990748;GO:0016791	Magnesium;Hydrolase
216_G0008380|216_G0008380.mRNA.1	YPD1	Phosphorelay intermediate protein YPD1		GO:0005737;GO:0005634;GO:0009927;GO:0043424;GO:0016772;GO:0007234;GO:0000160;GO:0016310	Cytoplasm;Nucleus;Phosphoprotein;Two-component regulatory system
216_G0008390|216_G0008390.mRNA.1	GYP7	GAP for YPT7		GO:0005096;GO:0006886;GO:0016192;GO:0017137;GO:0032889;GO:0090630	GTPase activation;Phosphoprotein
216_G0008400|216_G0008400.mRNA.1
216_G0008410|216_G0008410.mRNA.1
216_G0008420|216_G0008420.mRNA.1	BRE4	Protein BRE4		GO:0071944;GO:0016021;GO:0006897;GO:0015031	Glycoprotein;Membrane;Protein transport;Transmembrane;Transmembrane helix;Transport
216_G0008430|216_G0008430.mRNA.1	hsc1	Hsp70 chaperone Ssb	3.6.4.10	GO:0000049;GO:0000054;GO:0002181;GO:0005516;GO:0005524;GO:0005737;GO:0005829;GO:0005844;GO:0005886;GO:0006364;GO:0006415;GO:0006450;GO:0006452;GO:0006457;GO:0006515;GO:0006616;GO:0006626;GO:0006986;GO:0009277;GO:0009636;GO:0009986;GO:0015833;GO:0016192;GO:0016787;GO:0016887;GO:0019730;GO:0030260;GO:0030445;GO:0030446;GO:0031072;GO:0034605;GO:0034620;GO:0034976;GO:0035617;GO:0035719;GO:0042026;GO:…	ATP-binding;Acetylation;Allergen;Cell wall;Chaperone;Cytoplasm;Germination;Hydrolase;Nucleotide-binding;Protein biosynthesis;Stress response
216_G0008440|216_G0008440.mRNA.1	HO	Homothallic switching endonuclease		GO:0005634;GO:0003677;GO:0004519;GO:0046872;GO:0000728;GO:0016539;GO:0007533	DNA-binding;Endonuclease;Hydrolase;Metal-binding;Nuclease;Nucleus;Zinc;Zinc-finger
216_G0008450|216_G0008450.mRNA.1
216_G0008460|216_G0008460.mRNA.1	spn7	Septation protein 7		GO:0000082;GO:0000144;GO:0000280;GO:0000281;GO:0000399;GO:0000915;GO:0000917;GO:0000921;GO:0001400;GO:0001410;GO:0001411;GO:0003924;GO:0005200;GO:0005525;GO:0005619;GO:0005628;GO:0005829;GO:0005876;GO:0005881;GO:0005935;GO:0005940;GO:0006033;GO:0007097;GO:0008104;GO:0010314;GO:0010458;GO:0015630;GO:0030011;GO:0030428;GO:0030448;GO:0031105;GO:0032152;GO:0032160;GO:0032168;GO:0032169;GO:0032175;GO:…	Acetylation;Cell cycle;Cell division;Coiled coil;GTP-binding;Isopeptide bond;Lipid-binding;Nucleotide-binding;Phosphoprotein;Sporulation;Ubl conjugation
216_G0008470|216_G0008470.mRNA.1	WHI4	Protein WHI4		GO:0030619;GO:0000398;GO:0032995;GO:0005737;GO:0003729;GO:0005685;GO:0008361;GO:0061157	Cytoplasm;Phosphoprotein;RNA-binding
216_G0008480|216_G0008480.mRNA.1	HBT1	Protein HBT1		GO:0005737;GO:0005937;GO:0005886;GO:0000753;GO:0008360	Cell shape;Conjugation;Cytoplasm;Phosphoprotein
216_G0008490|216_G0008490.mRNA.1	CDC13	Cell division control protein 13		GO:0000723;GO:0000783;GO:0000784;GO:0005886;GO:0005938;GO:0006897;GO:0007004;GO:0007049;GO:0010521;GO:0016233;GO:0030437;GO:0030866;GO:0031505;GO:0032185;GO:0032210;GO:0042802;GO:0043047;GO:0045121;GO:0051974;GO:0071166;GO:0071944;GO:0098505;GO:1990879	Cell division;Cell membrane;Chromosome;Phosphoprotein;Sporulation;Stress response;Telomere
216_G0008500|216_G0008500.mRNA.1	DTD1	D-aminoacyl-tRNA deacylase	3.1.1.-;3.1.1.96	GO:0002161;GO:0006399;GO:0000049;GO:0051499;GO:0051500;GO:1900832;GO:0097358;GO:0005737;GO:1900829	Cytoplasm;Hydrolase;RNA-binding;tRNA-binding
216_G0008510|216_G0008510.mRNA.1
216_G0008520|216_G0008520.mRNA.1	TIM22	Mitochondrial import inner membrane translocase subunit TIM22		GO:0045039;GO:0005743;GO:0030943;GO:0042721;GO:0005758;GO:0005739;GO:0008320;GO:0005829;GO:0016021	Membrane;Transmembrane helix;Mitochondrion;Transmembrane;Protein transport;Mitochondrion inner membrane;Translocation;Transport;Disulfide bond
216_G0008530|216_G0008530.mRNA.1	CSN5	COP9 signalosome complex subunit 5	3.4.-.-	GO:0000338;GO:0000754;GO:0004222;GO:0005737;GO:0008180;GO:0008237;GO:0019784;GO:0046872;GO:0070452	Cytoplasm;Hydrolase;Metal-binding;Metalloprotease;Nucleus;Protease;Signalosome;Zinc
216_G0008540|216_G0008540.mRNA.1	GDH2	NAD-specific glutamate dehydrogenase	1.4.1.2	GO:0005739;GO:0004352;GO:0019551;GO:0006807	NAD;Oxidoreductase;Phosphoprotein
216_G0008550|216_G0008550.mRNA.1	oca2	Hygromycin resistance kinase 1	2.7.11.1	GO:0000122;GO:0004672;GO:0004674;GO:0005524;GO:0005634;GO:0005737;GO:0005935;GO:0006468;GO:0006808;GO:0006873;GO:0018105;GO:0022898;GO:0023052;GO:0031138;GO:0032153;GO:0035556;GO:0045806;GO:0046020;GO:0051286;GO:0071944;GO:0090153	ATP-binding;Kinase;Nucleotide-binding;Pheromone response;Phosphoprotein;Serine/threonine-protein kinase;Transferase
216_G0008560|216_G0008560.mRNA.1
216_G0008570|216_G0008570.mRNA.1	NOP6	Nucleolar protein 6		GO:0030686;GO:0005730;GO:0019843;GO:0030515;GO:0042274;GO:0006364	Nucleus;Phosphoprotein;Ribosome biogenesis;RNA-binding;rRNA processing
216_G0008580|216_G0008580.mRNA.1	SHR3	Secretory component protein SHR3		GO:0005783;GO:0030176;GO:0043332;GO:0051082;GO:0006865;GO:0006888;GO:0006457;GO:0015031	Endoplasmic reticulum;Membrane;Protein transport;Translocation;Transmembrane;Transmembrane helix;Transport
216_G0008590|216_G0008590.mRNA.1
216_G0008600|216_G0008600.mRNA.1
216_G0008610|216_G0008610.mRNA.1	CWC2	Pre-mRNA-splicing factor CWC2		GO:0071006;GO:0071007;GO:0000398;GO:0045292;GO:0036002;GO:0007049;GO:0033120;GO:0017070;GO:0046872;GO:0000387;GO:0000974;GO:0045787;GO:0005681;GO:0071014	RNA-binding;Zinc-finger;Nucleus;Spliceosome;Zinc;Cell cycle;mRNA splicing;mRNA processing;Phosphoprotein;Metal-binding
216_G0008620|216_G0008620.mRNA.1	NHP2	H/ACA ribonucleoprotein complex subunit NHP2		GO:0005730;GO:0019843;GO:0031118;GO:0000469;GO:0003723;GO:0005732;GO:0000493;GO:0034513;GO:0031120;GO:0031429;GO:0000470	Ribonucleoprotein;RNA-binding;Nucleus;Ribosome biogenesis;rRNA processing
216_G0008630|216_G0008630.mRNA.1	GLE1	Nucleoporin GLE1		GO:0005737;GO:0005739;GO:0031965;GO:0005643;GO:0044614;GO:0008047;GO:0000822;GO:0005543;GO:0031369;GO:0006406;GO:0006397;GO:0016973;GO:0006446;GO:0006449	Coiled coil;Membrane;mRNA processing;mRNA transport;Nuclear pore complex;Nucleus;Protein transport;Translocation;Transport
216_G0008640|216_G0008640.mRNA.1
216_G0008650|216_G0008650.mRNA.1	HEM3	Porphobilinogen deaminase	2.5.1.61	GO:0005634;GO:0004418;GO:0005737;GO:0006782;GO:0006783;GO:0018160	Porphyrin biosynthesis;Transferase;Heme biosynthesis	Porphyrin-containing compound metabolism
216_G0008660|216_G0008660.mRNA.1
216_G0008670|216_G0008670.mRNA.1
216_G0008680|216_G0008680.mRNA.1	MRPL11	54S ribosomal protein L11, mitochondrial		GO:0015934;GO:0005762;GO:0005739;GO:0003735;GO:0032543;GO:0042254;GO:0006412	Mitochondrion;Ribonucleoprotein;Ribosomal protein;Transit peptide
216_G0008690|216_G0008690.mRNA.1	TRM8	tRNA (guanine-N(7)-)-methyltransferase	2.1.1.33	GO:0005654;GO:0030488;GO:0000049;GO:0008176;GO:0005634;GO:0036265;GO:0106143;GO:0006400;GO:0106004	RNA-binding;Methyltransferase;tRNA-binding;Nucleus;tRNA processing;S-adenosyl-L-methionine;Transferase;Phosphoprotein	tRNA modification
216_G0008700|216_G0008700.mRNA.1	MGT1	Methylated-DNA--protein-cysteine methyltransferase	2.1.1.63	GO:0003677;GO:0006307;GO:0003908;GO:0006281;GO:0005634	Transferase;DNA damage;DNA-binding;DNA repair;Methyltransferase;Nucleus
216_G0008710|216_G0008710.mRNA.1
216_G0008720|216_G0008720.mRNA.1	GGC1	Mitochondrial GTP/GDP carrier protein 1		GO:0055085;GO:0005743;GO:0000002;GO:0001408;GO:0001409;GO:0016021;GO:0140140;GO:0005739;GO:0006879	Transmembrane;Mitochondrion;Membrane;Transmembrane helix;Transport;Mitochondrion inner membrane;Repeat
216_G0008730|216_G0008730.mRNA.1	ASF2	Anti-silencing protein 2		GO:0000784;GO:0005634;GO:0030466
216_G0008740|216_G0008740.mRNA.1	WEB1	Protein transport protein SEC31		GO:0000139;GO:0005198;GO:0005789;GO:0006886;GO:0006888;GO:0007029;GO:0015031;GO:0030127;GO:0043332;GO:0070971;GO:0090110;GO:0090114	Cytoplasmic vesicle;ER-Golgi transport;Endoplasmic reticulum;Membrane;Protein transport;Repeat;Transport;WD repeat
216_G0008750|216_G0008750.mRNA.1	ecdD	Echinocandin B biosynthetic cluster protein D		GO:0005351;GO:0005536;GO:0005886;GO:0005887;GO:0010255;GO:0015755;GO:0015761;GO:0022857;GO:0045835;GO:0051594;GO:0071944;GO:1904659	Cell membrane;Glycoprotein;Membrane;Sugar transport;Transmembrane;Transmembrane helix;Transport
216_G0008760|216_G0008760.mRNA.1
216_G0008770|216_G0008770.mRNA.1	NUS1	Dehydrodolichyl diphosphate synthase complex subunit NUS1	2.5.1.87	GO:1904423;GO:0005783;GO:0005789;GO:0016021;GO:0005811;GO:0005635;GO:0031965;GO:0016765;GO:0019408;GO:0006486	Endoplasmic reticulum;Lipid droplet;Magnesium;Membrane;Nucleus;Transferase;Transmembrane;Transmembrane helix	Protein modification
216_G0008780|216_G0008780.mRNA.1	arf1	ADP-ribosylation factor		GO:0003924;GO:0005525;GO:0005737;GO:0005794;GO:0005886;GO:0006886;GO:0006888;GO:0006893;GO:0015031;GO:0016192;GO:0016236;GO:0034614	ER-Golgi transport;GTP-binding;Golgi apparatus;Isopeptide bond;Lipoprotein;Myristate;Nucleotide-binding;Protein transport;Transport;Ubl conjugation
216_G0008790|216_G0008790.mRNA.1	RPL35B	60S ribosomal protein L35-B		GO:0022625;GO:0002181;GO:0003729;GO:0000463;GO:0003735;GO:0030687	Cytoplasm;Ribonucleoprotein;Phosphoprotein;Ribosomal protein
216_G0008800|216_G0008800.mRNA.1	UFD2	E4 ubiquitin-protein ligase UFD2	2.3.2.27	GO:0005737;GO:0005634;GO:0000151;GO:0034450;GO:0031398;GO:0000209;GO:0016567;GO:0030433;GO:0006511	Cytoplasm;Nucleus;Transferase;Ubl conjugation pathway	Protein modification
216_G0008810|216_G0008810.mRNA.1	RBS1	RNA-binding suppressor of PAS kinase protein 1		GO:0005737;GO:0005634;GO:0003723;GO:0006012;GO:1990115	Cytoplasm;Phosphoprotein;RNA-binding
216_G0008820|216_G0008820.mRNA.1	PPH22	Serine/threonine-protein phosphatase PP2A-2 catalytic subunit	3.1.3.16	GO:0061638;GO:0007015;GO:2000784;GO:0072357;GO:0007346;GO:0006470;GO:0000159;GO:0031297;GO:0016311;GO:0010389;GO:0036168;GO:2001034;GO:0000022;GO:1903068;GO:0034501;GO:0004722;GO:0030036;GO:0004721;GO:0072462;GO:0007094;GO:0000724;GO:0000076;GO:0051211;GO:0070262;GO:0070940;GO:0061587;GO:0008420;GO:0048037;GO:0006986;GO:0033048;GO:0005737;GO:0036244;GO:1902426;GO:0008360;GO:0035839;GO:0036171;GO:…	Glycogen metabolism;Manganese;Methylation;Metal-binding;Hydrolase;Cell division;Phosphoprotein;Cell shape;Myristate;Cell cycle;Protein phosphatase;Mitosis
216_G0008830|216_G0008830.mRNA.1
216_G0008840|216_G0008840.mRNA.1	vma1	V-ATPase subunit A	3.1.-.-;7.1.2.2	GO:0000221;GO:0000329;GO:0004519;GO:0005524;GO:0005774;GO:0005886;GO:0006314;GO:0006897;GO:0007035;GO:0012505;GO:0016539;GO:0033180;GO:0034599;GO:0044267;GO:0046034;GO:0046961;GO:0090463;GO:0090464;GO:0090465;GO:1902600	ATP-binding;Autocatalytic cleavage;Endonuclease;Hydrogen ion transport;Intron homing;Ion transport;Nuclease;Nucleotide-binding;Protein splicing;Translocase;Transport;Vacuole
216_G0008850|216_G0008850.mRNA.1	YDL183C	Uncharacterized protein YDL183C		GO:0031305;GO:0006813;GO:1902600
216_G0008860|216_G0008860.mRNA.1	LYS20	Homocitrate synthase, cytosolic isozyme	2.3.3.14	GO:0009085;GO:0001207;GO:0006281;GO:0005634;GO:0019878;GO:0004410;GO:0005739	Transit peptide;Mitochondrion;Phosphoprotein;Amino-acid biosynthesis;Transferase;Lysine biosynthesis;Cytoplasm	Amino-acid biosynthesis
216_G0008870|216_G0008870.mRNA.1	INH1	ATPase inhibitor, mitochondrial		GO:0042030;GO:0005739;GO:0004857;GO:0032780	Transit peptide;Mitochondrion;Coiled coil
216_G0008880|216_G0008880.mRNA.1	YDL180W	Uncharacterized membrane protein YDL180W		GO:0000324;GO:0000329;GO:0016021	Membrane;Phosphoprotein;Transmembrane;Transmembrane helix;Vacuole
216_G0008890|216_G0008890.mRNA.1	CLN4	Cyclin HCS26		GO:0000079;GO:0000083;GO:0000131;GO:0000307;GO:0005934;GO:0005935;GO:0007049;GO:0016239;GO:0016538;GO:0019901;GO:0031106;GO:0032878;GO:0051301	Cell cycle;Cell division;Cyclin;Isopeptide bond;Ubl conjugation
216_G0008900|216_G0008900.mRNA.1	DLD2	D-2-hydroxyglutarate--pyruvate transhydrogenase DLD2	1.1.99.40;1.1.2.4	GO:0019249;GO:0019516;GO:0022904;GO:1903457;GO:0071949;GO:0005759;GO:0030447;GO:0051990;GO:0006091;GO:0004458;GO:0099615;GO:0031234;GO:0005739;GO:0003779	FAD;Transit peptide;Mitochondrion;Isopeptide bond;Flavoprotein;Oxidoreductase;Ubl conjugation
216_G0008910|216_G0008910.mRNA.1
216_G0008920|216_G0008920.mRNA.1
216_G0008930|216_G0008930.mRNA.1	DLD	D-LCR	1.1.2.4	GO:0004458;GO:0005743;GO:0005758;GO:0005759;GO:0008720;GO:0050660;GO:0071949;GO:1903457	FAD;Flavoprotein;Mitochondrion;Mitochondrion inner membrane;Oxidoreductase;Transit peptide;Zinc
216_G0008940|216_G0008940.mRNA.1	PAR32	Protein PAR32		GO:0005737	Acetylation;Cytoplasm;Phosphoprotein
216_G0008950|216_G0008950.mRNA.1	GLT1	Glutamate synthase [NADH]	1.4.1.13;1.4.1.14	GO:0050660;GO:0051538;GO:0005739;GO:0006537;GO:0004355;GO:0016040;GO:0036267;GO:0005506;GO:0019676;GO:0010181;GO:0097054	Phosphoprotein;Amino-acid biosynthesis;3Fe-4S;Iron-sulfur;FMN;Metal-binding;Glutamine amidotransferase;Coiled coil;NAD;Zymogen;Flavoprotein;Oxidoreductase;Glutamate biosynthesis;Iron;FAD	Amino-acid biosynthesis
216_G0008960|216_G0008960.mRNA.1
216_G0008970|216_G0008970.mRNA.1
216_G0008980|216_G0008980.mRNA.1	SFA1	S-(hydroxymethyl)glutathione dehydrogenase	1.1.1.1;1.1.1.284;1.1.1.-	GO:0033859;GO:0005739;GO:0006069;GO:0004022;GO:0005829;GO:0051903;GO:0000947;GO:0046294;GO:0008270;GO:0005737;GO:0004024;GO:0033833	Oxidoreductase;Zinc;Metal-binding;NAD
216_G0008990|216_G0008990.mRNA.1
216_G0009000|216_G0009000.mRNA.1	FAP7	Adenylate kinase isoenzyme 6 homolog FAP7	2.7.4.3	GO:0005524;GO:0005634;GO:0036166;GO:0034599;GO:0005737;GO:0000462;GO:0010494;GO:0004017;GO:0016887;GO:0010468	Transcription;Nucleus;ATP-binding;rRNA processing;Ribosome biogenesis;Transcription regulation;Transferase;Nucleotide-binding;Cytoplasm;Phosphoprotein;Kinase
216_G0009010|216_G0009010.mRNA.1	CDC36	General negative regulator of transcription subunit 2		GO:0030015;GO:0005737;GO:0005634;GO:0000290;GO:0031087;GO:0000288;GO:0000289;GO:0032968;GO:0016567;GO:0051726;GO:0006357;GO:0000749;GO:0006368	Activator;Cytoplasm;Nucleus;Repressor;Transcription;Transcription regulation
216_G0009020|216_G0009020.mRNA.1	cdc17	DNA ligase 1	6.5.1.1	GO:0000278;GO:0003677;GO:0003909;GO:0003910;GO:0006266;GO:0006273;GO:0006281;GO:0006284;GO:0006289;GO:0006310;GO:0035753;GO:0043596;GO:0051103;GO:0051301;GO:0071897;GO:1903461	ATP-binding;Cell cycle;Cell division;DNA damage;DNA recombination;DNA repair;DNA replication;Ligase;Magnesium
216_G0009030|216_G0009030.mRNA.1	ent1	Epsin-1		GO:0000147;GO:0005546;GO:0005769;GO:0005934;GO:0005935;GO:0006897;GO:0007015;GO:0008289;GO:0016020;GO:0030276;GO:0030479;GO:0043130;GO:0043332	Cytoplasm;Endocytosis;Isopeptide bond;Lipid-binding;Membrane;Phosphoprotein;Repeat;Ubl conjugation
216_G0009040|216_G0009040.mRNA.1	MHF2	Inner kinetochore subunit MHF2		GO:0071821;GO:0043240;GO:0003690;GO:0046982;GO:0006974;GO:0006281;GO:0051382;GO:0031297;GO:0000712	DNA damage;DNA repair;DNA-binding
216_G0009050|216_G0009050.mRNA.1	DHH1	ATP-dependent RNA helicase DHH1	3.6.4.13	GO:0003729;GO:0010603;GO:0033962;GO:0003723;GO:0097078;GO:0034063;GO:0000932;GO:0010494;GO:0000290;GO:0051028;GO:0006397;GO:0045900;GO:0006417;GO:0003724;GO:0005737;GO:0003682;GO:0098562;GO:0017148;GO:0005524	RNA-binding;ATP-binding;Nucleotide-binding;Helicase;mRNA transport;Cytoplasm;mRNA processing;Translation regulation;Transport;Hydrolase
216_G0009060|216_G0009060.mRNA.1	byr1	Serine/threonine-protein kinase STE7 homolog	2.7.12.2	GO:0000165;GO:0000187;GO:0000196;GO:0000747;GO:0000750;GO:0000935;GO:0001402;GO:0001403;GO:0004674;GO:0004708;GO:0004713;GO:0005524;GO:0006468;GO:0007124;GO:0009267;GO:0010525;GO:0023014;GO:0030447;GO:0031098;GO:0032147;GO:0032153;GO:0034307;GO:0035690;GO:0036170;GO:0043332;GO:0044182;GO:0050850;GO:0051286;GO:0071507;GO:1900436;GO:1903340;GO:1990277	ATP-binding;Conjugation;Kinase;Nucleotide-binding;Pheromone response;Phosphoprotein;Serine/threonine-protein kinase;Sporulation;Transferase;Tyrosine-protein kinase
216_G0009070|216_G0009070.mRNA.1	YDL157C	Uncharacterized protein YDL157C, mitochondrial		GO:0005739	Mitochondrion
216_G0009080|216_G0009080.mRNA.1	CMR1	DNA damage-binding protein CMR1		GO:0006974;GO:2000001;GO:0005634;GO:0005737;GO:0003677;GO:0034399;GO:0000790	DNA-binding;Nucleus;Cytoplasm;DNA damage;WD repeat;Repeat;Phosphoprotein
216_G0009090|216_G0009090.mRNA.1	cig1	G2/mitotic-specific cyclin-4		GO:0000079;GO:0000082;GO:0000086;GO:0000307;GO:0000746;GO:0000790;GO:0005724;GO:0005737;GO:0005813;GO:0005819;GO:0006310;GO:0006468;GO:0007052;GO:0007089;GO:0007135;GO:0007165;GO:0007346;GO:0008315;GO:0010389;GO:0010696;GO:0010971;GO:0016538;GO:0019901;GO:0031138;GO:0031647;GO:0032888;GO:0035308;GO:0044732;GO:0044772;GO:0045737;GO:0051301;GO:0051445;GO:0051447;GO:0060631;GO:0061575;GO:0070322;GO:…	Cell cycle;Cell division;Conjugation;Cyclin;Cytoskeleton;Mitosis
216_G0009100|216_G0009100.mRNA.1
216_G0009110|216_G0009110.mRNA.1	SAS10	Something about silencing protein 10		GO:0005730;GO:0005654;GO:0005634;GO:0032040;GO:0042802;GO:0007049;GO:0000480;GO:0000447;GO:0000472;GO:0000462;GO:0031167	Cell cycle;Nucleus;Phosphoprotein;Ribonucleoprotein;Ribosome biogenesis;rRNA processing
216_G0009120|216_G0009120.mRNA.1	RPC53	DNA-directed RNA polymerase III subunit RPC4		GO:0005654;GO:0005666;GO:0003677;GO:0003899;GO:0006386;GO:0042797	DNA-directed RNA polymerase;Nucleus;Phosphoprotein;Transcription
216_G0009130|216_G0009130.mRNA.1	ATG9	Autophagy-related protein 9		GO:0015031;GO:0034727;GO:0032258;GO:0000422;GO:0000407;GO:0006914;GO:0000139;GO:0034497;GO:0044805;GO:0061908;GO:0034045;GO:0000045;GO:0061709;GO:0005776;GO:0005739;GO:0030659;GO:0051260;GO:0005789;GO:0031966;GO:0016021	Phosphoprotein;Transport;Protein transport;Golgi apparatus;Autophagy;Endoplasmic reticulum;Transmembrane;Glycoprotein;Cytoplasmic vesicle;Membrane;Transmembrane helix;Mitochondrion
216_G0009140|216_G0009140.mRNA.1	NOP14	Nucleolar complex protein 14		GO:0034511;GO:0005730;GO:0000472;GO:0032040;GO:0000447;GO:0005739;GO:0005654;GO:0030688;GO:0006364;GO:0000480;GO:0030692;GO:0042274;GO:0031167;GO:0030515;GO:0030686;GO:0000462	Ribonucleoprotein;rRNA processing;Ribosome biogenesis;Nucleus
216_G0009150|216_G0009150.mRNA.1	RPN5	26S proteasome regulatory subunit RPN5		GO:0000502;GO:0034399;GO:0045842;GO:0000338;GO:0008541;GO:0034515;GO:0031595;GO:0008180;GO:0005737;GO:0005635;GO:0043161	Acetylation;Nucleus;Proteasome;Phosphoprotein
216_G0009160|216_G0009160.mRNA.1	LDB17	Protein LDB17		GO:0006897;GO:0005737;GO:0030479;GO:0005935;GO:0005933	Phosphoprotein;Cytoplasm
216_G0009170|216_G0009170.mRNA.1	COP1	Coatomer subunit alpha		GO:0006891;GO:0005198;GO:0006890;GO:0006886;GO:0043130;GO:0006888;GO:0000139;GO:0030126;GO:0005794	Repeat;Protein transport;WD repeat;Cytoplasm;Transport;Cytoplasmic vesicle;ER-Golgi transport;Membrane;Golgi apparatus
216_G0009180|216_G0009180.mRNA.1	YDL144C	Uncharacterized protein YDL144C		GO:0005737;GO:0005634;GO:0016491	Cytoplasm;Nucleus
216_G0009190|216_G0009190.mRNA.1	CCT4	T-complex protein 1 subunit delta		GO:0006457;GO:0005856;GO:0005832;GO:0051082;GO:0005524	ATP-binding;Cytoplasm;Nucleotide-binding;Chaperone
216_G0009200|216_G0009200.mRNA.1	CRD1	Cardiolipin synthase (CMP-forming)	2.7.8.41	GO:0016021;GO:0005743;GO:0005739;GO:0008808;GO:0032049;GO:0006873;GO:0046474;GO:0008610;GO:0000002;GO:0007006;GO:0006644;GO:0006612	Lipid biosynthesis;Lipid metabolism;Membrane;Mitochondrion;Mitochondrion inner membrane;Phospholipid biosynthesis;Phospholipid metabolism;Transferase;Transmembrane;Transmembrane helix
216_G0009210|216_G0009210.mRNA.1	BPL1	Biotin--protein ligase	6.3.4.-;6.3.4.9;6.3.4.10;6.3.4.11;6.3.4.15	GO:0005737;GO:0005634;GO:0005524;GO:0004077;GO:0004078;GO:0004079;GO:0004080;GO:0071734;GO:0009305	ATP-binding;Cytoplasm;Ligase;Nucleotide-binding
216_G0009220|216_G0009220.mRNA.1	RPO21	DNA-directed RNA polymerase II subunit RPB1	2.7.7.6	GO:0003677;GO:0046872;GO:0003968;GO:0001172;GO:0005739;GO:0000790;GO:0005665;GO:0003899;GO:0010494;GO:0019985;GO:0001055;GO:0005634;GO:0006366	Ubl conjugation;Zinc;Magnesium;Nucleus;Isopeptide bond;Transcription;DNA-binding;DNA-directed RNA polymerase;Nucleotidyltransferase;Metal-binding;Phosphoprotein;Transferase;Repeat
216_G0009230|216_G0009230.mRNA.1	SCM3	Protein SCM3		GO:0000780;GO:0005737;GO:0005634;GO:0097030;GO:0042393;GO:0046982;GO:0007059;GO:0000086;GO:0051382;GO:2000059;GO:0071459	Nucleus
216_G0009240|216_G0009240.mRNA.1
216_G0009250|216_G0009250.mRNA.1	ecdD	Echinocandin B biosynthetic cluster protein D		GO:0005351;GO:0005536;GO:0005886;GO:0005887;GO:0010255;GO:0015755;GO:0015761;GO:0022857;GO:0045835;GO:0051594;GO:0071944;GO:1904659	Cell membrane;Glycoprotein;Membrane;Sugar transport;Transmembrane;Transmembrane helix;Transport
216_G0009260|216_G0009260.mRNA.1	ARF2	ADP-ribosylation factor 2		GO:0034629;GO:0051523;GO:0005794;GO:0003924;GO:0006897;GO:0016236;GO:0034976;GO:0000282;GO:0005737;GO:0034497;GO:0032258;GO:0000935;GO:0005802;GO:0006893;GO:0005938;GO:0007264;GO:0006623;GO:0005886;GO:0051285;GO:0051519;GO:0006886;GO:0005934;GO:0016192;GO:0043001;GO:0051017;GO:0034067;GO:0006888;GO:0005829;GO:0030234;GO:0036267;GO:0051666;GO:0005525;GO:0010513;GO:0034614	Protein transport;Myristate;Nucleotide-binding;Transport;ER-Golgi transport;GTP-binding;Isopeptide bond;Golgi apparatus;Lipoprotein;Ubl conjugation
216_G0009270|216_G0009270.mRNA.1	RPL35B	60S ribosomal protein L35-B		GO:0002181;GO:0022625;GO:0030687;GO:0000463;GO:0003735;GO:0003729	Ribosomal protein;Cytoplasm;Phosphoprotein;Ribonucleoprotein
216_G0009280|216_G0009280.mRNA.1	RDI1	Rho GDP-dissociation inhibitor		GO:0005935;GO:0005934;GO:0005829;GO:0016020;GO:0005886;GO:0005096;GO:0048365;GO:0005094;GO:0007015;GO:0032889;GO:0007266;GO:0007264	Acetylation;Cytoplasm;GTPase activation;Phosphoprotein
216_G0009290|216_G0009290.mRNA.1	PPH21	Serine/threonine-protein phosphatase PP2A-1 catalytic subunit	3.1.3.16	GO:0007117;GO:0000082;GO:0032091;GO:0035307;GO:0004553;GO:2000370;GO:1901901;GO:0007049;GO:0045875;GO:2000765;GO:1990567;GO:1903501;GO:0046872;GO:0023052;GO:0000164;GO:0006109;GO:2000786;GO:1900439;GO:1904595;GO:1902660;GO:0000780;GO:0051726;GO:0010515;GO:0032153;GO:0001400;GO:2000198;GO:0031929;GO:1900436;GO:0000077;GO:0051285;GO:0051301;GO:1902716;GO:0007059;GO:0030847;GO:0061509;GO:0071963;GO:…	Myristate;Mitosis;Protein phosphatase;Cell cycle;Hydrolase;Metal-binding;Cell shape;Cell division;Methylation;Manganese;Glycogen metabolism
216_G0009300|216_G0009300.mRNA.1	SRF1	Regulator of phospholipase D SRF1		GO:0071944;GO:0000324;GO:0016021;GO:0016042;GO:0043085	Glycoprotein;Lipid degradation;Lipid metabolism;Membrane;Phosphoprotein;Transmembrane;Transmembrane helix
216_G0009310|216_G0009310.mRNA.1	CDC53	Cell division control protein 53		GO:0031461;GO:0005737;GO:0005634;GO:0019005;GO:0003688;GO:0030674;GO:0031625;GO:0051301;GO:0000082;GO:0000086;GO:0043161;GO:0016567;GO:0031146;GO:0006511	Cell cycle;Cell division;Cytoplasm;Isopeptide bond;Nucleus;Ubl conjugation
216_G0009320|216_G0009320.mRNA.1	LYS21	Homocitrate synthase, mitochondrial	2.3.3.14	GO:0019878;GO:0001207;GO:0006281;GO:0005634;GO:0009085;GO:0004410;GO:0005739	Mitochondrion;Transit peptide;Lysine biosynthesis;Transferase;Phosphoprotein;Amino-acid biosynthesis	Amino-acid biosynthesis
216_G0009330|216_G0009330.mRNA.1
216_G0009340|216_G0009340.mRNA.1	YDL129W	Uncharacterized protein YDL129W		GO:0005737;GO:0005634	Cytoplasm;Nucleus;Phosphoprotein
216_G0009350|216_G0009350.mRNA.1	VCX1	Vacuolar calcium ion transporter		GO:0006816;GO:0006874;GO:0016021;GO:0000329;GO:0046872;GO:0000324;GO:0140146;GO:0015369;GO:0055085;GO:0015386;GO:0070588	Vacuole;Calcium;Calcium transport;Transmembrane;Ion transport;Manganese;Membrane;Transmembrane helix;Acetylation;Phosphoprotein;Transport;Metal-binding
216_G0009360|216_G0009360.mRNA.1	CLN4	Cyclin HCS26 homolog		GO:0000079;GO:0000083;GO:0000131;GO:0000307;GO:0005934;GO:0005935;GO:0007049;GO:0016538;GO:0019901;GO:0031106;GO:0032878;GO:0051301	Cell cycle;Cell division;Cyclin
216_G0009370|216_G0009370.mRNA.1	CDC48	Cell division control protein 48	3.6.4.10;3.6.4.6	GO:0010636;GO:0006289;GO:0051306;GO:0005829;GO:0016887;GO:0019888;GO:0072671;GO:0016320;GO:0043130;GO:0031593;GO:0034067;GO:1990112;GO:0005789;GO:0031625;GO:0071630;GO:0043624;GO:0071629;GO:0045842;GO:0043433;GO:0030970;GO:0000836;GO:0042406;GO:0071712;GO:0051091;GO:0043171;GO:0005739;GO:0034098;GO:0000839;GO:0008540;GO:0019904;GO:0034214;GO:0045899;GO:0043332;GO:0006511;GO:1990023;GO:0036402;GO:…	Repeat;Cell cycle;Protein transport;Nucleotide-binding;Proteasome;Myristate;Cytoplasm;Phosphoprotein;Chaperone;Transport;Peroxisome biogenesis;Hydrolase;Bromodomain;Acetylation;Isopeptide bond;Microsome;Ubl conjugation;Endoplasmic reticulum;ATP-binding
216_G0009380|216_G0009380.mRNA.1
216_G0009390|216_G0009390.mRNA.1	SNA4	Protein SNA4		GO:0000328;GO:0000329;GO:0016021	Isopeptide bond;Lipoprotein;Membrane;Palmitate;Phosphoprotein;Transmembrane;Transmembrane helix;Ubl conjugation;Vacuole
216_G0009400|216_G0009400.mRNA.1	UBP1	Ubiquitin carboxyl-terminal hydrolase 1	3.4.19.12	GO:0005737;GO:0005783;GO:0004197;GO:0004843;GO:0016579;GO:0006511	Hydrolase;Phosphoprotein;Protease;Thiol protease;Ubl conjugation pathway
216_G0009410|216_G0009410.mRNA.1	YDL121C	Uncharacterized protein YDL121C		GO:0005783;GO:0005789;GO:0016021	Endoplasmic reticulum;Membrane;Signal-anchor;Transmembrane;Transmembrane helix
216_G0009420|216_G0009420.mRNA.1	YFH1	Frataxin homolog, mitochondrial	1.16.3.1	GO:0005743;GO:0005758;GO:0005759;GO:0005739;GO:0051537;GO:0008199;GO:0008198;GO:0004322;GO:0042802;GO:0034986;GO:0006879;GO:0006749;GO:0006783;GO:0006811;GO:0018283;GO:0016226;GO:0006121;GO:0007005;GO:0010040;GO:0006979	Heme biosynthesis;Ion transport;Iron;Iron storage;Iron transport;Mitochondrion;Oxidoreductase;Transit peptide;Transport
216_G0009430|216_G0009430.mRNA.1	HEM25	Mitochondrial glycine transporter		GO:0005739;GO:0005743;GO:0006783;GO:0015187;GO:0016021;GO:1904983	Membrane;Mitochondrion;Mitochondrion inner membrane;Repeat;Transmembrane;Transmembrane helix;Transport
216_G0009440|216_G0009440.mRNA.1	CYK3	Cytokinesis protein 3		GO:0005935;GO:0000142;GO:0005737;GO:0044697;GO:0005634;GO:0030234;GO:1990344	Cell cycle;Cell division;Cytoplasm;Phosphoprotein;SH3 domain
216_G0009450|216_G0009450.mRNA.1	NUP84	Nucleoporin NUP84		GO:0000781;GO:0031965;GO:0005643;GO:0031080;GO:0042802;GO:0017056;GO:0006974;GO:0030466;GO:0006302;GO:0035392;GO:0006406;GO:0031990;GO:0031081;GO:0045944;GO:0045893;GO:0000973;GO:0006606;GO:0034398	Coiled coil;Membrane;mRNA transport;Nuclear pore complex;Nucleus;Protein transport;Translocation;Transport
216_G0009460|216_G0009460.mRNA.1
216_G0009470|216_G0009470.mRNA.1
216_G0009480|216_G0009480.mRNA.1	ATG20	Autophagy-related protein 20		GO:0000407;GO:0000422;GO:0005768;GO:0005829;GO:0006914;GO:0010008;GO:0015031;GO:0016236;GO:0019898;GO:0032258;GO:0032266;GO:0034045;GO:0034498;GO:0035091	Acetylation;Autophagy;Coiled coil;Endosome;Lipid-binding;Membrane;Protein transport;Transport
216_G0009490|216_G0009490.mRNA.1	TRM3	tRNA (guanosine(18)-2'-O)-methyltransferase	2.1.1.34	GO:0005737;GO:0003723;GO:0016423;GO:0009020;GO:0030488	Cytoplasm;Methyltransferase;S-adenosyl-L-methionine;Transferase;tRNA processing
216_G0009500|216_G0009500.mRNA.1	RRP42	Exosome complex component RRP42		GO:0000177;GO:0000176;GO:0005730;GO:0017091;GO:0043928;GO:0000467;GO:0043628;GO:0070651;GO:0071028;GO:0071042;GO:0071035;GO:0071038;GO:0070478;GO:0034427;GO:0070481;GO:0071051;GO:0016075;GO:0034473;GO:0034475;GO:0034476	Cytoplasm;Exosome;Nucleus;RNA-binding;rRNA processing
216_G0009510|216_G0009510.mRNA.1	TMA17	Translation machinery-associated protein 17		GO:0005737;GO:0005634;GO:0030674;GO:0070682	Chaperone;Cytoplasm;Nucleus;Phosphoprotein
216_G0009520|216_G0009520.mRNA.1	ROG1	Putative lipase ROG1	3.1.-.-	GO:0016042;GO:0044255;GO:0047372	Hydrolase;Lipid degradation;Lipid metabolism
216_G0009530|216_G0009530.mRNA.1	KIN28	Serine/threonine-protein kinase KIN28	2.7.11.22;2.7.11.23	GO:0005524;GO:0005634;GO:0008353;GO:0006468;GO:0070985;GO:0006366;GO:0005737;GO:0070817;GO:0097472;GO:0070816;GO:0005675;GO:0004672;GO:0016251;GO:0000083;GO:0042764;GO:0051301;GO:0019907;GO:0007165;GO:0005829;GO:0007089;GO:1903654;GO:0006360;GO:0006370;GO:0019912;GO:0045944;GO:0071620;GO:0007049;GO:1901921;GO:1900018;GO:0004693;GO:1903655;GO:1905866	Transcription;Nucleus;ATP-binding;Transcription regulation;Cell cycle;Transferase;Nucleotide-binding;Cell division;Phosphoprotein;Kinase;Serine/threonine-protein kinase
216_G0009540|216_G0009540.mRNA.1	MSS2	Protein MSS2, mitochondrial		GO:0031314;GO:0005759;GO:0032979	Membrane;Mitochondrion;Mitochondrion inner membrane;Repeat;TPR repeat;Transit peptide
216_G0009550|216_G0009550.mRNA.1
216_G0009560|216_G0009560.mRNA.1	NSE4	Non-structural maintenance of chromosome element 4		GO:0005634;GO:0030915;GO:0006310;GO:0006281;GO:2001022;GO:0016925	DNA damage;DNA recombination;DNA repair;Nucleus
216_G0009570|216_G0009570.mRNA.1	QRI7	tRNA N6-adenosine threonylcarbamoyltransferase, mitochondrial	2.3.1.234	GO:0000408;GO:0005739;GO:0046872;GO:0004222;GO:0061711;GO:0072670;GO:0002949	Acyltransferase;Metal-binding;Mitochondrion;Transferase;Transit peptide;tRNA processing
216_G0009580|216_G0009580.mRNA.1	QRI1	UDP-N-acetylglucosamine pyrophosphorylase	2.7.7.23	GO:0003977;GO:0006048;GO:0005634;GO:0005737	Cytoplasm;Transferase;Nucleotidyltransferase;Phosphoprotein	Nucleotide-sugar biosynthesis
216_G0009590|216_G0009590.mRNA.1	POL3	DNA polymerase delta catalytic subunit	2.7.7.7	GO:1904161;GO:0003677;GO:0046872;GO:0006287;GO:0005657;GO:0003887;GO:0043625;GO:0008296;GO:0006260;GO:0045004;GO:0043137;GO:0006297;GO:0005829;GO:1903459;GO:0006278;GO:0045005;GO:0051539;GO:0008408;GO:0000166;GO:0006271;GO:0006261;GO:0004527;GO:0000784	Iron;DNA-binding;Zinc-finger;DNA-directed DNA polymerase;Exonuclease;Nucleus;Zinc;Transferase;DNA replication;Iron-sulfur;Phosphoprotein;Metal-binding;Hydrolase;Nucleotidyltransferase;Nuclease;4Fe-4S
216_G0009600|216_G0009600.mRNA.1
216_G0009610|216_G0009610.mRNA.1	GET3	ATPase GET3	3.6.-.-	GO:0046872;GO:0006890;GO:0045048;GO:0009408;GO:0005085;GO:0071816;GO:0005829;GO:0016887;GO:0005783;GO:0016192;GO:0000750;GO:1990507;GO:0042802;GO:0005794;GO:0043529;GO:0005524;GO:0046685;GO:0051082;GO:0010038;GO:0006620	Arsenical resistance;Cytoplasm;Nucleotide-binding;Hydrolase;Metal-binding;Transport;ER-Golgi transport;Golgi apparatus;Endoplasmic reticulum;Zinc;ATP-binding
216_G0009620|216_G0009620.mRNA.1	BUG1	Binder of USO1 and GRH1 protein 1		GO:0005801;GO:0005737;GO:0016020;GO:0042802;GO:0006888;GO:0009306	Acetylation;Coiled coil;Cytoplasm;ER-Golgi transport;Golgi apparatus;Membrane;Phosphoprotein;Transport
216_G0009630|216_G0009630.mRNA.1	SNU23	23 kDa U4/U6.U5 small nuclear ribonucleoprotein component		GO:0005681;GO:0046540;GO:0046872;GO:0003676;GO:0000398	Metal-binding;mRNA processing;mRNA splicing;Nucleus;Repeat;Ribonucleoprotein;Spliceosome;Zinc;Zinc-finger
216_G0009640|216_G0009640.mRNA.1	RPN6	26S proteasome regulatory subunit RPN6		GO:0034515;GO:0043248;GO:0008541;GO:0043161;GO:0005198;GO:0006511;GO:0045842	Proteasome;Acetylation
216_G0009650|216_G0009650.mRNA.1	PMT1	Dolichyl-phosphate-mannose--protein mannosyltransferase 1	2.4.1.109	GO:0005789;GO:1900101;GO:0032527;GO:0035690;GO:0031589;GO:0005783;GO:0016021;GO:0004169;GO:0044011;GO:0009267;GO:0045861;GO:0071712;GO:0000030;GO:0030447;GO:0031505;GO:0035269;GO:0036170;GO:0097584;GO:0097582;GO:0097583;GO:0097585;GO:0044117;GO:0006493	Transferase;Repeat;Glycosyltransferase;Acetylation;Transmembrane helix;Membrane;Glycoprotein;Transmembrane;Endoplasmic reticulum	Protein modification
216_G0009660|216_G0009660.mRNA.1	PMT1	Dolichyl-phosphate-mannose--protein mannosyltransferase 1	2.4.1.109	GO:0000030;GO:0004169;GO:0005783;GO:0005789;GO:0006493;GO:0009267;GO:0016021;GO:0030447;GO:0031505;GO:0031589;GO:0032527;GO:0035269;GO:0035690;GO:0036170;GO:0044011;GO:0044117;GO:0045861;GO:0071712;GO:0097582;GO:0097583;GO:0097584;GO:0097585;GO:1900101	Endoplasmic reticulum;Glycoprotein;Glycosyltransferase;Repeat;Transferase;Transmembrane;Transmembrane helix	Protein modification
216_G0009670|216_G0009670.mRNA.1	SRP14	Signal recognition particle subunit SRP14		GO:0005634;GO:0005786;GO:0008312;GO:0030942;GO:0045047;GO:0006616	Cytoplasm;Nucleus;Phosphoprotein;Ribonucleoprotein;RNA-binding;Signal recognition particle
216_G0009680|216_G0009680.mRNA.1	UBX3	UBX domain-containing protein 3		GO:0030136;GO:0005737;GO:0044695;GO:0005783;GO:0030276;GO:0072583;GO:0033523	Cytoplasm;Ubl conjugation pathway
216_G0009690|216_G0009690.mRNA.1	NUR1	Nuclear rim protein 1		GO:0043007;GO:0007096;GO:0016021;GO:0034399;GO:0031965	Transmembrane helix;Membrane;Transmembrane;Nucleus;Phosphoprotein
216_G0009700|216_G0009700.mRNA.1
216_G0009710|216_G0009710.mRNA.1	LUC7	Protein LUC7		GO:0005634;GO:0000395;GO:0071004;GO:0005829;GO:0006376;GO:0005685;GO:0003729	Nucleus;Spliceosome;Acetylation;mRNA processing;Ribonucleoprotein;mRNA splicing;Coiled coil
216_G0009720|216_G0009720.mRNA.1	YDL086W	Putative carboxymethylenebutenolidase	3.1.1.45	GO:0005737;GO:0005739;GO:0008806	Hydrolase
216_G0009730|216_G0009730.mRNA.1	YDL085C-A	SERF-like protein YDL085C-A		GO:0005737;GO:0005634	Cytoplasm;Nucleus;Phosphoprotein
216_G0009740|216_G0009740.mRNA.1	NDE1	NADH:ubiquinone reductase (non-electrogenic)	1.6.5.9	GO:0001300;GO:0003954;GO:0005739;GO:0005743;GO:0005758;GO:0005759;GO:0006116;GO:0006120;GO:0008137;GO:0016491;GO:0019655;GO:0042802;GO:0043065	FAD;Flavoprotein;Mitochondrion;Mitochondrion inner membrane;NAD;Oxidoreductase;Transit peptide;Ubiquinone
216_G0009750|216_G0009750.mRNA.1	SUB2	ATP-dependent RNA helicase SUB2	3.6.4.13	GO:0031124;GO:0008380;GO:0003723;GO:0005681;GO:0000781;GO:0006283;GO:0003724;GO:0005737;GO:0006368;GO:0000346;GO:0005634;GO:0005524;GO:0000398;GO:0006348;GO:0051028;GO:0006397;GO:0006406	Spliceosome;ATP-binding;Nucleus;Acetylation;RNA-binding;Hydrolase;Transport;Phosphoprotein;mRNA processing;mRNA transport;Nucleotide-binding;Helicase;mRNA splicing
216_G0009760|216_G0009760.mRNA.1	RPS16B	40S ribosomal protein S16-B		GO:0005840;GO:0002181;GO:0006412;GO:0030686;GO:0000462;GO:0042254;GO:0022627;GO:0003723;GO:0003735;GO:0006310	Ubl conjugation;Acetylation;Isopeptide bond;Ribosomal protein;Ribonucleoprotein;Phosphoprotein;Cytoplasm
216_G0009770|216_G0009770.mRNA.1	RPL13A	60S ribosomal protein L13-A		GO:0003735;GO:0009986;GO:0022625;GO:0002181;GO:0005840;GO:0016236;GO:0006412	Phosphoprotein;Ribonucleoprotein;Cytoplasm;Ribosomal protein
216_G0009780|216_G0009780.mRNA.1	RPP1A	60S acidic ribosomal protein P1-alpha		GO:0051260;GO:0006414;GO:0003735;GO:0043021;GO:0002181;GO:0051291;GO:0005840;GO:0002182;GO:0045860;GO:0030295;GO:0022625	Cytoplasm;Allergen;Ribonucleoprotein;Phosphoprotein;Acetylation;Ribosomal protein
216_G0009790|216_G0009790.mRNA.1	THI3	Thiamine metabolism regulatory protein THI3	4.1.1.-;4.1.1.74;4.1.1.1;4.1.1.43;4.1.1.72	GO:0004737;GO:0043458;GO:0090180;GO:0005634;GO:0006569;GO:0006090;GO:0030445;GO:0019655;GO:0030446;GO:0001102;GO:0006559;GO:0047433;GO:0062040;GO:0005829;GO:0000287;GO:0000949;GO:0047434;GO:0006067;GO:0050177;GO:0009083;GO:0009986;GO:0016831;GO:0030976;GO:0045944	Branched-chain amino acid catabolism;Tryptophan catabolism;Metal-binding;Phenylalanine catabolism;Lyase;Isopeptide bond;Thiamine pyrophosphate;Decarboxylase;Acetylation;Magnesium;Nucleus;Ubl conjugation	Amino-acid degradation;Fermentation
216_G0009800|216_G0009800.mRNA.1	gsk3	Glycogen synthase kinase 1	2.7.11.1	GO:0004672;GO:0004674;GO:0004712;GO:0004713;GO:0005524;GO:0006468;GO:0006508;GO:0007165;GO:0018105;GO:0018107;GO:0023052;GO:0030163;GO:0030437;GO:0033047;GO:0034605;GO:0042176;GO:0051984;GO:0071472;GO:1905342	ATP-binding;Germination;Kinase;Mitosis;Nucleotide-binding;Phosphoprotein;Serine/threonine-protein kinase;Stress response;Transferase
216_G0009810|216_G0009810.mRNA.1
216_G0009820|216_G0009820.mRNA.1	MDH3	Malate dehydrogenase, peroxisomal	1.1.1.37	GO:0006094;GO:0005782;GO:0003729;GO:0030060;GO:0005739;GO:0034399;GO:0001302;GO:0001300;GO:0006099;GO:0006635;GO:0016615;GO:0005759;GO:0006097;GO:0009060;GO:0016558;GO:0006108;GO:0006735;GO:0005777;GO:0005737;GO:0005975	Glyoxylate bypass;NAD;Peroxisome;Oxidoreductase;Tricarboxylic acid cycle;Transit peptide
216_G0009830|216_G0009830.mRNA.1	VAM6	Vacuolar morphogenesis protein 6		GO:0000324;GO:0000329;GO:0030897;GO:1990816;GO:0017137;GO:0005088;GO:0006886;GO:0034727;GO:1904263;GO:0035542;GO:0032889;GO:0042144;GO:0007033;GO:0099022;GO:0016192	Membrane;Protein transport;Transport;Vacuole
216_G0009840|216_G0009840.mRNA.1	RXT3	Transcriptional regulatory protein RXT3		GO:0005634;GO:0033698;GO:0070210;GO:0016575;GO:0016479	Acetylation;Chromatin regulator;Nucleus;Repressor;Transcription;Transcription regulation
216_G0009850|216_G0009850.mRNA.1	RPL31B	60S ribosomal protein L31-B		GO:0022625;GO:0006412;GO:0002181;GO:0005840;GO:0003735;GO:0006450	Ribonucleoprotein;Cytoplasm;Ribosomal protein
216_G0009860|216_G0009860.mRNA.1	BRE1	E3 ubiquitin-protein ligase BRE1	2.3.2.27	GO:0031571;GO:0000790;GO:0010390;GO:0042138;GO:0046872;GO:0000781;GO:0000722;GO:0004842;GO:0031573;GO:0005634;GO:0070534;GO:0000724;GO:0016574;GO:0006366;GO:0030174;GO:0003688;GO:0006348;GO:0042802	Transferase;Coiled coil;Metal-binding;Zinc-finger;Nucleus;Chromatin regulator;Ubl conjugation pathway;Zinc	Protein modification
216_G0009870|216_G0009870.mRNA.1	YDL073W	UPF0592 protein YDL073W		GO:0005078;GO:0043407;GO:0007232
216_G0009880|216_G0009880.mRNA.1	YET3	Endoplasmic reticulum transmembrane protein 3		GO:0005783;GO:0005789;GO:0005887;GO:0006888;GO:0006886;GO:0070973	Endoplasmic reticulum;ER-Golgi transport;Membrane;Protein transport;Transmembrane;Transmembrane helix;Transport
216_G0009890|216_G0009890.mRNA.1	BDF1	Bromodomain-containing factor 2		GO:0000790;GO:0000812;GO:0001047;GO:0001094;GO:0003682;GO:0006281;GO:0006338;GO:0009301;GO:0030435;GO:0031452;GO:0031938;GO:0042393;GO:0070577;GO:0071944;GO:0090054;GO:1900051	Bromodomain;Coiled coil;DNA damage;DNA repair;Phosphoprotein;Repeat;Sporulation;Transcription;Transcription regulation
216_G0009900|216_G0009900.mRNA.1	CBS1	Cytochrome b translational activator protein CBS1, mitochondrial		GO:0031314;GO:0005761;GO:0005739;GO:0045182;GO:0034551;GO:0070131	Activator;Membrane;Mitochondrion;Mitochondrion inner membrane;Transit peptide;Translation regulation
216_G0009910|216_G0009910.mRNA.1	COX9	Cytochrome c oxidase subunit 7A	1.9.3.1	GO:0005751;GO:0016021;GO:0006123;GO:0005739;GO:0004129	Mitochondrion inner membrane;Membrane;Transmembrane helix;Mitochondrion;Oxidoreductase;Transmembrane;Cleavage on pair of basic residues
216_G0009920|216_G0009920.mRNA.1	IDP1	Isocitrate dehydrogenase [NADP], mitochondrial	1.1.1.42	GO:0000287;GO:0042645;GO:0005739;GO:0006740;GO:0004450;GO:0051287;GO:0006537;GO:0005777;GO:0006097;GO:0006635;GO:0006099;GO:0006739;GO:0006102	Oxidoreductase;Peroxisome;Magnesium;Tricarboxylic acid cycle;Mitochondrion;Manganese;NADP;Transit peptide;Glyoxylate bypass;Metal-binding
216_G0009930|216_G0009930.mRNA.1	PEX19	Peroxisomal membrane protein import receptor PEX19		GO:0005778;GO:0045046;GO:0007031;GO:1990415;GO:0045033;GO:0005789;GO:0050821;GO:0033328;GO:0032527;GO:0005829;GO:0005783;GO:0032581	Methylation;Membrane;Endoplasmic reticulum;Lipoprotein;Peroxisome;Prenylation;Cytoplasm;Phosphoprotein;Peroxisome biogenesis
216_G0009940|216_G0009940.mRNA.1	UBC9	SUMO-conjugating enzyme UBC9	2.3.2.-	GO:0005720;GO:0005524;GO:0000022;GO:0005634;GO:0006281;GO:0019789;GO:0016925;GO:0000794;GO:0051301;GO:0061656;GO:0019948	Acetylation;Ubl conjugation pathway;ATP-binding;Nucleus;DNA damage;Nucleotide-binding;Transferase;Mitosis;Cell cycle;Cell division	Protein modification
216_G0009950|216_G0009950.mRNA.1	SYO1	Synchronized import protein 1		GO:0005737;GO:0005634;GO:0051082;GO:0006606;GO:0042273	Cytoplasm;Nucleus;Protein transport;Repeat;Ribosome biogenesis;Transport
216_G0009960|216_G0009960.mRNA.1	RPS29B	40S ribosomal protein S29-B		GO:0022627;GO:0003735;GO:0006412;GO:0005840;GO:0002181;GO:0008270	Zinc;Ribosomal protein;Metal-binding;Ribonucleoprotein;Phosphoprotein;Cytoplasm
216_G0009970|216_G0009970.mRNA.1
216_G0009980|216_G0009980.mRNA.1	RAD59	DNA repair protein RAD59		GO:0045002;GO:0006277;GO:0000722;GO:0000733;GO:0043504;GO:0000724;GO:0005634;GO:2000278;GO:0006312	DNA damage;DNA recombination;DNA repair;Nucleus
216_G0009990|216_G0009990.mRNA.1
216_G0010000|216_G0010000.mRNA.1	YDL057W	Putative uncharacterized protein YDL057W		GO:0016020;GO:0047372
216_G0010010|216_G0010010.mRNA.1	res1	Transcription factor MBP1		GO:0000083;GO:0000790;GO:0000978;GO:0001228;GO:0030907;GO:0033309;GO:0043565;GO:0045944;GO:0071931	ANK repeat;Activator;DNA-binding;Repeat;Transcription;Transcription regulation
216_G0010020|216_G0010020.mRNA.1	PSA1	Mannose-1-phosphate guanyltransferase	2.7.7.13	GO:0009272;GO:0030445;GO:0006486;GO:0051286;GO:0005737;GO:0004475;GO:0009298;GO:0000917;GO:0005525;GO:0000032;GO:0007049;GO:0070590	GTP-binding;Isopeptide bond;Ubl conjugation;Transferase;Septation;Cell cycle;Cytoplasm;Nucleotide-binding;Phosphoprotein;Nucleotidyltransferase	Nucleotide-sugar biosynthesis
216_G0010030|216_G0010030.mRNA.1	MCH1	Probable transporter MCH1		GO:0016021;GO:0000329;GO:0055085	Glycoprotein;Transmembrane;Vacuole;Transmembrane helix;Membrane;Transport;Phosphoprotein
216_G0010040|216_G0010040.mRNA.1	PBP4	Protein PBP4		GO:0005737;GO:0010494;GO:0005634	Cytoplasm;Nucleus
216_G0010050|216_G0010050.mRNA.1	SLC1	Probable 1-acyl-sn-glycerol-3-phosphate acyltransferase	2.3.1.51	GO:0005783;GO:0016021;GO:0005811;GO:0003841;GO:0016024;GO:0046474;GO:0006654	Acyltransferase;Lipid biosynthesis;Lipid metabolism;Membrane;Phospholipid biosynthesis;Phospholipid metabolism;Transferase;Transmembrane;Transmembrane helix	Phospholipid metabolism
216_G0010060|216_G0010060.mRNA.1	LHP1	La protein homolog		GO:0005730;GO:0005654;GO:0005634;GO:1990904;GO:0003723;GO:0000049;GO:0008033	Acetylation;Methylation;Nucleus;Phosphoprotein;RNA-binding
216_G0010070|216_G0010070.mRNA.1
216_G0010080|216_G0010080.mRNA.1	SIT4	Serine/threonine-protein phosphatase PP1-1	3.1.3.16	GO:0036244;GO:0002098;GO:1902426;GO:0008360;GO:0035839;GO:0036171;GO:0036178;GO:1900486;GO:1903473;GO:0008287;GO:0006417;GO:0090029;GO:1900442;GO:0034613;GO:0097720;GO:1900490;GO:0090443;GO:0005977;GO:0005816;GO:0010972;GO:0031030;GO:0030289;GO:0004723;GO:0019897;GO:0061638;GO:0006281;GO:0007015;GO:2000784;GO:0072357;GO:0006470;GO:0071277;GO:0007346;GO:0000159;GO:0031297;GO:0016311;GO:0010389;GO:…	Glycogen metabolism;Manganese;Methylation;Cell division;Cell shape;Metal-binding;Hydrolase;Calmodulin-binding;Cell cycle;Protein phosphatase;Mitosis;Cytoplasm;Myristate
216_G0010090|216_G0010090.mRNA.1	NPC2	Phosphatidylglycerol/phosphatidylinositol transfer protein		GO:0032366;GO:0000324;GO:0015918;GO:0000328;GO:0005623;GO:0032934	Transport;Signal;Lipid transport;Vacuole
216_G0010100|216_G0010100.mRNA.1	MRP10	37S ribosomal protein MRP10, mitochondrial		GO:0005763;GO:0003735;GO:0032543	Ribonucleoprotein;Disulfide bond;Ribosomal protein;Mitochondrion
216_G0010110|216_G0010110.mRNA.1	FAD1	FAD synthase	2.7.7.2	GO:0005737;GO:0005524;GO:0003919;GO:0006747	ATP-binding;Cytoplasm;FAD;Flavoprotein;FMN;Nucleotide-binding;Nucleotidyltransferase;Transferase	Cofactor biosynthesis
216_G0010120|216_G0010120.mRNA.1	MTF2	Mitochondrial transcription factor 2		GO:0005759;GO:0005739;GO:0003723;GO:0032543;GO:0006397	Mitochondrion;mRNA processing;RNA-binding;Transit peptide
216_G0010130|216_G0010130.mRNA.1	PRP11	Pre-mRNA-splicing factor PRP11		GO:0071013;GO:0005686;GO:0071004;GO:0003723;GO:0008270;GO:0000245	Metal-binding;mRNA processing;mRNA splicing;Nucleus;Spliceosome;Zinc;Zinc-finger
216_G0010140|216_G0010140.mRNA.1
216_G0010150|216_G0010150.mRNA.1	DAN4	Cell wall protein DAN4		GO:0005199;GO:0005576;GO:0005886;GO:0009277;GO:0031225;GO:0031505;GO:0071944	Cell membrane;Cell wall;GPI-anchor;Lipoprotein;Secreted
216_G0010160|216_G0010160.mRNA.1	PUS8	Bifunctional protein RIB2	3.5.4.26;5.4.99.28	GO:0000455;GO:0003723;GO:0005739;GO:0008835;GO:0009231;GO:0009982;GO:0031119;GO:0043723;GO:0106029	Isomerase;RNA-binding;Riboflavin biosynthesis;tRNA processing	Cofactor biosynthesis
216_G0010170|216_G0010170.mRNA.1
216_G0010180|216_G0010180.mRNA.1	SLM3	Mitochondrial tRNA-specific 2-thiouridylase 1	2.8.1.14	GO:0005759;GO:0005739;GO:0005524;GO:0016783;GO:0000049;GO:0061708;GO:1990799;GO:0006400;GO:0002143	ATP-binding;Disulfide bond;Mitochondrion;Nucleotide-binding;RNA-binding;Transferase;tRNA processing;tRNA-binding
216_G0010190|216_G0010190.mRNA.1	dbp10	ATP-dependent RNA helicase DBP10	3.6.4.13	GO:0000463;GO:0000466;GO:0003723;GO:0003724;GO:0005524;GO:0005730;GO:0006364;GO:0030687;GO:0042802;GO:1902626	ATP-binding;Helicase;Hydrolase;Nucleotide-binding;Nucleus;RNA-binding;Ribosome biogenesis;rRNA processing
216_G0010200|216_G0010200.mRNA.1	PRP9	Pre-mRNA-splicing factor PRP9		GO:0005681;GO:0071004;GO:0003723;GO:0008270;GO:0000395;GO:0000398	Metal-binding;mRNA processing;mRNA splicing;Nucleus;Repeat;Spliceosome;Zinc;Zinc-finger
216_G0010210|216_G0010210.mRNA.1	ARP2	Actin-related protein 2		GO:0000142;GO:0032432;GO:0015629;GO:0071963;GO:0001300;GO:0016573;GO:0120105;GO:0030010;GO:0004402;GO:0009306;GO:0016887;GO:0000916;GO:0005885;GO:0034314;GO:0051654;GO:0000011;GO:0030050;GO:0003779;GO:0005884;GO:0000147;GO:0007015;GO:0035267;GO:0006281;GO:1903475;GO:0060303;GO:0005524;GO:0006897;GO:0000812;GO:0120104;GO:0034599;GO:0005856;GO:0030476;GO:0005200;GO:0005737;GO:0031011;GO:0001411;GO:…	ATP-binding;Acetylation;Actin-binding;Cytoskeleton;Nucleotide-binding;Cytoplasm
216_G0010220|216_G0010220.mRNA.1	mph1	Regulatory cell proliferation kinase 1	2.7.12.2	GO:0000776;GO:0000778;GO:0004672;GO:0004674;GO:0004712;GO:0005816;GO:0005819;GO:0006468;GO:0007059;GO:0007094;GO:0007127;GO:0018105;GO:0030474;GO:0031134;GO:0032092;GO:0033316;GO:0034501;GO:0044732;GO:0046777;GO:0051225;GO:0051304;GO:0051988;GO:0072480;GO:0090267;GO:1990299	ATP-binding;Cell cycle;Cell division;Kinase;Mitosis;Nucleotide-binding;Serine/threonine-protein kinase;Transferase
216_G0010230|216_G0010230.mRNA.1
216_G0010240|216_G0010240.mRNA.1	oca2	Hygromycin resistance kinase 1	2.7.11.1	GO:0000122;GO:0004672;GO:0004674;GO:0005524;GO:0005634;GO:0005737;GO:0005935;GO:0006468;GO:0006808;GO:0006873;GO:0018105;GO:0022898;GO:0023052;GO:0031138;GO:0032153;GO:0035556;GO:0045806;GO:0046020;GO:0051286;GO:0071944;GO:0090153	ATP-binding;Kinase;Nucleotide-binding;Pheromone response;Phosphoprotein;Serine/threonine-protein kinase;Transferase
216_G0010250|216_G0010250.mRNA.1	DIA3	Repressible acid phosphatase	3.1.3.2	GO:0000324;GO:0001403;GO:0003993;GO:0005576;GO:0006796;GO:0007124;GO:0008361;GO:0009277;GO:0016036;GO:0017111;GO:0030287;GO:0042723;GO:0047429;GO:0071944	Glycoprotein;Hydrolase;Secreted;Signal
216_G0010260|216_G0010260.mRNA.1	GPD1	Glycerol-3-phosphate dehydrogenase [NAD(+)] 1	1.1.1.8	GO:0005634;GO:0016558;GO:0005975;GO:0005777;GO:0006116;GO:0009992;GO:0042803;GO:0006072;GO:0006114;GO:0004367;GO:0046168;GO:0006973;GO:0005829;GO:0009331;GO:0006071;GO:0051287;GO:0071470;GO:0005739	Phosphoprotein;Stress response;Cytoplasm;NAD;Oxidoreductase;Peroxisome;Acetylation
216_G0010270|216_G0010270.mRNA.1	GPM2	Phosphoglycerate mutase 2	5.4.2.11	GO:0004619;GO:0005737;GO:0006096	Cytoplasm;Glycolysis;Isomerase	Carbohydrate degradation
216_G0010280|216_G0010280.mRNA.1	RPN4	Protein RPN4		GO:0005737;GO:0005634;GO:0001228;GO:0000978;GO:0000122;GO:0097201;GO:0045944;GO:0061395;GO:0036003;GO:0006282	Activator;DNA-binding;Nucleus;Transcription;Transcription regulation;Ubl conjugation
216_G0010290|216_G0010290.mRNA.1	OSH1	Oxysterol-binding protein homolog 1		GO:0000138;GO:0005545;GO:0005635;GO:0005640;GO:0005769;GO:0005783;GO:0005935;GO:0006887;GO:0006897;GO:0008142;GO:0008289;GO:0015248;GO:0015918;GO:0016020;GO:0030011;GO:0032541;GO:0032934;GO:0034727;GO:0035621;GO:0043231;GO:0071561;GO:0071944;GO:0120011;GO:0120015	ANK repeat;Lipid transport;Lipid-binding;Phosphoprotein;Repeat;Transport
216_G0010300|216_G0010300.mRNA.1
216_G0010310|216_G0010310.mRNA.1
216_G0010320|216_G0010320.mRNA.1	CDC7	Cell division control protein 7	2.7.11.1	GO:0000775;GO:0005737;GO:0031431;GO:0005634;GO:0005524;GO:0042802;GO:0046872;GO:0004674;GO:0051301;GO:0034629;GO:0006270;GO:0000727;GO:0033314;GO:1902977;GO:0001100;GO:0018105;GO:0018107;GO:1904968;GO:0060903;GO:1905263;GO:0031334;GO:0010673;GO:0006279;GO:0046777;GO:0006468;GO:0031938	ATP-binding;Cell cycle;Cell division;Kinase;Magnesium;Meiosis;Metal-binding;Mitosis;Nucleotide-binding;Serine/threonine-protein kinase;Transferase
216_G0010330|216_G0010330.mRNA.1	TSC13	Very-long-chain enoyl-CoA reductase	1.3.1.93	GO:0005783;GO:0005789;GO:0016021;GO:0005739;GO:0016491;GO:0102758;GO:0042761;GO:0000038	Endoplasmic reticulum;Fatty acid biosynthesis;Fatty acid metabolism;Lipid biosynthesis;Lipid metabolism;Membrane;NADP;Oxidoreductase;Transmembrane;Transmembrane helix	Lipid metabolism
216_G0010340|216_G0010340.mRNA.1	NOP1	rRNA 2'-O-methyltransferase fibrillarin	2.1.1.-	GO:0030686;GO:0006356;GO:0072686;GO:0008171;GO:1990259;GO:0043144;GO:0006364;GO:0031428;GO:0031167;GO:0032040;GO:0015030;GO:0000494;GO:0005730;GO:0008168;GO:1990258;GO:0008649;GO:0003723;GO:0000451	Methyltransferase;RNA-binding;Methylation;rRNA processing;Nucleus;S-adenosyl-L-methionine;Transferase;Ribonucleoprotein
216_G0010350|216_G0010350.mRNA.1	SLX5	E3 ubiquitin-protein ligase complex SLX5-SLX8 subunit SLX5	2.3.2.27	GO:0000775;GO:0005730;GO:0005634;GO:0033768;GO:0032183;GO:0016740;GO:0006974;GO:0006281;GO:0016925;GO:0016567;GO:0000723;GO:0006511	DNA damage;DNA repair;Nucleus;Phosphoprotein;Repressor;Transcription;Transcription regulation;Transferase;Ubl conjugation pathway	Protein modification
216_G0010360|216_G0010360.mRNA.1
216_G0010370|216_G0010370.mRNA.1
216_G0010380|216_G0010380.mRNA.1
216_G0010390|216_G0010390.mRNA.1
216_G0010400|216_G0010400.mRNA.1	RPT2	26S proteasome regulatory subunit 4 homolog	3.6.4.6;3.6.4.10;3.4.24.-	GO:0031939;GO:0006508;GO:0061166;GO:0006465;GO:0070682;GO:1990116;GO:0070651;GO:0030163;GO:0034517;GO:0046034;GO:0034515;GO:0051973;GO:0034622;GO:0042802;GO:0042493;GO:0017025;GO:0120174;GO:0000055;GO:0031134;GO:0008053;GO:0035103;GO:1990171;GO:0034629;GO:1900182;GO:0045732;GO:0031595;GO:0000837;GO:0005634;GO:0005524;GO:0016236;GO:0043161;GO:0032968;GO:2001168;GO:0005737;GO:0030433;GO:0036266;GO:…	Cell cycle;Repeat;Cytoplasm;Myristate;Proteasome;Nucleotide-binding;Chaperone;Isopeptide bond;Acetylation;Microsome;Nucleus;ATP-binding;Lipoprotein;Ubl conjugation
216_G0010410|216_G0010410.mRNA.1	PTC1	Protein phosphatase 2C homolog 1	3.1.3.16	GO:0046872;GO:0071470;GO:0000188;GO:0051389;GO:1900034;GO:0000750;GO:1990439;GO:0004724;GO:0005829;GO:0032873;GO:0000001;GO:0043409;GO:0006388;GO:0005634;GO:0006470;GO:0035970;GO:0004722;GO:0005737	Hydrolase;Metal-binding;Stress response;Protein phosphatase;Magnesium;Manganese
216_G0010420|216_G0010420.mRNA.1	ATP16	ATP synthase subunit delta, mitochondrial		GO:0015986;GO:0005743;GO:0005756;GO:0045261;GO:0016787;GO:0016887;GO:0046933;GO:0000275;GO:0042776;GO:0005739	CF(1);Ion transport;ATP synthesis;Mitochondrion;Membrane;Hydrogen ion transport;Transit peptide;Transport;Hydrolase;Mitochondrion inner membrane
216_G0010430|216_G0010430.mRNA.1	MCD1	Sister chromatid cohesion protein 1		GO:0000775;GO:0000794;GO:0005739;GO:0034990;GO:0005634;GO:0003682;GO:0019901;GO:0006915;GO:0051301;GO:0006974;GO:0006302;GO:0034087;GO:0007076;GO:0006473;GO:1990414;GO:0007062	Acetylation;Cell cycle;Cell division;Centromere;Chromosome;Chromosome partition;Mitosis;Nucleus;Phosphoprotein
216_G0010440|216_G0010440.mRNA.1	NHP10	Non-histone protein 10		GO:0031011;GO:0000790;GO:0005634;GO:0008301;GO:0045027;GO:0000404;GO:0008134;GO:0006338;GO:0006302;GO:0042766;GO:0006357;GO:0000722	Acetylation;DNA-binding;Nucleus;Transcription;Transcription regulation
216_G0010450|216_G0010450.mRNA.1	RMD1	Sporulation protein RMD1		GO:0005737;GO:0030435;GO:0031965;GO:0005759;GO:0140053;GO:0051321;GO:0000329	Cytoplasm;Sporulation;Meiosis
216_G0010460|216_G0010460.mRNA.1
216_G0010470|216_G0010470.mRNA.1	YRB1	Ran-specific GTPase-activating protein 1		GO:0006607;GO:0005096;GO:0005737;GO:0005643;GO:0005634;GO:0031291;GO:0008536;GO:0005525;GO:0006405;GO:0006606;GO:0006511;GO:0000082	Protein transport;Cytoplasm;Phosphoprotein;Transport;GTPase activation;Nucleus
216_G0010480|216_G0010480.mRNA.1	RCR1	Protein RCR1		GO:0000324;GO:0000329;GO:0006033;GO:0016192;GO:0030176;GO:0031982;GO:0071555	Cell wall biogenesis/degradation;Endoplasmic reticulum;Membrane;Transmembrane;Transmembrane helix
216_G0010490|216_G0010490.mRNA.1
216_G0010500|216_G0010500.mRNA.1	MAF1	Repressor of RNA polymerase III transcription MAF1		GO:0005634;GO:0001030;GO:0005737;GO:0061587;GO:0000994;GO:0001031;GO:0001032;GO:0016480;GO:0005730	Cytoplasm;Repressor;Phosphoprotein;Transcription;Nucleus;Transcription regulation
216_G0010510|216_G0010510.mRNA.1	SOK1	Protein SOK1		GO:0005634;GO:0010737	Nucleus;Phosphoprotein
216_G0010520|216_G0010520.mRNA.1	TRP1	N-(5'-phosphoribosyl)anthranilate isomerase	5.3.1.24	GO:0004640;GO:0000162	Isomerase;Aromatic amino acid biosynthesis;Tryptophan biosynthesis;Amino-acid biosynthesis	Amino-acid biosynthesis
216_G0010530|216_G0010530.mRNA.1	gal1	Galactokinase	2.7.1.6	GO:0000411;GO:0000435;GO:0004335;GO:0005524;GO:0005534;GO:0005737;GO:0005829;GO:0006012;GO:0033499;GO:0045185;GO:0046835	ATP-binding;Carbohydrate metabolism;Galactose metabolism;Kinase;Nucleotide-binding;Transferase	Carbohydrate metabolism
216_G0010540|216_G0010540.mRNA.1	SNQ2	Protein SNQ2		GO:0016021;GO:0055092;GO:0071944;GO:0016887;GO:0035376;GO:0035690;GO:0005886;GO:0005739;GO:0030003;GO:0055085;GO:0005524;GO:0046618;GO:0042493;GO:0042626;GO:0008559	Nucleotide-binding;Repeat;Transport;Phosphoprotein;Transmembrane helix;Membrane;Acetylation;Glycoprotein;Transmembrane;ATP-binding
216_G0010550|216_G0010550.mRNA.1	RPL4A	60S ribosomal protein L4-A		GO:0022625;GO:0002181;GO:0005634;GO:0003735;GO:0003723	Cytoplasm;Ribonucleoprotein;RNA-binding;Ribosomal protein;Acetylation;Nucleus
216_G0010560|216_G0010560.mRNA.1	EDS1	Expression dependent on SLT2 protein 1		GO:0000981;GO:0003677;GO:0005634;GO:0008270;GO:0043565	DNA-binding;Metal-binding;Nucleus;Transcription;Transcription regulation;Zinc
216_G0010570|216_G0010570.mRNA.1	HMT1	Protein arginine N-methyltransferase 1	2.1.1.-	GO:0005634;GO:0060567;GO:0035242;GO:0032968;GO:0019919;GO:0035241;GO:0034969;GO:0018216;GO:0006406;GO:0042802;GO:0006355;GO:0016274;GO:0005829;GO:0008469	Transferase;S-adenosyl-L-methionine;Nucleus;Methyltransferase
216_G0010580|216_G0010580.mRNA.1	PDX3	Pyridoxamine 5'-phosphate oxidase	1.4.3.5	GO:0008615;GO:0009443;GO:0004733;GO:0042818;GO:0010181;GO:0005758	Isopeptide bond;Mitochondrion;Ubl conjugation;Pyridoxine biosynthesis;Flavoprotein;Oxidoreductase;FMN	Cofactor metabolism
216_G0010590|216_G0010590.mRNA.1	CSG2	Mannosyl phosphorylinositol ceramide synthase regulatory protein CSG2		GO:0005783;GO:0000324;GO:0030176;GO:0030234;GO:0006874;GO:0006688	Endoplasmic reticulum;Glycoprotein;Membrane;Signal;Transmembrane;Transmembrane helix
216_G0010600|216_G0010600.mRNA.1	sco1	Protein SCO1, mitochondrial		GO:0005507;GO:0005739;GO:0005743;GO:0006825;GO:0006878;GO:0016531;GO:0031966;GO:0033617;GO:0034599;GO:0045454	Chaperone;Copper;Membrane;Metal-binding;Mitochondrion;Mitochondrion inner membrane;Transit peptide
216_G0010610|216_G0010610.mRNA.1	CHS2	Chitin synthase 2	2.4.1.16	GO:1902406;GO:0030428;GO:0030659;GO:0005886;GO:0005935;GO:0016021;GO:0048315;GO:0034217;GO:0004100;GO:0071555;GO:0000918;GO:0031505;GO:0006031	Transferase;Cell wall biogenesis/degradation;Phosphoprotein;Cytoplasmic vesicle;Cell membrane;Glycosyltransferase;Transmembrane helix;Membrane;Glycoprotein;Transmembrane
216_G0010620|216_G0010620.mRNA.1	ATP3	ATP synthase subunit gamma, mitochondrial		GO:0006754;GO:0015986;GO:0005756;GO:0045261;GO:0016887;GO:0046933;GO:0000275;GO:0005739;GO:0042776;GO:0046961	ATP synthesis;Ion transport;CF(1);Transit peptide;Hydrogen ion transport;Mitochondrion;Membrane;Mitochondrion inner membrane;Transport
216_G0010630|216_G0010630.mRNA.1	FIG1	Factor-induced gene 1 protein		GO:0009277;GO:0000324;GO:0016021;GO:0043332;GO:0000753;GO:0000755;GO:0032220	Membrane;Phosphoprotein;Transmembrane;Transmembrane helix
216_G0010640|216_G0010640.mRNA.1
216_G0010650|216_G0010650.mRNA.1
216_G0010660|216_G0010660.mRNA.1	TCM62	Mitochondrial chaperone TCM62		GO:0005524;GO:0005743;GO:0016021;GO:0034553;GO:0051082;GO:0051131	ATP-binding;Chaperone;Mitochondrion;Mitochondrion inner membrane;Nucleotide-binding;Stress response;Transit peptide
216_G0010670|216_G0010670.mRNA.1	GIP1	GLC7-interacting protein 1		GO:0005628;GO:0000164;GO:0008157;GO:0019888;GO:0030476;GO:0043666
216_G0010680|216_G0010680.mRNA.1	zta1	NADPH:quinone reductase	1.6.5.5	GO:0003960;GO:0005737;GO:0008270;GO:0017091;GO:0032440;GO:0034599;GO:0035925;GO:1990748	NADP;Oxidoreductase
216_G0010690|216_G0010690.mRNA.1	FMP23	Protein FMP23, mitochondrial		GO:0005739	Mitochondrion;Transit peptide
216_G0010700|216_G0010700.mRNA.1	RPS11B	40S ribosomal protein S11-B		GO:0019843;GO:0022627;GO:0000028;GO:0003735;GO:0002181;GO:0042254;GO:0030686;GO:0000462	Ubl conjugation;RNA-binding;Acetylation;Isopeptide bond;Ribosomal protein;Ribonucleoprotein;rRNA-binding;Cytoplasm
216_G0010710|216_G0010710.mRNA.1	GRF2	DNA-binding protein REB1		GO:0000183;GO:0001174;GO:0003677;GO:0005654;GO:0006357;GO:0006363;GO:0006369;GO:0033553;GO:0043565;GO:1900008	DNA-binding;Isopeptide bond;Nucleus;Phosphoprotein;Repeat;Transcription;Transcription regulation;Ubl conjugation
216_G0010720|216_G0010720.mRNA.1	REG2	Protein REG2		GO:0000164;GO:0019888;GO:0043666
216_G0010730|216_G0010730.mRNA.1	obr1	Allergen Alt a VII		GO:0003955;GO:0005737;GO:0005739;GO:0005886;GO:0010181;GO:0030466;GO:0031934;GO:0042802;GO:0045121;GO:0055114;GO:0071944	Allergen;Cytoplasm;Lipoprotein;Methylation;Palmitate;Prenylation
216_G0010740|216_G0010740.mRNA.1
216_G0010750|216_G0010750.mRNA.1	MRH1	Membrane protein related to HSP30		GO:0005216;GO:0005739;GO:0005783;GO:0005886;GO:0005933;GO:0016021	Cell membrane;Isopeptide bond;Phosphoprotein;Transmembrane;Transmembrane helix;Ubl conjugation
216_G0010760|216_G0010760.mRNA.1	PRP6	Pre-mRNA-splicing factor 6		GO:0071013;GO:0071001;GO:0046540;GO:0000398;GO:0000244	mRNA processing;mRNA splicing;Nucleus;Repeat;Spliceosome
216_G0010770|216_G0010770.mRNA.1
216_G0010780|216_G0010780.mRNA.1	MUM2	Protein MUM2		GO:0005737;GO:0005730;GO:0036396;GO:0051321;GO:0080009;GO:2000221;GO:0006279;GO:0030435	Cytoplasm;Meiosis;Nucleus;Sporulation
216_G0010790|216_G0010790.mRNA.1
216_G0010800|216_G0010800.mRNA.1	TSC3	Serine palmitoyltransferase-regulating protein TSC3		GO:0005783;GO:0016021;GO:0035339;GO:0008047;GO:0006666;GO:0090154	Endoplasmic reticulum;Membrane;Transmembrane;Transmembrane helix
216_G0010810|216_G0010810.mRNA.1	ppk29	Actin-regulating kinase PRK1	2.7.11.1	GO:0000147;GO:0004672;GO:0004674;GO:0005524;GO:0005628;GO:0005634;GO:0006468;GO:0007015;GO:0007165;GO:0018107;GO:0023052;GO:0030479;GO:0031333;GO:0043332;GO:0046777;GO:0071944;GO:0120133;GO:1900186;GO:2000369	ATP-binding;Cytoplasm;Cytoskeleton;Kinase;Nucleotide-binding;Phosphoprotein;Serine/threonine-protein kinase;Transferase
216_G0010820|216_G0010820.mRNA.1	ORC2	Origin recognition complex subunit 2		GO:0000781;GO:0031261;GO:0005664;GO:0005656;GO:0003682;GO:0003688;GO:0030466;GO:0006348;GO:0006270;GO:0051568;GO:0006267	DNA replication;Nucleus;Phosphoprotein
216_G0010830|216_G0010830.mRNA.1
216_G0010840|216_G0010840.mRNA.1	cla4	LysRS	6.1.1.6	GO:0000049;GO:0002181;GO:0003676;GO:0003729;GO:0004824;GO:0005524;GO:0005737;GO:0006430	ATP-binding;Aminoacyl-tRNA synthetase;Cytoplasm;Ligase;Nucleotide-binding;Protein biosynthesis
216_G0010850|216_G0010850.mRNA.1	TRM7	tRNA (cytidine(32)/guanosine(34)-2'-O)-methyltransferase	2.1.1.-;2.1.1.167;2.1.1.205	GO:0005737;GO:0031167;GO:0002181;GO:0000466;GO:0008650;GO:0000453;GO:0008175;GO:0030687;GO:0005730;GO:0070039;GO:0030488;GO:0016435;GO:0002128;GO:0000463	Methyltransferase;tRNA processing;Nucleus;Ribosome biogenesis;rRNA processing;Transferase;S-adenosyl-L-methionine;Cytoplasm;Coiled coil
216_G0010860|216_G0010860.mRNA.1
216_G0010870|216_G0010870.mRNA.1	ECM2	Pre-mRNA-splicing factor SLT11		GO:0017070;GO:0005681;GO:0000974;GO:0003723;GO:0000398;GO:0071006;GO:0071007;GO:0005634;GO:0036002	Spliceosome;Nucleus;RNA-binding;mRNA processing;mRNA splicing
216_G0010880|216_G0010880.mRNA.1	NRG1	Probable transcriptional regulator NRG2		GO:0000122;GO:0000433;GO:0000790;GO:0000978;GO:0000980;GO:0001410;GO:0003677;GO:0003690;GO:0003700;GO:0005667;GO:0009267;GO:0009372;GO:0030447;GO:0031519;GO:0035690;GO:0036170;GO:0036171;GO:0036177;GO:0036178;GO:0036180;GO:0036244;GO:0043565;GO:0043709;GO:0044114;GO:0044182;GO:0045827;GO:0045892;GO:0097316;GO:1900429;GO:1900435;GO:1900438;GO:1900441;GO:1900444;GO:1900460;GO:1900464;GO:2000221	Metal-binding;Repeat;Repressor;Stress response;Virulence;Zinc;Zinc-finger
216_G0010890|216_G0010890.mRNA.1
216_G0010900|216_G0010900.mRNA.1	AGP1	Asparagine/glutamine permease		GO:0000328;GO:0001761;GO:0003333;GO:0003824;GO:0005291;GO:0005300;GO:0005771;GO:0005783;GO:0005886;GO:0006828;GO:0006865;GO:0015171;GO:0015173;GO:0015192;GO:0015193;GO:0015203;GO:0015801;GO:0015805;GO:0015817;GO:0015827;GO:0015828;GO:0015846;GO:0016021;GO:0019740;GO:0022857;GO:0022893;GO:0030134;GO:0044182;GO:0055085;GO:0071944;GO:0098713;GO:1905647	Amino-acid transport;Cell membrane;Glycoprotein;Isopeptide bond;Lipoprotein;Membrane;Palmitate;Phosphoprotein;Transmembrane;Transmembrane helix;Transport;Ubl conjugation
216_G0010910|216_G0010910.mRNA.1	ALG14	UDP-N-acetylglucosamine transferase subunit ALG14		GO:0031227;GO:0006488;GO:0043495;GO:0004577;GO:0043541;GO:0042175;GO:0030176;GO:0031965	Nucleus;Transmembrane;Endoplasmic reticulum;Transmembrane helix;Membrane
216_G0010920|216_G0010920.mRNA.1	YBR071W	Uncharacterized protein YBR071W		GO:0005935;GO:0005737	Phosphoprotein
216_G0010930|216_G0010930.mRNA.1	HSP26	Heat shock protein 26		GO:0005737;GO:0010494;GO:0005739;GO:0005634;GO:0042802;GO:0003729;GO:0051082;GO:0034605;GO:0006457	Acetylation;Phosphoprotein;Stress response
216_G0010940|216_G0010940.mRNA.1	rad54	DNA repair and recombination protein RDH54	3.6.4.-;3.6.4.12;5.99.1.-	GO:0000724;GO:0000775;GO:0003677;GO:0003678;GO:0003690;GO:0003916;GO:0004386;GO:0005524;GO:0005634;GO:0006281;GO:0006310;GO:0006311;GO:0006338;GO:0007131;GO:0008094;GO:0015616;GO:0030491;GO:0030702;GO:0032392;GO:0032508;GO:0033170;GO:0035861;GO:0045003;GO:0045144;GO:0051321;GO:0061806;GO:0072686	ATP-binding;DNA damage;DNA recombination;DNA repair;DNA-binding;Helicase;Hydrolase;Isomerase;Isopeptide bond;Meiosis;Nucleotide-binding;Topoisomerase;Ubl conjugation
216_G0010950|216_G0010950.mRNA.1	PFF1	Vacuolar membrane protease	3.4.-.-	GO:0006508;GO:0016021;GO:0005774;GO:0000329;GO:0008237;GO:0046872	Vacuole;Zinc;Transmembrane;Glycoprotein;Transmembrane helix;Membrane;Hydrolase;Metal-binding;Metalloprotease;Protease
216_G0010960|216_G0010960.mRNA.1	ECM8	Protein ECM8		GO:0071555	Cell wall biogenesis/degradation
216_G0010970|216_G0010970.mRNA.1	SLM4	Protein SLM4		GO:0005737;GO:0034448;GO:0000329;GO:0016021;GO:0031902;GO:0042802;GO:0016237;GO:0015031;GO:0007165	Autophagy;Membrane;Protein transport;Transmembrane;Transmembrane helix;Transport;Vacuole
216_G0010980|216_G0010980.mRNA.1	HPF2	Cell wall protein ECM33		GO:0000324;GO:0005576;GO:0005618;GO:0005886;GO:0009277;GO:0031225;GO:0031505;GO:0071555;GO:0071944	Cell membrane;Cell wall;Cell wall biogenesis/degradation;GPI-anchor;Glycoprotein;Lipoprotein;Membrane;Phosphoprotein;Secreted;Signal
216_G0010990|216_G0010990.mRNA.1	RPG1	Eukaryotic translation initiation factor 3 subunit A		GO:0005737;GO:0000131;GO:0071540;GO:0005852;GO:0010494;GO:0001732;GO:0033290;GO:0035690;GO:0043614;GO:0003729;GO:0006413;GO:0071541;GO:0002188;GO:0003743;GO:0016282	Phosphoprotein;Coiled coil;Cytoplasm;Initiation factor;RNA-binding;Protein biosynthesis
216_G0011000|216_G0011000.mRNA.1	SEC18	Vesicular-fusion protein SEC18		GO:0005794;GO:0005524;GO:0016236;GO:0005795;GO:0048211;GO:0035494;GO:0000149;GO:0048280;GO:0006886;GO:0048219;GO:0005829;GO:0006888;GO:0016887;GO:0043001;GO:0042144;GO:0000045;GO:0070300;GO:0043332	Repeat;Protein transport;Nucleotide-binding;Cytoplasm;Phosphoprotein;Transport;ER-Golgi transport;ATP-binding
216_G0011010|216_G0011010.mRNA.1	spt7	Transcriptional activator SPT7		GO:0000124;GO:0000747;GO:0000790;GO:0005198;GO:0006325;GO:0006338;GO:0006357;GO:0016573;GO:0034622;GO:0046695;GO:0046982;GO:1903508	Activator;Bromodomain;Nucleus;Phosphoprotein;Transcription;Transcription regulation
216_G0011020|216_G0011020.mRNA.1
216_G0011030|216_G0011030.mRNA.1	MIS1	C-1-tetrahydrofolate synthase, mitochondrial	1.5.1.5;3.5.4.9;6.3.4.3	GO:0001228;GO:0004477;GO:0005667;GO:0006164;GO:0006139;GO:0001300;GO:2000222;GO:0001085;GO:0009113;GO:0010527;GO:0043565;GO:0005739;GO:1990527;GO:0009257;GO:0006730;GO:0001135;GO:0005737;GO:0004329;GO:0035999;GO:0001403;GO:0000105;GO:0009086;GO:0036003;GO:0005524;GO:0000978;GO:0003697;GO:0003700;GO:0007124;GO:0046656;GO:0044212;GO:0006760;GO:0004488	Purine biosynthesis;ATP-binding;Oxidoreductase;Ligase;Mitochondrion;One-carbon metabolism;Histidine biosynthesis;NADP;Transit peptide;Hydrolase;Amino-acid biosynthesis;Methionine biosynthesis;Nucleotide-binding	One-carbon metabolism
216_G0011040|216_G0011040.mRNA.1
216_G0011050|216_G0011050.mRNA.1	AAC3	ADP,ATP carrier protein 3		GO:0009061;GO:0006839;GO:0016021;GO:1990544;GO:0005471;GO:0015886;GO:0140021;GO:0006783;GO:0005739;GO:0005743;GO:0009060;GO:0055085;GO:0015867;GO:0006915;GO:0005758;GO:0015866;GO:0042802	Mitochondrion inner membrane;Transport;Repeat;Transmembrane;Mitochondrion;Membrane;Transmembrane helix
216_G0011060|216_G0011060.mRNA.1
216_G0011070|216_G0011070.mRNA.1	YBR085C-A	Uncharacterized protein YBR085C-A		GO:0005737;GO:0005634	Cytoplasm;Nucleus;Phosphoprotein
216_G0011080|216_G0011080.mRNA.1	IST2	Increased sodium tolerance protein 2		GO:0071944;GO:0033101;GO:0032541;GO:0016021;GO:0005886;GO:0008289;GO:0090158;GO:0072659;GO:0060304	Cell membrane;Membrane;Phosphoprotein;Transmembrane;Transmembrane helix
216_G0011090|216_G0011090.mRNA.1	RFC5	Replication factor C subunit 5		GO:0006271;GO:0006261;GO:0005524;GO:0005634;GO:0031391;GO:0000790;GO:0007062;GO:0031389;GO:0006272;GO:0061860;GO:0003677;GO:0070914;GO:0031390;GO:0005663;GO:0003689;GO:0043599	DNA-binding;ATP-binding;Nucleus;Nucleotide-binding;DNA replication;Cell cycle
216_G0011100|216_G0011100.mRNA.1	POL30	Proliferating cell nuclear antigen		GO:1903460;GO:1903364;GO:0000781;GO:0005654;GO:0006272;GO:0005657;GO:0003677;GO:0070914;GO:0042276;GO:0006289;GO:0000710;GO:1900264;GO:0034087;GO:0000278;GO:0043626;GO:0006298;GO:0019985;GO:0006348;GO:0030337;GO:0042802;GO:0043596;GO:0006273;GO:0070987;GO:0007064;GO:0030466;GO:1903459;GO:0035753;GO:0006301;GO:0006271;GO:0006275;GO:1903022;GO:0035861;GO:0005634;GO:1902394	DNA damage;DNA replication;Isopeptide bond;DNA repair;DNA-binding;Ubl conjugation;Nucleus
216_G0011110|216_G0011110.mRNA.1	NHP6B	Non-histone chromosomal protein 6B		GO:0005694;GO:0006357;GO:0043392;GO:0032407;GO:0008134;GO:0001195;GO:0065004;GO:0006281;GO:0005634;GO:0006366;GO:0003677;GO:0006334;GO:0008301;GO:0031491;GO:0006338;GO:0051123;GO:0034724;GO:0043565;GO:0070898;GO:0000790;GO:0006298;GO:0032993	Chromosome;DNA damage;Nucleus;Transcription regulation;Transcription;DNA repair;DNA-binding
216_G0011120|216_G0011120.mRNA.1
216_G0011130|216_G0011130.mRNA.1	PHO3	Constitutive acid phosphatase	3.1.3.2	GO:0003993;GO:0001403;GO:0017111;GO:0016036;GO:0007124;GO:0042723;GO:0005783;GO:0030287;GO:0008361;GO:0071944;GO:0047429;GO:0005576;GO:0006796;GO:0009277;GO:0000324	Secreted;Signal;Hydrolase;Glycoprotein
216_G0011140|216_G0011140.mRNA.1	DIA3	Repressible acid phosphatase	3.1.3.2	GO:0000324;GO:0001403;GO:0003993;GO:0005576;GO:0006796;GO:0007124;GO:0008361;GO:0009277;GO:0016036;GO:0017111;GO:0030287;GO:0042723;GO:0047429;GO:0071944	Glycoprotein;Hydrolase;Secreted;Signal
216_G0011150|216_G0011150.mRNA.1	PBY1	Probable tubulin--tyrosine ligase PBY1	6.3.2.25	GO:0018166;GO:0000932;GO:0016787;GO:0000226;GO:0004835;GO:0006464;GO:0005737	Cytoplasm;Potassium;Ligase;Magnesium
216_G0011160|216_G0011160.mRNA.1	RXT2	Transcriptional regulatory protein RXT2		GO:1990483;GO:0005829;GO:0005634;GO:0033698;GO:0070210;GO:0000747;GO:0016575;GO:0001403;GO:0061188;GO:0061186;GO:0031939;GO:0000122;GO:2000219;GO:0061587	Chromatin regulator;Nucleus;Repressor;Transcription;Transcription regulation
216_G0011170|216_G0011170.mRNA.1	YBR096W	Uncharacterized protein YBR096W		GO:0005783
216_G0011180|216_G0011180.mRNA.1
216_G0011190|216_G0011190.mRNA.1	MMS4	Crossover junction endonuclease MMS4	3.1.22.-	GO:0006974;GO:0006302;GO:0010520;GO:0006281;GO:0031573;GO:0031297;GO:0006265;GO:0046872;GO:0003677;GO:0008821;GO:0000712;GO:0007131;GO:0048476;GO:0004519;GO:0000790	DNA damage;Coiled coil;Phosphoprotein;Hydrolase;Metal-binding;Nuclease;Manganese;Meiosis;Acetylation;DNA repair;DNA recombination;Magnesium;Nucleus;Endonuclease
216_G0011200|216_G0011200.mRNA.1	FES1	Hsp70 nucleotide exchange factor FES1		GO:0005737;GO:0006417;GO:0071629;GO:0005783;GO:0005829;GO:0000774	Cytoplasm;Repeat;Translation regulation;Phosphoprotein
216_G0011210|216_G0011210.mRNA.1	EXO84	Exocyst complex component EXO84		GO:0043332;GO:0030133;GO:0000245;GO:0051601;GO:0006887;GO:0005935;GO:0000145;GO:0008104;GO:0090522;GO:0005934;GO:0006893;GO:0015031;GO:0000131;GO:0001927;GO:0005628	Transport;Phosphoprotein;Coiled coil;Protein transport;Ubl conjugation;Isopeptide bond;Exocytosis;Cytoplasmic vesicle
216_G0011220|216_G0011220.mRNA.1
216_G0011230|216_G0011230.mRNA.1	YMC2	Carrier protein YMC2, mitochondrial		GO:1904983;GO:0005739;GO:0006783;GO:0005342;GO:0006839;GO:0016021;GO:0005743;GO:0005313;GO:0055085;GO:0015187	Repeat;Transport;Mitochondrion inner membrane;Mitochondrion;Membrane;Transmembrane helix;Transit peptide;Transmembrane
216_G0011240|216_G0011240.mRNA.1
216_G0011250|216_G0011250.mRNA.1
216_G0011260|216_G0011260.mRNA.1	PHO88	SRP-independent targeting protein 3		GO:0030176;GO:0045047;GO:0045048;GO:0051604;GO:0005789;GO:0016021;GO:0006817;GO:0005783;GO:0005739;GO:0016020	Phosphate transport;Protein transport;Phosphoprotein;Transport;Mitochondrion;Membrane;Transmembrane helix;Transmembrane;Endoplasmic reticulum
216_G0011270|216_G0011270.mRNA.1	IML3	Inner kinetochore subunit IML3		GO:0000942;GO:0030437;GO:0051301;GO:0034089;GO:0034087;GO:0034090;GO:0045144;GO:0071459	Cell cycle;Cell division;Centromere;Chromosome;Kinetochore;Meiosis;Mitosis;Nucleus
216_G0011280|216_G0011280.mRNA.1	AIM3	Altered inheritance of mitochondria protein 3		GO:0030479;GO:0045121;GO:0000147;GO:0051016	Membrane;Phosphoprotein
216_G0011290|216_G0011290.mRNA.1	CMD1	Calmodulin		GO:0043332;GO:0051726;GO:0035840;GO:0045160;GO:0006606;GO:0061493;GO:0019722;GO:1990819;GO:0005823;GO:0009847;GO:0035974;GO:0005509;GO:0005935;GO:0042144;GO:0007114;GO:0051300;GO:0005934;GO:1903525;GO:0005933;GO:0035838;GO:0031322;GO:0090307;GO:0007010;GO:0048306;GO:0016237;GO:0006661;GO:0001411;GO:0006898;GO:0051019;GO:0030437;GO:0044732;GO:0000935;GO:0000131;GO:0006897;GO:0031097;GO:0005628;GO:…	Phosphoprotein;Cytoskeleton;Metal-binding;Repeat;Cytoplasm;Calcium;Acetylation
216_G0011300|216_G0011300.mRNA.1	ALG1	Chitobiosyldiphosphodolichol beta-mannosyltransferase	2.4.1.142	GO:0005789;GO:0004578;GO:0016021;GO:0005783;GO:0019187;GO:0006490;GO:0006487;GO:0006486	Transferase;Glycoprotein;Signal-anchor;Transmembrane;Endoplasmic reticulum;Glycosyltransferase;Transmembrane helix;Membrane	Protein modification
216_G0011310|216_G0011310.mRNA.1	YSA1	ADP-ribose pyrophosphatase	3.6.1.13;3.6.-.-	GO:0019693;GO:0005829;GO:0046872;GO:0009191;GO:0047631;GO:0005739;GO:0005634;GO:0006753;GO:0005737	Magnesium;Acetylation;Manganese;Metal-binding;Hydrolase
216_G0011320|216_G0011320.mRNA.1	ssn6	General transcriptional corepressor CYC8		GO:0000122;GO:0000790;GO:0003712;GO:0003713;GO:0003714;GO:0006338;GO:0006342;GO:0016584;GO:0017053;GO:0035955;GO:0042826;GO:0045944;GO:0090568;GO:2000531;GO:2001020	Amyloid;Phosphoprotein;Prion;Repeat;Repressor;TPR repeat;Transcription;Transcription regulation
216_G0011330|216_G0011330.mRNA.1
216_G0011340|216_G0011340.mRNA.1	RAD16	DNA repair protein RAD16	3.6.4.-	GO:0003678;GO:0046872;GO:0003677;GO:0070647;GO:0006511;GO:0016567;GO:0006289;GO:0061630;GO:0000113;GO:0000720;GO:0031463;GO:0000109;GO:0034613;GO:0004386;GO:0005524;GO:0000715	DNA damage;Nucleotide-binding;Helicase;Metal-binding;Hydrolase;Phosphoprotein;DNA repair;DNA-binding;Zinc;ATP-binding;Zinc-finger;Nucleus
216_G0011350|216_G0011350.mRNA.1	LYS2	L-2-aminoadipate reductase large subunit	1.2.1.95;1.2.1.31	GO:0004043;GO:0019878;GO:0031177;GO:0009085	Phosphopantetheine;NADP;Oxidoreductase;Lysine biosynthesis;Amino-acid biosynthesis;Phosphoprotein	Amino-acid biosynthesis
216_G0011360|216_G0011360.mRNA.1	TKL2	Transketolase 2	2.2.1.1	GO:0009052;GO:0005829;GO:0046872;GO:0004802;GO:0005634;GO:0005737;GO:0006098	Magnesium;Calcium;Thiamine pyrophosphate;Metal-binding;Transferase
216_G0011370|216_G0011370.mRNA.1	tef	EF-1-alpha		GO:0001933;GO:0002182;GO:0003746;GO:0003924;GO:0005516;GO:0005525;GO:0005737;GO:0005853;GO:0005856;GO:0006409;GO:0006412;GO:0006414;GO:0006469;GO:0017048;GO:0019003;GO:0019901;GO:0030445;GO:0030446;GO:0034198;GO:0051015;GO:0051017;GO:0051701	Cytoplasm;Elongation factor;GTP-binding;Methylation;Nucleotide-binding;Protein biosynthesis	Protein biosynthesis
216_G0011380|216_G0011380.mRNA.1	MUD1	U1 small nuclear ribonucleoprotein A		GO:0005685;GO:0071004;GO:0030619;GO:0000398	mRNA processing;mRNA splicing;Nucleus;Repeat;Ribonucleoprotein;RNA-binding;Spliceosome
216_G0011390|216_G0011390.mRNA.1	CBP6	Cytochrome B pre-mRNA-processing protein 6		GO:0061671;GO:0005761;GO:0005739;GO:0043022;GO:0034551;GO:0006397;GO:0070131	Acetylation;Mitochondrion;mRNA processing;Phosphoprotein
216_G0011400|216_G0011400.mRNA.1	GRS1	Glycine--tRNA ligase 1, mitochondrial	6.1.1.14;2.7.7.-	GO:0070150;GO:0032543;GO:0016740;GO:0006353;GO:0004820;GO:0046983;GO:0005739;GO:0005759;GO:0015966;GO:0005524;GO:0002181;GO:0005737;GO:0006426	Phosphoprotein;Transferase;Nucleotide-binding;Cytoplasm;Aminoacyl-tRNA synthetase;Ligase;ATP-binding;Protein biosynthesis;Transit peptide;Acetylation;Mitochondrion
216_G0011410|216_G0011410.mRNA.1	MRPL36	54S ribosomal protein L36, mitochondrial		GO:0005762;GO:0005739;GO:0003735;GO:0032543	Mitochondrion;Ribonucleoprotein;Ribosomal protein;Transit peptide
216_G0011420|216_G0011420.mRNA.1	TFC1	Transcription factor tau 95 kDa subunit		GO:0005654;GO:0000127;GO:0003677;GO:0042791;GO:0070898;GO:0006383	DNA-binding;Nucleus;Phosphoprotein;Repeat;Transcription;Transcription regulation
216_G0011430|216_G0011430.mRNA.1	PTC4	Protein phosphatase 2C homolog 4	3.1.3.16	GO:0005737;GO:0004724;GO:0046872;GO:0004722;GO:0006470	Hydrolase;Magnesium;Manganese;Metal-binding;Protein phosphatase
216_G0011440|216_G0011440.mRNA.1	TPS1	Alpha,alpha-trehalose-phosphate synthase [UDP-forming] 56 kDa subunit	2.4.1.15	GO:0071465;GO:1900118;GO:0090441;GO:0004805;GO:0070301;GO:0036180;GO:0070413;GO:0005829;GO:0003825;GO:0030437;GO:0005737;GO:0034605;GO:0034599;GO:0036168;GO:0016311;GO:0030447;GO:0005946;GO:0044262;GO:0005992	Cytoplasm;Stress response;Transferase;Glycosyltransferase
216_G0011450|216_G0011450.mRNA.1
216_G0011460|216_G0011460.mRNA.1	OPY1	Protein OPY1		GO:0005737;GO:0005739;GO:0005886;GO:0005546;GO:1902647
216_G0011470|216_G0011470.mRNA.1	SHE3	SWI5-dependent HO expression protein 3		GO:0008298;GO:1990825;GO:0051028;GO:0007533;GO:0048309;GO:0003729;GO:0005789;GO:0005934;GO:0003723	mRNA transport;Coiled coil;Transport;Phosphoprotein;Membrane;RNA-binding;Endoplasmic reticulum
216_G0011480|216_G0011480.mRNA.1	CCZ1	Vacuolar fusion protein CCZ1		GO:0005829;GO:0005768;GO:0005770;GO:0035658;GO:0032585;GO:0005774;GO:0032266;GO:0010314;GO:0001786;GO:0017112;GO:0097352;GO:0006914;GO:0016236;GO:0043547;GO:0032258;GO:0044395;GO:0006623;GO:0007034;GO:0048278	Autophagy;Endosome;Membrane;Protein transport;Transport;Vacuole
216_G0011490|216_G0011490.mRNA.1
216_G0011500|216_G0011500.mRNA.1	HSL7	Protein arginine N-methyltransferase HSL7	2.1.1.320	GO:0005935;GO:0032174;GO:0000144;GO:0005737;GO:0005829;GO:0005634;GO:0005824;GO:0042054;GO:0008469;GO:0035241;GO:0035243;GO:0051301;GO:0000902;GO:0044257;GO:0000086;GO:0034969;GO:0045840;GO:0051726	Cell cycle;Cell division;Methyltransferase;Mitosis;Phosphoprotein;S-adenosyl-L-methionine;Transferase
216_G0011510|216_G0011510.mRNA.1	CKS1	Cyclin-dependent kinases regulatory subunit		GO:0000307;GO:0051301;GO:0043130;GO:0023052;GO:0045944;GO:0007049;GO:0042393;GO:0060303;GO:0007346;GO:0005634;GO:0010389;GO:0019005;GO:0019901;GO:0005737;GO:0006357;GO:0044877;GO:0030295;GO:0061575	Cell cycle;Cell division
216_G0011520|216_G0011520.mRNA.1	ESR1	DNA-damage checkpoint kinase MEC1	2.7.11.1	GO:0000077;GO:0000722;GO:0000723;GO:0004672;GO:0004674;GO:0005524;GO:0006260;GO:0006281;GO:0006310;GO:0006975;GO:0007131;GO:0016572;GO:2000105	ATP-binding;Chromatin regulator;DNA damage;DNA repair;Kinase;Meiosis;Nucleotide-binding;Serine/threonine-protein kinase;Transferase
216_G0011530|216_G0011530.mRNA.1	YBR137W	UPF0303 protein YBR137W		GO:0005737;GO:0072380;GO:0006620	Cytoplasm
216_G0011540|216_G0011540.mRNA.1	YBR138C	Uncharacterized protein YBR138C		GO:0005737	Cytoplasm
216_G0011550|216_G0011550.mRNA.1	cpy	Carboxypeptidase Y homolog A	3.4.16.-;3.4.16.5	GO:0000324;GO:0000328;GO:0004180;GO:0004185;GO:0005576;GO:0005773;GO:0007039;GO:0016236;GO:0017171;GO:0031638;GO:0046938;GO:0051603	Carboxypeptidase;Disulfide bond;Glycoprotein;Hydrolase;Protease;Signal;Vacuole;Zymogen
216_G0011560|216_G0011560.mRNA.1
216_G0011570|216_G0011570.mRNA.1	BMT2	25S rRNA (adenine(2142)-N(1))-methyltransferase	2.1.1.286	GO:0005730;GO:0016433;GO:0008757	Methyltransferase;Nucleus;S-adenosyl-L-methionine;Transferase
216_G0011580|216_G0011580.mRNA.1	mak5	ATP-dependent RNA helicase MAK5	3.6.4.13	GO:0000463;GO:0000466;GO:0003723;GO:0003724;GO:0005524;GO:0005730;GO:0006364;GO:0042273	ATP-binding;Helicase;Hydrolase;Nucleotide-binding;Nucleus;RNA-binding;Ribosome biogenesis;rRNA processing
216_G0011590|216_G0011590.mRNA.1	SUP45	Eukaryotic peptide chain release factor subunit 1		GO:0005829;GO:0006353;GO:0002184;GO:0016149;GO:0018444;GO:0008022;GO:0010494;GO:1990825;GO:0006415;GO:0003747	Cytoplasm;Phosphoprotein;Methylation;Protein biosynthesis;Isopeptide bond;Ubl conjugation
216_G0011600|216_G0011600.mRNA.1	ADH5	Alcohol dehydrogenase 5	1.1.1.1	GO:0005634;GO:0005759;GO:0005737;GO:0097308;GO:0006116;GO:0006567;GO:0043458;GO:0008270;GO:0006068;GO:0019170;GO:0000947;GO:0046187;GO:0062040;GO:0004022;GO:0006066;GO:0006067	Acetylation;Isopeptide bond;Ubl conjugation;Zinc;Oxidoreductase;Cytoplasm;NAD;Phosphoprotein;Allergen;Metal-binding
216_G0011610|216_G0011610.mRNA.1	MRPS9	37S ribosomal protein S9, mitochondrial		GO:0003735;GO:0005739;GO:0032543;GO:0003723;GO:0000462;GO:0005763;GO:0005840;GO:0006412	Ribonucleoprotein;Transit peptide;Mitochondrion;Ribosomal protein
216_G0011620|216_G0011620.mRNA.1	RTC2	PQ-loop repeat-containing protein 1		GO:0000329;GO:0005783;GO:0015174;GO:0031966;GO:0034488;GO:0071627	Amino-acid transport;Repeat;Transmembrane;Transmembrane helix;Transport;Vacuole
216_G0011630|216_G0011630.mRNA.1	YSW1	Spore-specific protein YSW1		GO:0005628;GO:0031105;GO:0032120	Phosphoprotein
216_G0011640|216_G0011640.mRNA.1	ARA1	D-arabinose dehydrogenase [NAD(P)+] heavy chain	1.1.1.117;1.1.1.156	GO:0034599;GO:0016491;GO:0008106;GO:0045290;GO:0047953;GO:0044262;GO:0004033;GO:0005829;GO:0006071;GO:1990042;GO:0003729;GO:0019568;GO:0042843;GO:0004032	Glycerol metabolism;Phosphoprotein;NAD;Cytoplasm;Oxidoreductase;NADP
216_G0011650|216_G0011650.mRNA.1
216_G0011660|216_G0011660.mRNA.1	SPP381	Pre-mRNA-splicing factor SPP381		GO:0005829;GO:0008380;GO:0003723;GO:0005681;GO:0046540;GO:0000349;GO:0005634;GO:0000398;GO:0006397	Ribonucleoprotein;mRNA processing;mRNA splicing;Spliceosome;Nucleus;RNA-binding
216_G0011670|216_G0011670.mRNA.1	RIB7	2,5-diamino-6-ribosylamino-4(3H)-pyrimidinone 5'-phosphate reductase	1.1.1.302	GO:0008703;GO:0050661;GO:0016616;GO:0009231;GO:0046983	Riboflavin biosynthesis;Oxidoreductase;NADP	Cofactor biosynthesis
216_G0011680|216_G0011680.mRNA.1	RPB5	DNA-directed RNA polymerases I, II, and III subunit RPABC1		GO:0006366;GO:0001055;GO:0001056;GO:0042254;GO:0006351;GO:0003899;GO:0005736;GO:0006360;GO:0005665;GO:0042797;GO:0001172;GO:0003968;GO:0005654;GO:0003677;GO:0001054;GO:0006383;GO:0005666;GO:0006386	Ribosome biogenesis;Nucleus;DNA-binding;Transcription;DNA-directed RNA polymerase
216_G0011690|216_G0011690.mRNA.1
216_G0011700|216_G0011700.mRNA.1	SLI15	Inner centromere protein-related protein SLI15		GO:0032133;GO:0000777;GO:0005737;GO:0005828;GO:0005634;GO:0005876;GO:0051233;GO:0030295;GO:0007059;GO:0006468;GO:0032465	Centromere;Chromosome;Chromosome partition;Cytoplasm;Cytoskeleton;Kinetochore;Nucleus;Phosphoprotein
216_G0011710|216_G0011710.mRNA.1	ICS2	Increased copper sensitivity protein 2			Phosphoprotein
216_G0011720|216_G0011720.mRNA.1	AMN1	Antagonist of mitotic exit network protein 1		GO:0005933;GO:0005737;GO:0005634;GO:0019005;GO:0031267;GO:0051301;GO:0043624;GO:0007093;GO:0001100;GO:2001042;GO:0016567;GO:0031146;GO:0006511	Cell cycle;Cell division;Cytoplasm;Mitosis;Nucleus
216_G0011730|216_G0011730.mRNA.1	IFA38	3-ketoacyl-CoA reductase	1.1.1.330	GO:0030497;GO:0045703;GO:0102339;GO:0030148;GO:0042761;GO:0016491;GO:0102341;GO:0102342;GO:0016021;GO:0005783;GO:0102340;GO:0005789	Membrane;Transmembrane helix;NADP;Lipid metabolism;Endoplasmic reticulum;Transmembrane;Oxidoreductase;Fatty acid metabolism;Lipid biosynthesis;Fatty acid biosynthesis	Lipid metabolism
216_G0011740|216_G0011740.mRNA.1	CDC28	Cyclin-dependent kinase 1	2.7.11.22;2.7.11.23	GO:0007130;GO:0004674;GO:0004672;GO:0072441;GO:0016251;GO:1904789;GO:1903026;GO:0000122;GO:1905757;GO:0005694;GO:1902424;GO:1903827;GO:0008284;GO:1990758;GO:1904788;GO:0045930;GO:0042307;GO:0010494;GO:0000083;GO:0042764;GO:1990820;GO:1905634;GO:0005524;GO:0010389;GO:0060303;GO:0050849;GO:1902845;GO:0044257;GO:0070817;GO:1903465;GO:0090169;GO:0062123;GO:0032968;GO:1905785;GO:0097472;GO:0030448;GO:…	Mitosis;Acetylation;Cell division;Phosphoprotein;Serine/threonine-protein kinase;Kinase;Transferase;Cell cycle;Nucleotide-binding;ATP-binding
216_G0011750|216_G0011750.mRNA.1	CSG1	CSG1/SUR1 homolog 1	2.-.-.-;2.4.-.-	GO:0000030;GO:0000324;GO:0000329;GO:0005774;GO:0005794;GO:0006675;GO:0006688;GO:0016021;GO:0030148;GO:0031501;GO:0032588;GO:0033106;GO:0051999	Glycosyltransferase;Golgi apparatus;Membrane;Phosphoprotein;Transferase;Transmembrane;Transmembrane helix
216_G0011760|216_G0011760.mRNA.1	TOS1	Cell wall protein YJL171C		GO:0000324;GO:0003843;GO:0005576;GO:0005783;GO:0009277;GO:0031225;GO:0071944;GO:0071970	Cell membrane;GPI-anchor;Glycoprotein;Lipoprotein;Secreted;Signal
216_G0011770|216_G0011770.mRNA.1	YSY6	Protein YSY6		GO:0005783;GO:0005789;GO:0016021;GO:0030968;GO:0006486;GO:0009306	Endoplasmic reticulum;Membrane;Protein transport;Translocation;Transmembrane;Transmembrane helix;Transport
216_G0011780|216_G0011780.mRNA.1	EXO5	Exonuclease V, mitochondrial	3.1.-.-	GO:0051539;GO:0000002;GO:0003677;GO:0005739;GO:0005634;GO:0045145;GO:0046872;GO:0036297	Magnesium;Exonuclease;Transit peptide;Mitochondrion;DNA-binding;Hydrolase;4Fe-4S;Nuclease;Iron;Iron-sulfur;Metal-binding
216_G0011790|216_G0011790.mRNA.1	ARL1	ADP-ribosylation factor-like protein 1		GO:0000935;GO:0007264;GO:0005794;GO:0034629;GO:0016236;GO:0005737;GO:0000282;GO:0034497;GO:0006897;GO:0010513;GO:0034614;GO:0051666;GO:0005525;GO:0006886;GO:0006623;GO:0006888;GO:0036267;GO:0016192;GO:0043001;GO:0051017;GO:0032258;GO:0005938;GO:0005802;GO:0006893;GO:0003924;GO:0051523;GO:0034976;GO:0051519;GO:0051285;GO:0005934;GO:0005886;GO:0005829;GO:0030234;GO:0034067	Golgi apparatus;Ubl conjugation;ER-Golgi transport;Isopeptide bond;Protein transport;Lipoprotein;GTP-binding;Transport;Nucleotide-binding;Myristate
216_G0011800|216_G0011800.mRNA.1	UBS1	Ubiquitin-conjugating enzyme suppressor 1		GO:0005634;GO:0006611;GO:0016567
216_G0011810|216_G0011810.mRNA.1	TYR1	Prephenate dehydrogenase [NADP(+)]	1.3.1.13	GO:0055114;GO:0008977;GO:0005737;GO:0006571;GO:0006570;GO:0004665;GO:0070403	Amino-acid biosynthesis;Tyrosine biosynthesis;NADP;Aromatic amino acid biosynthesis;Oxidoreductase	Amino-acid biosynthesis
216_G0011820|216_G0011820.mRNA.1	POP7	Ribonucleases P/MRP protein subunit POP7	3.1.26.5	GO:0005655;GO:0000172;GO:0005697;GO:0004526;GO:0003723;GO:0034965;GO:0000294;GO:0006364;GO:0008033	Hydrolase;Nucleus;Phosphoprotein;rRNA processing;tRNA processing
216_G0011830|216_G0011830.mRNA.1
216_G0011840|216_G0011840.mRNA.1	pss1	Heat shock protein homolog SSE1		GO:0000774;GO:0005516;GO:0005524;GO:0005634;GO:0005829;GO:0005844;GO:0006457;GO:0010499;GO:0035690;GO:0042026;GO:0042277;GO:0043161	ATP-binding;Calmodulin-binding;Chaperone;Cytoplasm;Nucleotide-binding;Stress response
216_G0011850|216_G0011850.mRNA.1	NPL4	Nuclear protein localization protein 4		GO:0043161;GO:1900182;GO:0000837;GO:0051028;GO:1990116;GO:0042175;GO:0048471;GO:0043130;GO:0005789;GO:0031625;GO:0034098;GO:0006511;GO:0072665;GO:0036266;GO:0030433;GO:0005737;GO:0005634;GO:0031965;GO:0070651;GO:0015031;GO:0072671;GO:1990112;GO:0071629;GO:0000836;GO:0030970;GO:0071712;GO:0000839;GO:0051974;GO:0051228	Cytoplasm;mRNA transport;Transport;Membrane;Nucleus;Protein transport;Translocation;Endoplasmic reticulum
216_G0011860|216_G0011860.mRNA.1	SEC66	Translocation protein SEC66		GO:0071944;GO:0005783;GO:0005789;GO:0016021;GO:0031207;GO:0030447;GO:0031204	Endoplasmic reticulum;Glycoprotein;Membrane;Protein transport;Signal-anchor;Transmembrane;Transmembrane helix;Transport
216_G0011870|216_G0011870.mRNA.1
216_G0011880|216_G0011880.mRNA.1	UMP1	Proteasome maturation factor UMP1		GO:0005737;GO:0005634;GO:0006974;GO:0043248;GO:0090363;GO:0006511	Chaperone
216_G0011890|216_G0011890.mRNA.1
216_G0011900|216_G0011900.mRNA.1	ECM31	3-methyl-2-oxobutanoate hydroxymethyltransferase	2.1.2.11	GO:0015940;GO:0000287;GO:0005739;GO:0003864	Pantothenate biosynthesis;Transferase	Cofactor biosynthesis
216_G0011910|216_G0011910.mRNA.1	EEB1	Alcohol O-acetyltransferase	2.3.1.84;3.1.1.-	GO:0004026;GO:0005741;GO:0005811;GO:0017171;GO:0034319;GO:0034321;GO:0034338;GO:0044255;GO:0047372;GO:0051792;GO:0051793	Acyltransferase;Hydrolase;Isopeptide bond;Serine esterase;Transferase;Ubl conjugation
216_G0011920|216_G0011920.mRNA.1	FZO1	Mitofusin FZO1	3.6.5.-	GO:0031307;GO:0031966;GO:0005741;GO:0005739;GO:0005525;GO:0003924;GO:0008053	Coiled coil;GTP-binding;Hydrolase;Isopeptide bond;Membrane;Mitochondrion;Mitochondrion outer membrane;Nucleotide-binding;Transmembrane;Transmembrane helix;Ubl conjugation
216_G0011930|216_G0011930.mRNA.1	DTR1	Acetic acid exporter DTR1		GO:0005275;GO:0005628;GO:0005887;GO:0006847;GO:0006855;GO:0009405;GO:0015837;GO:0030476;GO:0042910;GO:0055085;GO:0071944	Cell membrane;Sporulation;Transmembrane;Transmembrane helix;Transport;Virulence
216_G0011940|216_G0011940.mRNA.1	RPS6B	40S ribosomal protein S6-B		GO:0006412;GO:0031167;GO:0002181;GO:0005730;GO:0022627;GO:0005654;GO:0005737;GO:0005840;GO:0042254;GO:0000462;GO:0030686;GO:0032040;GO:0003735	Isopeptide bond;Ubl conjugation;rRNA processing;Ribosome biogenesis;Ribosomal protein;Nucleus;Cytoplasm;Ribonucleoprotein;Phosphoprotein
216_G0011950|216_G0011950.mRNA.1	RLM1	Transcription factor RLM1		GO:0000977;GO:0000981;GO:0003700;GO:0007165;GO:0008301;GO:0036003;GO:0043565;GO:0045944;GO:0046983;GO:0051019;GO:0061393;GO:1903450	DNA-binding;Nucleus;Transcription;Transcription regulation
216_G0011960|216_G0011960.mRNA.1	YDC1	Alkaline ceramidase YDC1	3.5.1.-	GO:0000139;GO:0000329;GO:0005783;GO:0030176;GO:0032541;GO:0046513;GO:0046514;GO:0050291;GO:0070774;GO:0071633	Endoplasmic reticulum;Golgi apparatus;Hydrolase;Transmembrane;Transmembrane helix
216_G0011970|216_G0011970.mRNA.1
216_G0011980|216_G0011980.mRNA.1	MBA1	Inner membrane mitoribosome receptor MBA1, mitochondrial		GO:0005743;GO:0005739;GO:0097177;GO:0043022;GO:0007007;GO:0070131;GO:0032979	Membrane;Mitochondrion;Mitochondrion inner membrane;Transit peptide
216_G0011990|216_G0011990.mRNA.1
216_G0012000|216_G0012000.mRNA.1	GDT1	GCR1-dependent translation factor 1		GO:0005801;GO:0000324;GO:0000329;GO:0005794;GO:0005797;GO:0000139;GO:0016021;GO:0015085;GO:0005384;GO:0070588;GO:0006874;GO:0030026;GO:0032468;GO:0071421	Golgi apparatus;Membrane;Transmembrane;Transmembrane helix;Vacuole
216_G0012010|216_G0012010.mRNA.1
216_G0012020|216_G0012020.mRNA.1	RPS9A	40S ribosomal protein S9-A		GO:0005737;GO:0045903;GO:0042254;GO:0030686;GO:0000462;GO:0019843;GO:0032040;GO:0003735;GO:0006412;GO:0031167;GO:0002181;GO:0015935;GO:0022627;GO:0005730;GO:0005654	Ribosome biogenesis;Ubl conjugation;rRNA processing;Isopeptide bond;rRNA-binding;Nucleus;RNA-binding;Ribosomal protein;Ribonucleoprotein;Phosphoprotein;Cytoplasm
216_G0012030|216_G0012030.mRNA.1	RPL21B	60S ribosomal protein L21-B		GO:0022625;GO:0002181;GO:0005829;GO:0003735	Isopeptide bond;Ubl conjugation;Ribosomal protein;Cytoplasm;Ribonucleoprotein
216_G0012040|216_G0012040.mRNA.1	RIM2	Mitochondrial carrier protein RIM2		GO:0015218;GO:0055085;GO:0005743;GO:0051881;GO:0070838;GO:0006864;GO:0000002;GO:1990519;GO:0005739;GO:0016021	Membrane;Transmembrane helix;Mitochondrion;Mitochondrion inner membrane;Transport;Repeat;Transmembrane
216_G0012050|216_G0012050.mRNA.1	MED8	Mediator of RNA polymerase II transcription subunit 8		GO:0030674;GO:0005198;GO:0016592;GO:0045944;GO:0000978;GO:0000122;GO:0003712;GO:0070847;GO:0003714;GO:0017025	Coiled coil;DNA-binding;Activator;Transcription regulation;Nucleus;Transcription
216_G0012060|216_G0012060.mRNA.1	AIM4	Altered inheritance of mitochondria protein 4		GO:0005737	Cytoplasm
216_G0012070|216_G0012070.mRNA.1
216_G0012080|216_G0012080.mRNA.1	PGI1	Glucose-6-phosphate isomerase	5.3.1.9	GO:0051156;GO:0004347;GO:0048029;GO:0005829;GO:0062040;GO:0006096;GO:0005886;GO:0005739;GO:0006094;GO:0061621;GO:0016866	Gluconeogenesis;Isomerase;Acetylation;Phosphoprotein;Glycolysis;Cytoplasm	Carbohydrate degradation
216_G0012090|216_G0012090.mRNA.1
216_G0012100|216_G0012100.mRNA.1	TAF5	Transcription initiation factor TFIID subunit 5		GO:0016251;GO:0042802;GO:0006325;GO:0016573;GO:0043130;GO:0000124;GO:0046695;GO:0003682;GO:0060090;GO:0006367;GO:0006366;GO:1903508;GO:0051123;GO:0006338;GO:0005669	Phosphoprotein;Coiled coil;Repeat;WD repeat;Transcription regulation;Nucleus;Transcription
216_G0012110|216_G0012110.mRNA.1	omh1	Alpha-1,2 mannosyltransferase KTR1	2.4.1.-	GO:0000026;GO:0000030;GO:0000032;GO:0000139;GO:0000324;GO:0000329;GO:0005794;GO:0006057;GO:0006487;GO:0006491;GO:0006493;GO:0007160;GO:0016021;GO:0035268;GO:0043710;GO:0044845;GO:0051834;GO:0098609	Glycosyltransferase;Golgi apparatus;Manganese;Membrane;Signal-anchor;Transferase;Transmembrane;Transmembrane helix
216_G0012120|216_G0012120.mRNA.1	BEM1	Bud emergence protein 1		GO:0005935;GO:0005934;GO:0005856;GO:0000131;GO:0043332;GO:0005739;GO:0030427;GO:0060090;GO:0035091;GO:0032266;GO:0016176;GO:0000753;GO:2000769;GO:0006801	Acetylation;Cytoplasm;Cytoskeleton;Phosphoprotein;Repeat;SH3 domain
216_G0012130|216_G0012130.mRNA.1	DER1	Degradation in the endoplasmic reticulum protein 1		GO:0005789;GO:0000839;GO:0030176;GO:0051787;GO:0008233;GO:1990381;GO:0030968;GO:0070843;GO:0006515;GO:0030970;GO:0030433	Acetylation;Endoplasmic reticulum;Membrane;Protein transport;Transmembrane;Transmembrane helix;Transport
216_G0012140|216_G0012140.mRNA.1
216_G0012150|216_G0012150.mRNA.1	MCM7	DNA replication licensing factor MCM7	3.6.4.12	GO:0006267;GO:0017116;GO:0005524;GO:1904931;GO:0003697;GO:0006270;GO:0042555;GO:0071162;GO:0000727;GO:0006268;GO:0005654;GO:0000781;GO:0033260;GO:0005656;GO:0003678;GO:0006271;GO:0005737;GO:0097373;GO:0005634;GO:0003682;GO:0043596;GO:0003688;GO:0006348;GO:0030466;GO:0031261;GO:1902969;GO:1902975;GO:0031298	Helicase;DNA replication;Cytoplasm;Nucleotide-binding;Cell cycle;Hydrolase;Phosphoprotein;DNA-binding;ATP-binding;Nucleus
216_G0012160|216_G0012160.mRNA.1	COS111	F-box protein COS111		GO:0005739;GO:0007165	Ubl conjugation pathway
216_G0012170|216_G0012170.mRNA.1	LDH1	Lipid droplet hydrolase 1	3.1.1.-;3.1.1.-;3.1.1.3	GO:0005783;GO:0005811;GO:0016788;GO:0017171;GO:0004806;GO:0016042;GO:0055088	Hydrolase;Lipid degradation;Lipid droplet;Lipid metabolism
216_G0012180|216_G0012180.mRNA.1	omh1	Alpha-1,2 mannosyltransferase KTR1	2.4.1.-	GO:0000026;GO:0000030;GO:0000031;GO:0000032;GO:0000139;GO:0000324;GO:0000329;GO:0005783;GO:0005794;GO:0006057;GO:0006487;GO:0006491;GO:0006493;GO:0007160;GO:0016021;GO:0035269;GO:0043710;GO:0044845;GO:0051834;GO:0098609	Endoplasmic reticulum;Glycoprotein;Glycosyltransferase;Golgi apparatus;Manganese;Membrane;Signal-anchor;Transferase;Transmembrane;Transmembrane helix	Protein modification
216_G0012190|216_G0012190.mRNA.1	FTH1	Iron transporter FTH1		GO:0098711;GO:0015093;GO:0005886;GO:0034755;GO:0010106;GO:0055072;GO:0006897;GO:0005381;GO:0009405;GO:0033573;GO:0005783;GO:0000329;GO:0061840	Iron;Cell membrane;Vacuole;Transmembrane;Iron transport;Transmembrane helix;Membrane;Ion transport;Phosphoprotein;Transport
216_G0012200|216_G0012200.mRNA.1	DUR1	Urea amidolyase	3.5.1.54;6.3.5.7;6.3.4.6	GO:0046872;GO:0043419;GO:0050567;GO:0032543;GO:0000256;GO:0005737;GO:0070681;GO:0004847;GO:0004039;GO:0004040;GO:0005524;GO:0030956;GO:0006525	Arginine metabolism;Protein biosynthesis;Biotin;Phosphoprotein;Hydrolase;Nucleotide-binding;Ligase;ATP-binding	Nitrogen metabolism
216_G0012210|216_G0012210.mRNA.1	ERV14	ER-derived vesicles protein ERV14		GO:0000139;GO:0005783;GO:0006888;GO:0007120;GO:0016021;GO:0030134;GO:0030437;GO:0038024;GO:0071944;GO:1902684;GO:2000311	Endoplasmic reticulum;Golgi apparatus;Membrane;Transmembrane;Transmembrane helix
216_G0012220|216_G0012220.mRNA.1	AME1	Inner kinetochore subunit AME1		GO:0000817;GO:0005737;GO:0000776;GO:0005634;GO:0005816;GO:0008608;GO:0051301;GO:0051321;GO:0034501	Cell cycle;Cell division;Centromere;Chromosome;Coiled coil;Kinetochore;Meiosis;Mitosis;Nucleus;Phosphoprotein
216_G0012230|216_G0012230.mRNA.1
216_G0012240|216_G0012240.mRNA.1
216_G0012250|216_G0012250.mRNA.1	SDS24	Protein SDS24		GO:0005737;GO:0051286;GO:0006897;GO:0005634;GO:0045842;GO:0042149;GO:0023052;GO:2001216;GO:0000920;GO:0030071;GO:0031139;GO:0005829;GO:0004865	Nucleus;Phosphoprotein;Repeat;Cytoplasm;CBS domain
216_G0012260|216_G0012260.mRNA.1	HPC2	Histone promoter control protein 2		GO:0000417;GO:0005634;GO:0006336;GO:0000083;GO:0006368	Chromatin regulator;Nucleus;Phosphoprotein;Repressor;Transcription;Transcription regulation
216_G0012270|216_G0012270.mRNA.1
216_G0012280|216_G0012280.mRNA.1	ATG12	Ubiquitin-like protein ATG12		GO:0006501;GO:0032258;GO:0000407;GO:0061739;GO:0005829;GO:0034045;GO:0031386;GO:0008047;GO:0034274;GO:0034727;GO:0015031;GO:0000422;GO:0000045;GO:0044805;GO:0019776	Ubl conjugation pathway;Autophagy;Membrane;Transport;Phosphoprotein;Isopeptide bond;Protein transport
216_G0012290|216_G0012290.mRNA.1	PYC2	Pyruvate carboxylase 2	6.4.1.1	GO:0004736;GO:0005524;GO:0006094;GO:0015295;GO:0005829;GO:0006091;GO:0006090;GO:0008521;GO:0005737;GO:0046872;GO:0009374	Nucleotide-binding;Cytoplasm;ATP-binding;Zinc;Ligase;Pyruvate;Gluconeogenesis;Metal-binding;Acetylation;Biotin	Carbohydrate biosynthesis
216_G0012300|216_G0012300.mRNA.1	PDB1	Pyruvate dehydrogenase E1 component subunit beta, mitochondrial	1.2.4.1	GO:0006086;GO:0004739;GO:0005739;GO:0005967;GO:0006096;GO:0042645	Thiamine pyrophosphate;Mitochondrion;Transit peptide;Glycolysis;Oxidoreductase;Pyruvate
216_G0012310|216_G0012310.mRNA.1	PCS60	Peroxisomal-coenzyme A synthetase	6.-.-.-	GO:0050203;GO:0005782;GO:0005737;GO:0006084;GO:0016878;GO:0005778;GO:0033611;GO:0003729	Peroxisome;Membrane;Ligase
216_G0012320|216_G0012320.mRNA.1	TDP1	Tyrosyl-DNA phosphodiesterase 1	3.1.4.-	GO:0005739;GO:0005634;GO:0017005;GO:0070260;GO:0003690;GO:0004527;GO:0003697;GO:0006281;GO:0006302;GO:0000012	DNA damage;DNA repair;Exonuclease;Hydrolase;Nuclease;Nucleus;Repeat
216_G0012330|216_G0012330.mRNA.1	YBR225W	Uncharacterized protein YBR225W			Phosphoprotein
216_G0012340|216_G0012340.mRNA.1	MCX1	ATP-dependent clpX-like chaperone, mitochondrial		GO:0005743;GO:0005759;GO:0005739;GO:0005524;GO:0004176;GO:0042623;GO:0051082;GO:1904287;GO:0030163;GO:0030150;GO:0042026	ATP-binding;Chaperone;Membrane;Mitochondrion;Mitochondrion inner membrane;Nucleotide-binding;Transit peptide
216_G0012350|216_G0012350.mRNA.1	SLX1	Structure-specific endonuclease subunit SLX1	3.1.-.-	GO:0017108;GO:0046872;GO:0006261;GO:0000724;GO:0006281;GO:0033557;GO:0008821;GO:0006310	DNA repair;DNA recombination;Endonuclease;Zinc;Zinc-finger;Nucleus;Hydrolase;Nuclease;DNA damage;Metal-binding
216_G0012360|216_G0012360.mRNA.1	ROT2	Glucosidase 2 subunit alpha	3.2.1.207	GO:0005783;GO:0005788;GO:0017177;GO:0005739;GO:0030246;GO:0033919;GO:0070880;GO:0006491	Endoplasmic reticulum;Glycoprotein;Glycosidase;Hydrolase;Signal	Glycan metabolism
216_G0012370|216_G0012370.mRNA.1	OM14	Mitochondrial outer membrane protein OM14		GO:0033750;GO:1990593;GO:0006626;GO:0031307;GO:0005739	Mitochondrion;Mitochondrion outer membrane;Transmembrane helix;Membrane;Phosphoprotein;Transmembrane
216_G0012380|216_G0012380.mRNA.1
216_G0012390|216_G0012390.mRNA.1
216_G0012400|216_G0012400.mRNA.1	DAD3	DASH complex subunit DAD3		GO:0005737;GO:0042729;GO:0005874;GO:0072686;GO:0008608;GO:0051301;GO:0051987;GO:0031116	Cell cycle;Cell division;Centromere;Chromosome;Chromosome partition;Cytoplasm;Cytoskeleton;Kinetochore;Microtubule;Mitosis;Nucleus
216_G0012410|216_G0012410.mRNA.1	ARC40	Actin-related protein 2/3 complex subunit 1		GO:0045010;GO:0051015;GO:0030479;GO:0000281;GO:0043130;GO:0032153;GO:0034314;GO:0005885;GO:0006897;GO:0051286;GO:0007015;GO:0000147	Actin-binding;Cytoskeleton;Repeat;WD repeat;Cytoplasm
216_G0012420|216_G0012420.mRNA.1	VHC1	Vacuolar cation-chloride cotransporter 1		GO:0000329;GO:0031166;GO:1990816;GO:0015379;GO:0006816;GO:0006884;GO:0055064;GO:1902476;GO:0055075;GO:1990573;GO:0034486	Calcium;Calcium transport;Ion transport;Membrane;Phosphoprotein;Potassium;Potassium transport;Transmembrane;Transmembrane helix;Transport;Vacuole
216_G0012430|216_G0012430.mRNA.1	ABD1	mRNA cap guanine-N7 methyltransferase	2.1.1.56	GO:0070693;GO:0035690;GO:0004482;GO:0006370;GO:0005634;GO:0001510;GO:0032153;GO:0005829;GO:0003723;GO:0005845	Transferase;S-adenosyl-L-methionine;Nucleus;RNA-binding;Methyltransferase;mRNA processing;mRNA capping
216_G0012440|216_G0012440.mRNA.1	prp5	Pre-mRNA-processing ATP-dependent RNA helicase PRP5	3.6.4.13	GO:0000348;GO:0000398;GO:0003676;GO:0003723;GO:0003724;GO:0005524;GO:0005634;GO:0006397;GO:0008186;GO:0008380;GO:0071004;GO:1903241;GO:1990446;GO:1990447	ATP-binding;Helicase;Hydrolase;Nucleotide-binding;Nucleus;mRNA processing;mRNA splicing
216_G0012450|216_G0012450.mRNA.1	RMD9	Protein RMD9, mitochondrial		GO:0000932;GO:0003729;GO:0005739;GO:0005743;GO:0006413;GO:0009060;GO:0030435;GO:0031314;GO:0032592;GO:0043488	Membrane;Mitochondrion;Mitochondrion inner membrane;Sporulation;Transit peptide
216_G0012460|216_G0012460.mRNA.1	ERT1	Transcription activator of gluconeogenesis ERT1		GO:0005634;GO:0005737;GO:0008270;GO:0003700;GO:0000981;GO:0009267;GO:0035948;GO:0000122;GO:0061415;GO:0001227;GO:0061414;GO:0006094;GO:0003677;GO:0043565	Cytoplasm;Nucleus;Transcription regulation;Zinc;Activator;DNA-binding;Metal-binding;Gluconeogenesis;Transcription
216_G0012470|216_G0012470.mRNA.1
216_G0012480|216_G0012480.mRNA.1
216_G0012490|216_G0012490.mRNA.1	G3090	Probable metabolite transport protein YBR241C		GO:0000329;GO:0006623;GO:0016020;GO:0016021;GO:0022857;GO:0031966;GO:0055085	Repeat;Transmembrane;Transmembrane helix;Transport;Vacuole
216_G0012500|216_G0012500.mRNA.1	YBR1627	HD domain-containing protein C4G3.17		GO:0002953;GO:0005634;GO:0005737;GO:0006220;GO:0009159;GO:0050484	Cytoplasm;Nucleus
216_G0012510|216_G0012510.mRNA.1	ALG7	UDP-N-acetylglucosamine--dolichyl-phosphate N-acetylglucosaminephosphotransferase	2.7.8.15	GO:0006487;GO:0009060;GO:0006489;GO:0008963;GO:0003975;GO:0005783;GO:0016757;GO:0046872;GO:0030176;GO:0006491;GO:0043541;GO:0016021	Metal-binding;Transmembrane;Endoplasmic reticulum;Glycosyltransferase;Transferase;Magnesium;Transmembrane helix;Membrane	Protein modification
216_G0012520|216_G0012520.mRNA.1	gpx1	GPx 3	1.11.1.15	GO:0004601;GO:0004602;GO:0005739;GO:0005758;GO:0005782;GO:0005829;GO:0007031;GO:0008379;GO:0018171;GO:0031314;GO:0031315;GO:0034599;GO:0042744;GO:0045454;GO:0047066;GO:0051920;GO:0061407;GO:0061692	Antioxidant;Disulfide bond;Mitochondrion;Mitochondrion outer membrane;Oxidoreductase;Peroxidase;Peroxisome;Redox-active center;Stress response
216_G0012530|216_G0012530.mRNA.1	ISW1	ISWI chromatin-remodeling complex ATPase ISW1	3.6.4.12;3.6.4.-	GO:0001102;GO:0043618;GO:0006369;GO:0061412;GO:0006348;GO:1900189;GO:0007010;GO:0035064;GO:0043486;GO:0031011;GO:0044212;GO:0016514;GO:0030466;GO:0008094;GO:0071894;GO:0001178;GO:0070615;GO:0006351;GO:0006302;GO:0000183;GO:0016586;GO:0006366;GO:0070577;GO:0006368;GO:0090053;GO:0070824;GO:0042393;GO:0046695;GO:0005634;GO:0070870;GO:0006338;GO:0007062;GO:0000722;GO:0001410;GO:0060195;GO:0015616;GO:…	Repressor;Helicase;DNA damage;Chromatin regulator;Transcription;Bromodomain;Hydrolase;Phosphoprotein;Nucleotide-binding;Coiled coil;Repeat;ATP-binding;Transcription regulation;Nucleus;Activator;DNA-binding;DNA repair
216_G0012540|216_G0012540.mRNA.1	RRT2	Diphthine methyltransferase	3.1.1.97	GO:0005737;GO:0005829;GO:0005768;GO:0061685;GO:0051723;GO:0032456;GO:0017183	Cytoplasm;Endosome;Hydrolase;Repeat;WD repeat	Protein modification
216_G0012550|216_G0012550.mRNA.1	ENP1	Essential nuclear protein 1		GO:0005737;GO:0030688;GO:0005634;GO:0030686;GO:0016973;GO:0030515;GO:0006364;GO:0005730;GO:0000447	Ribosome biogenesis;Nucleus;Cytoplasm;Phosphoprotein
216_G0012560|216_G0012560.mRNA.1	HIS7	Imidazole glycerol phosphate synthase hisHF	3.5.1.2;4.3.2.10	GO:0016833;GO:0005622;GO:0004359;GO:0000107;GO:0006541;GO:0000105	Amino-acid biosynthesis;Hydrolase;Glutamine amidotransferase;Stress response;Histidine biosynthesis;Lyase	Amino-acid biosynthesis
216_G0012570|216_G0012570.mRNA.1	ARO4	Phospho-2-dehydro-3-deoxyheptonate aldolase, tyrosine-inhibited	2.5.1.54	GO:0005737;GO:0005634;GO:0005739;GO:0003849;GO:0009423;GO:0009073	Acetylation;Aromatic amino acid biosynthesis;Transferase;Stress response;Amino-acid biosynthesis	Metabolic intermediate biosynthesis
216_G0012580|216_G0012580.mRNA.1	SPO23	Sporulation protein 23		GO:0051321;GO:0030435	Meiosis;Sporulation
216_G0012590|216_G0012590.mRNA.1	MRPS5	37S ribosomal protein S5, mitochondrial		GO:0005763;GO:0032543;GO:0003735;GO:0003723;GO:0005739	Ribonucleoprotein;Transit peptide;Ribosomal protein;Mitochondrion
216_G0012600|216_G0012600.mRNA.1	SRB6	Mediator of RNA polymerase II transcription subunit 22		GO:0070847;GO:0016592;GO:0003712;GO:0045944	Acetylation;Activator;Nucleus;Transcription;Transcription regulation
216_G0012610|216_G0012610.mRNA.1	TRS20	Trafficking protein particle complex subunit 20		GO:0005783;GO:0000407;GO:1990070;GO:1990071;GO:1990072;GO:0006914;GO:0034622;GO:0006888	Autophagy;Endoplasmic reticulum;ER-Golgi transport;Golgi apparatus;Transport
216_G0012620|216_G0012620.mRNA.1	MTC4	Maintenance of telomere capping protein 4		GO:0005737;GO:0016021;GO:0005811;GO:0005777	Cytoplasm;Membrane;Phosphoprotein;Transmembrane;Transmembrane helix
216_G0012630|216_G0012630.mRNA.1
216_G0012640|216_G0012640.mRNA.1	RIB5	Riboflavin synthase	2.5.1.9	GO:0009231;GO:0004746	Transferase;Repeat;Phosphoprotein;Riboflavin biosynthesis	Cofactor biosynthesis
216_G0012650|216_G0012650.mRNA.1	POP4	RNases MRP/P 32.9 kDa subunit		GO:0005655;GO:0000172;GO:0030677;GO:0004540;GO:0033204;GO:0003723;GO:0042134;GO:0034965;GO:0000294;GO:0090502;GO:0006364;GO:0008033	Nucleus;Phosphoprotein;rRNA processing;tRNA processing
216_G0012660|216_G0012660.mRNA.1	SHG1	COMPASS component SHG1		GO:0005634;GO:0048188;GO:0051568	Nucleus
216_G0012670|216_G0012670.mRNA.1
216_G0012680|216_G0012680.mRNA.1
216_G0012690|216_G0012690.mRNA.1	TAE1	Alpha N-terminal protein methyltransferase 1	2.1.1.244	GO:0018016;GO:0071885;GO:0005737;GO:0071891;GO:0002181;GO:0008757;GO:0008276;GO:0005829	Methyltransferase;S-adenosyl-L-methionine;Transferase;Cytoplasm
216_G0012700|216_G0012700.mRNA.1	MIC12	MICOS complex subunit MIC12		GO:0061617;GO:0034622;GO:0005739;GO:0042407;GO:0044284;GO:0005743	Mitochondrion inner membrane;Mitochondrion;Transmembrane helix;Membrane;Transmembrane
216_G0012710|216_G0012710.mRNA.1	SHM1	Serine hydroxymethyltransferase, mitochondrial	2.1.2.1	GO:0006565;GO:0008270;GO:0009070;GO:0006544;GO:0050897;GO:0004372;GO:0006730;GO:0019264;GO:0030170;GO:1904482;GO:0006563;GO:0070905;GO:0035999;GO:0016597;GO:0005739;GO:0046655;GO:0046653	Pyridoxal phosphate;One-carbon metabolism;Cytoplasm;Transferase;Mitochondrion;Transit peptide	One-carbon metabolism
216_G0012720|216_G0012720.mRNA.1	ypt5	GTP-binding protein YPT10		GO:0000329;GO:0003924;GO:0005525;GO:0005770;GO:0005886;GO:0006623;GO:0006886;GO:0006895;GO:0006897;GO:0007030;GO:0007264;GO:0019001;GO:0031901;GO:0032482;GO:0032511;GO:0033157;GO:0034058;GO:0036010;GO:0036258	Cell membrane;GTP-binding;Isopeptide bond;Lipoprotein;Methylation;Nucleotide-binding;Prenylation;Protein transport;Transport;Ubl conjugation
216_G0012730|216_G0012730.mRNA.1	TSC10	3-ketodihydrosphingosine reductase TSC10	1.1.1.102	GO:0047560;GO:0005783;GO:0005811;GO:0006666;GO:0005737;GO:0030148;GO:0005789;GO:0016021;GO:0005741	NADP;Sphingolipid metabolism;Transmembrane;Endoplasmic reticulum;Oxidoreductase;Transmembrane helix;Membrane;Lipid metabolism	Lipid metabolism
216_G0012740|216_G0012740.mRNA.1
216_G0012750|216_G0012750.mRNA.1	MRPL37	54S ribosomal protein L37, mitochondrial		GO:0005762;GO:0005739;GO:0003735;GO:0032543;GO:0030435	Mitochondrion;Ribonucleoprotein;Ribosomal protein;Sporulation;Transit peptide
216_G0012760|216_G0012760.mRNA.1	SDH8	Succinate dehydrogenase assembly factor 4, mitochondrial		GO:0005759;GO:0005749;GO:0005739;GO:0044183;GO:0045333;GO:0034614;GO:0034553	Chaperone;Mitochondrion;Transit peptide
216_G0012770|216_G0012770.mRNA.1	BIT2	61 kDa binding partner of TOR2 protein		GO:0001558;GO:0005774;GO:0005886;GO:0030950;GO:0031505;GO:0031932;GO:0038203;GO:0071944	Cell membrane;Phosphoprotein;Vacuole
216_G0012780|216_G0012780.mRNA.1
216_G0012790|216_G0012790.mRNA.1	HSM3	DNA mismatch repair protein HSM3		GO:0005737;GO:0005829;GO:0005634;GO:0006298;GO:0070682	Chaperone;Cytoplasm;DNA damage;DNA repair
216_G0012800|216_G0012800.mRNA.1
216_G0012810|216_G0012810.mRNA.1	CHK1	Serine/threonine-protein kinase CHK1	2.7.11.1	GO:0000077;GO:0000790;GO:0004674;GO:0005524;GO:0006468;GO:0007095;GO:0033314;GO:0035861;GO:0048478;GO:1902402	ATP-binding;Cell cycle;DNA damage;Kinase;Nucleotide-binding;Serine/threonine-protein kinase;Transferase
216_G0012820|216_G0012820.mRNA.1	RIF1	Telomere length regulator protein RIF1		GO:0000784;GO:0005634;GO:0070187;GO:0042162;GO:0007049;GO:0030466;GO:0000729;GO:0006270;GO:0070198;GO:0016233;GO:0000723	Cell cycle;Chromosome;Nucleus;Phosphoprotein;Telomere
216_G0012830|216_G0012830.mRNA.1
216_G0012840|216_G0012840.mRNA.1
216_G0012850|216_G0012850.mRNA.1	PAF1	RNA polymerase II-associated protein 1		GO:0016593;GO:0005634;GO:0035327;GO:0003682;GO:1990269;GO:0000993;GO:0000183;GO:0006353;GO:0070911;GO:0016570;GO:0031124;GO:0045910;GO:0000122;GO:2001255;GO:2001165;GO:2001209;GO:0032968;GO:0031938;GO:2001173;GO:2001166;GO:0051569;GO:2001163;GO:0006357;GO:0000083;GO:0090262;GO:0006364;GO:0031126;GO:0001015;GO:0006360;GO:0006362;GO:0006368	Activator;Nucleus;Phosphoprotein;Repressor;Transcription;Transcription regulation
216_G0012860|216_G0012860.mRNA.1	SAF1	SCF-associated factor 1		GO:0019005;GO:0016567;GO:0031146	Phosphoprotein;Repeat;Ubl conjugation pathway	Protein modification
216_G0012870|216_G0012870.mRNA.1	DUG2	Probable di- and tripeptidase DUG2	3.4.-.-	GO:0005737;GO:0061672;GO:0034399;GO:0005634;GO:0016805;GO:0042802;GO:0046872;GO:0008237;GO:0008242;GO:0008233;GO:0006751	Cytoplasm;Dipeptidase;Hydrolase;Metal-binding;Metalloprotease;Nucleus;Protease;Repeat;WD repeat;Zinc
216_G0012880|216_G0012880.mRNA.1	MRPL27	54S ribosomal protein L27, mitochondrial		GO:0005762;GO:0005739;GO:0003735;GO:0032543;GO:0006412	Mitochondrion;Ribonucleoprotein;Ribosomal protein;Transit peptide
216_G0012890|216_G0012890.mRNA.1	SSH1	Sec sixty-one protein homolog		GO:0005783;GO:0005789;GO:0016021;GO:0005784;GO:0071261;GO:0008320;GO:0005048;GO:0006620;GO:0006614;GO:0006616	Endoplasmic reticulum;Membrane;Protein transport;Translocation;Transmembrane;Transmembrane helix;Transport
216_G0012900|216_G0012900.mRNA.1	J1095	Inactive deaminase YBR284W		GO:0005739;GO:0005829	Phosphoprotein
216_G0012910|216_G0012910.mRNA.1
216_G0012920|216_G0012920.mRNA.1	LAP2	Leucine aminopeptidase 2	3.4.11.15;3.4.11.-	GO:0008237;GO:0005576;GO:0006508;GO:0007039;GO:0000324;GO:0046872;GO:0004177;GO:0009405	Hydrolase;Zinc;Aminopeptidase;Secreted;Signal;Virulence;Metal-binding;Protease;Metalloprotease;Glycoprotein
216_G0012930|216_G0012930.mRNA.1	YBR287W	Uncharacterized transporter YBR287W		GO:0005783;GO:0016021;GO:0055085	Membrane;Phosphoprotein;Transmembrane;Transmembrane helix;Transport
216_G0012940|216_G0012940.mRNA.1	APM3	AP-3 complex subunit mu		GO:0030123;GO:0030131;GO:0030659;GO:0005794;GO:0006896;GO:0006623	Cytoplasmic vesicle;Golgi apparatus;Membrane;Protein transport;Transport
216_G0012950|216_G0012950.mRNA.1
216_G0012960|216_G0012960.mRNA.1	BSD2	Metal homeostatis protein BSD2		GO:0005783;GO:0000324;GO:0000329;GO:0005794;GO:0016021;GO:0048471;GO:0030001;GO:0031398;GO:0006623;GO:0006511	Endoplasmic reticulum;Isopeptide bond;Membrane;Stress response;Transmembrane;Transmembrane helix;Transport;Ubl conjugation;Vacuole
216_G0012970|216_G0012970.mRNA.1	CTP1	Tricarboxylate transport protein		GO:0005371;GO:0016021;GO:0005739;GO:0022857;GO:0006843;GO:0031966;GO:0005743;GO:0055085	Transmembrane;Repeat;Mitochondrion inner membrane;Transport;Membrane;Transmembrane helix;Mitochondrion	Mycotoxin biosynthesis
216_G0012980|216_G0012980.mRNA.1
216_G0012990|216_G0012990.mRNA.1	VBA2	Uncharacterized transporter C460.03		GO:0000329;GO:0015174;GO:0015179;GO:0015802;GO:0055085;GO:0071627;GO:0090513;GO:0090517;GO:0090518;GO:0110101;GO:1990591	Amino-acid transport;Membrane;Transmembrane;Transmembrane helix;Transport;Vacuole
216_G0013000|216_G0013000.mRNA.1	SEL2	Sulfate permease 2		GO:0005886;GO:0005887;GO:0008271;GO:0008272;GO:0015116;GO:0015301;GO:0055085;GO:1902358;GO:1902434	Glycoprotein;Membrane;Transmembrane;Transmembrane helix;Transport
216_G0013010|216_G0013010.mRNA.1	PHO89	Phosphate permease PHO89		GO:0005315;GO:0042802;GO:0006817;GO:0005886;GO:0035435;GO:0015319;GO:0055085;GO:0005887;GO:0005783	Membrane;Transmembrane helix;Phosphate transport;Transport;Cell membrane;Transmembrane;Symport
216_G0013020|216_G0013020.mRNA.1	YFL054C	Uncharacterized membrane protein C977.17		GO:0015204;GO:0015254;GO:0015267;GO:0016021;GO:0055085;GO:0071944	Membrane;Repeat;Transmembrane;Transmembrane helix;Transport
216_G0013030|216_G0013030.mRNA.1	dak1	DHA kinase	2.7.1.28;2.7.1.29	GO:0004371;GO:0005524;GO:0005737;GO:0005829;GO:0006071;GO:0019563;GO:0019588;GO:0050354;GO:0097237	ATP-binding;Glycerol metabolism;Kinase;Nucleotide-binding;Transferase	Polyol metabolism
216_G0013040|216_G0013040.mRNA.1	REE1	Regulation of enolase protein 1		GO:0005737	Cytoplasm
216_G0013050|216_G0013050.mRNA.1	AWA1	Cell wall protein AWA1		GO:0005576;GO:0005618;GO:0005886;GO:0007165;GO:0009277;GO:0015926;GO:0016020;GO:0031225;GO:0031505;GO:0071555;GO:0071944	Cell membrane;Cell wall;Cell wall biogenesis/degradation;GPI-anchor;Glycoprotein;Lipoprotein;Membrane;Secreted;Signal
216_G0013060|216_G0013060.mRNA.1
216_G0013070|216_G0013070.mRNA.1	FLO1	Covalently-linked cell wall protein 12		GO:0000128;GO:0000501;GO:0000747;GO:0000752;GO:0001403;GO:0005199;GO:0005537;GO:0005576;GO:0005886;GO:0005934;GO:0009277;GO:0031225;GO:0031505;GO:0031589;GO:0034605;GO:0036281;GO:0043332;GO:0044182;GO:0070301;GO:0071361;GO:0071944	Cell membrane;Cell wall;GPI-anchor;Glycoprotein;Lipoprotein;Membrane;Repeat;Secreted;Signal
216_G0013080|216_G0013080.mRNA.1	pi066	Aluminum resistance protein 1		GO:0000329;GO:0005886;GO:0005887;GO:0006812;GO:0010045;GO:0010961;GO:0015095;GO:0015693;GO:0016020;GO:0016021;GO:0022890;GO:0055085;GO:0071944;GO:1903830;GO:1990816	Cell membrane;Magnesium;Membrane;Phosphoprotein;Transmembrane;Transmembrane helix;Transport
216_G0013090|216_G0013090.mRNA.1
216_G0013100|216_G0013100.mRNA.1
216_G0013110|216_G0013110.mRNA.1	EMP46	46 kDa endomembrane protein		GO:0000139;GO:0000329;GO:0005537;GO:0005789;GO:0005793;GO:0006888;GO:0007029;GO:0007030;GO:0030134;GO:0030173;GO:0030176;GO:0030246;GO:0097367	Disulfide bond;Endoplasmic reticulum;Golgi apparatus;Lectin;Potassium;Signal
216_G0013120|216_G0013120.mRNA.1	RGD2	Rho-GTPase-activating protein RGD2		GO:0032153;GO:0005935;GO:0005934;GO:0005737;GO:0005856;GO:0000935;GO:0005886;GO:0008092;GO:0005096;GO:0007264	Coiled coil;GTPase activation
216_G0013130|216_G0013130.mRNA.1	FMP32	Protein FMP32, mitochondrial		GO:0016021;GO:0005739;GO:0033617	Coiled coil;Membrane;Mitochondrion;Transit peptide;Transmembrane;Transmembrane helix
216_G0013140|216_G0013140.mRNA.1	SEC53	Phosphomannomutase	5.4.2.8	GO:0045047;GO:0006013;GO:0010494;GO:0005829;GO:0062040;GO:0006487;GO:0009298;GO:0004615	Cytoplasm;Phosphoprotein;Isomerase	Nucleotide-sugar biosynthesis
216_G0013150|216_G0013150.mRNA.1	OTU1	Ubiquitin thioesterase OTU1	3.4.19.12	GO:0005737;GO:0005829;GO:0005634;GO:0046872;GO:0003676;GO:0004843;GO:0030968;GO:0016579;GO:0006355;GO:0030433	Cytoplasm;Hydrolase;Isopeptide bond;Metal-binding;Nucleus;Protease;Thiol protease;Ubl conjugation;Ubl conjugation pathway;Zinc;Zinc-finger
216_G0013160|216_G0013160.mRNA.1
216_G0013170|216_G0013170.mRNA.1
216_G0013180|216_G0013180.mRNA.1	FET5	Iron transport multicopper oxidase FET5	1.-.-.-	GO:0055072;GO:0046688;GO:0016491;GO:0005381;GO:0006826;GO:0033573;GO:0005783;GO:0000329;GO:0006811;GO:0005507;GO:0033215;GO:0016021;GO:0005886;GO:0034755;GO:0010106;GO:0004322;GO:1901684	Signal;Metal-binding;Iron;Cell membrane;Oxidoreductase;Transmembrane;Glycoprotein;Copper;Repeat;Transport;Membrane;Transmembrane helix;Iron transport;Ion transport
216_G0013190|216_G0013190.mRNA.1
216_G0013200|216_G0013200.mRNA.1
216_G0013210|216_G0013210.mRNA.1	YPT1	GTP-binding protein YPT1		GO:0072659;GO:0031982;GO:0090726;GO:0034497;GO:0016236;GO:0035494;GO:0000131;GO:0035493;GO:1902441;GO:0007264;GO:0000139;GO:0005801;GO:0006886;GO:0031521;GO:0006890;GO:1900101;GO:0032456;GO:0006888;GO:0009306;GO:0016192;GO:0006887;GO:0031321;GO:0035974;GO:0023052;GO:0000045;GO:0005525;GO:0061709;GO:0031410;GO:0003924;GO:1990261;GO:0005628;GO:0005768;GO:0048211;GO:0005795;GO:0005741;GO:0055037;GO:…	Protein transport;Prenylation;Golgi apparatus;Ubl conjugation;Endoplasmic reticulum;Cytoplasmic vesicle;Exocytosis;Cell membrane;ER-Golgi transport;Acetylation;Isopeptide bond;Phosphoprotein;Transport;Nucleotide-binding;Cytoplasm;Autophagy;Lipoprotein;Palmitate;GTP-binding;Membrane
216_G0013220|216_G0013220.mRNA.1	RPO41	DNA-directed RNA polymerase, mitochondrial	2.7.7.6	GO:0005739;GO:0042645;GO:0001018;GO:0006390;GO:0003899;GO:0000002;GO:0005759;GO:0003896;GO:0034245;GO:0006269;GO:0005737	Transferase;Transit peptide;Mitochondrion;Nucleotidyltransferase;DNA-directed RNA polymerase;Transcription
216_G0013230|216_G0013230.mRNA.1
216_G0013240|216_G0013240.mRNA.1	L2168	L1c		GO:0002181;GO:0003723;GO:0003735;GO:0022625	Cytoplasm;Ribonucleoprotein;Ribosomal protein
216_G0013250|216_G0013250.mRNA.1	YFL034W	Uncharacterized membrane protein YFL034W		GO:0035650;GO:0019898;GO:0016021;GO:0000139;GO:0005794;GO:0035652;GO:0016787	Golgi apparatus;Transmembrane;Phosphoprotein;Transmembrane helix;Membrane
216_G0013260|216_G0013260.mRNA.1	cek1	Cell wall biosynthesis kinase 1	2.7.11.1	GO:0000160;GO:0000902;GO:0000920;GO:0001324;GO:0001411;GO:0004672;GO:0004674;GO:0005524;GO:0005938;GO:0006995;GO:0007163;GO:0009267;GO:0010508;GO:0018105;GO:0023052;GO:0030428;GO:0030447;GO:0030866;GO:0030950;GO:0031579;GO:0034605;GO:0035556;GO:0035690;GO:0035838;GO:0036168;GO:0036170;GO:0036178;GO:0036180;GO:0036244;GO:0044011;GO:0045842;GO:0046777;GO:0051039;GO:0051285;GO:0061406;GO:0061408;GO:…	ATP-binding;Kinase;Meiosis;Nucleotide-binding;Phosphoprotein;Serine/threonine-protein kinase;Transferase
216_G0013270|216_G0013270.mRNA.1	HAC1	Transcriptional activator HAC1		GO:0000981;GO:0030968;GO:0003700;GO:0006986;GO:0005634;GO:0006990;GO:0034976;GO:0045944;GO:0010674;GO:0003677	Transcription;Transcription regulation;Unfolded protein response;Nucleus;Activator;DNA-binding
216_G0013280|216_G0013280.mRNA.1	AGX1	Alanine--glyoxylate aminotransferase 1	2.6.1.44	GO:0005829;GO:0005739;GO:0005777;GO:0008453;GO:0004760;GO:0019265	Aminotransferase;Pyridoxal phosphate;Transferase	Amino-acid biosynthesis
216_G0013290|216_G0013290.mRNA.1
216_G0013300|216_G0013300.mRNA.1	CAF16	CCR4-associated factor 16		GO:0000289;GO:0006357;GO:0005524;GO:0030014;GO:0016887;GO:0030015;GO:0006367;GO:0005737;GO:0006368;GO:0005634	ATP-binding;Nucleus;Cytoplasm;Nucleotide-binding
216_G0013310|216_G0013310.mRNA.1	GYP8	GTPase-activating protein GYP8		GO:0005789;GO:0005622;GO:0005096;GO:0017137;GO:0006888;GO:0016192	GTPase activation
216_G0013320|216_G0013320.mRNA.1
216_G0013330|216_G0013330.mRNA.1	BST1	GPI inositol-deacylase	3.1.-.-	GO:0016021;GO:0005789;GO:0034368;GO:0006888;GO:0016050;GO:0005783;GO:0050185;GO:0006505;GO:0030433;GO:0006621;GO:0015031	Hydrolase;Transport;Transmembrane helix;Membrane;Protein transport;Glycoprotein;Transmembrane;Endoplasmic reticulum
216_G0013340|216_G0013340.mRNA.1
216_G0013350|216_G0013350.mRNA.1	BUD27	Bud site selection protein 27		GO:0005737;GO:0016592;GO:0005634;GO:0003712;GO:0001731;GO:0045944;GO:1990414;GO:1990113;GO:1990114;GO:1990115	Coiled coil;Cytoplasm;Phosphoprotein
216_G0013360|216_G0013360.mRNA.1	FRS2	Phenylalanine--tRNA ligase alpha subunit	6.1.1.20	GO:0002161;GO:0005737;GO:0006432;GO:0004826;GO:0005829;GO:0000049;GO:0002181;GO:0005524;GO:0009328	Ligase;ATP-binding;Nucleotide-binding;Cytoplasm;Aminoacyl-tRNA synthetase;Protein biosynthesis;Acetylation
216_G0013370|216_G0013370.mRNA.1	amr	Nitrogen regulatory protein areA		GO:0000122;GO:0000821;GO:0000978;GO:0000981;GO:0000987;GO:0001080;GO:0001227;GO:0001228;GO:0003700;GO:0005634;GO:0006808;GO:0008270;GO:0010468;GO:0010508;GO:0030447;GO:0034251;GO:0034605;GO:0035690;GO:0036278;GO:0042128;GO:0043565;GO:0044212;GO:0051457;GO:0071280;GO:0071285;GO:0090294;GO:0090295;GO:1902625	Activator;DNA-binding;Metal-binding;Nitrate assimilation;Nucleus;Transcription;Transcription regulation;Zinc;Zinc-finger
216_G0013380|216_G0013380.mRNA.1	AWA1	Cell wall protein AWA1		GO:0000324;GO:0005199;GO:0005576;GO:0005618;GO:0009277;GO:0015918;GO:0016021;GO:0030437;GO:0031225;GO:0031505;GO:0071944	Cell wall;Cell wall biogenesis/degradation;GPI-anchor;Glycoprotein;Lipoprotein;Membrane;Secreted;Signal;Transmembrane;Transmembrane helix
216_G0013390|216_G0013390.mRNA.1
216_G0013400|216_G0013400.mRNA.1
216_G0013410|216_G0013410.mRNA.1	LPD1	Dihydrolipoyl dehydrogenase, mitochondrial	1.8.1.4	GO:0008757;GO:0019464;GO:0016651;GO:0007020;GO:0045144;GO:0009055;GO:0042645;GO:0006550;GO:0006091;GO:0009353;GO:0005967;GO:0006546;GO:0005739;GO:0004148;GO:0006564;GO:0005960;GO:0004739;GO:0045931;GO:0004375;GO:0034453;GO:0006086;GO:0005874;GO:0006090;GO:0006312;GO:0004738;GO:0042743;GO:0051315;GO:0008017;GO:0006552;GO:0004591;GO:0045454;GO:0006574;GO:0050660;GO:0006103	Disulfide bond;Redox-active center;NAD;Flavoprotein;Oxidoreductase;FAD;Transit peptide;Mitochondrion
216_G0013420|216_G0013420.mRNA.1	SMX2	Small nuclear ribonucleoprotein G		GO:0071013;GO:0043186;GO:0034719;GO:0005685;GO:0005689;GO:0005686;GO:0071004;GO:0005687;GO:0046540;GO:0005682;GO:0003723;GO:0000398;GO:0000387	mRNA processing;mRNA splicing;Nucleus;Ribonucleoprotein;RNA-binding;Spliceosome
216_G0013430|216_G0013430.mRNA.1	GNA1	Glucosamine 6-phosphate N-acetyltransferase	2.3.1.4	GO:0005737;GO:0005783;GO:0005793;GO:0005794;GO:0005634;GO:0004343;GO:0048029;GO:0006048	Acetylation;Acyltransferase;Transferase	Nucleotide-sugar biosynthesis
216_G0013440|216_G0013440.mRNA.1
216_G0013450|216_G0013450.mRNA.1	HSP12	12 kDa heat shock protein		GO:0005737;GO:0005829;GO:0005768;GO:0005634;GO:0005886;GO:0008289;GO:0007155;GO:0034605;GO:0071470;GO:0034599;GO:0007009	Phosphoprotein;Stress response
216_G0013460|216_G0013460.mRNA.1	IES1	Ino eighty subunit 1		GO:0005829;GO:0031011;GO:0005634;GO:0042766	Coiled coil;Nucleus;Phosphoprotein;Transcription;Transcription regulation
216_G0013470|216_G0013470.mRNA.1
216_G0013480|216_G0013480.mRNA.1	GAL2	Low-affinity glucose transporter HXT4		GO:0000324;GO:0005351;GO:0005353;GO:0005354;GO:0005355;GO:0005886;GO:0005887;GO:0006012;GO:0008643;GO:0008645;GO:0015146;GO:0015149;GO:0015578;GO:0015757;GO:0015761;GO:0015795;GO:0015797;GO:0022857;GO:0055085;GO:0071944;GO:0098704;GO:1902341;GO:1904659	Cell membrane;Glycoprotein;Isopeptide bond;Membrane;Repeat;Sugar transport;Transmembrane;Transmembrane helix;Transport;Ubl conjugation
216_G0013490|216_G0013490.mRNA.1	ght1	Low-affinity glucose transporter HXT4		GO:0000324;GO:0005351;GO:0005353;GO:0005354;GO:0005355;GO:0005358;GO:0005886;GO:0005887;GO:0006012;GO:0008643;GO:0008645;GO:0015128;GO:0015146;GO:0015149;GO:0015578;GO:0015757;GO:0015761;GO:0015795;GO:0015797;GO:0022857;GO:0031520;GO:0035429;GO:0042149;GO:0055085;GO:0071944;GO:0098704;GO:0098708;GO:0140108;GO:1902341;GO:1904659;GO:1990539	Glycoprotein;Isopeptide bond;Membrane;Repeat;Sugar transport;Transmembrane;Transmembrane helix;Transport;Ubl conjugation
216_G0013500|216_G0013500.mRNA.1	WWM1	WW domain-containing protein WWM1		GO:0005737;GO:0005739;GO:0005634;GO:0006915	Apoptosis;Cytoplasm;Isopeptide bond;Mitochondrion;Nucleus;Phosphoprotein;Ubl conjugation
216_G0013510|216_G0013510.mRNA.1	CDC4	E3 ubiquitin ligase complex SCF subunit CDC4		GO:0000082;GO:0000086;GO:0000462;GO:0006511;GO:0016363;GO:0016567;GO:0019005;GO:0030435;GO:0031146;GO:0032040;GO:0034388;GO:0043130;GO:0043224;GO:0050815;GO:0051301;GO:0051321	Cell cycle;Cell division;Mitosis;Repeat;Sporulation;Ubl conjugation pathway;WD repeat
216_G0013520|216_G0013520.mRNA.1
216_G0013530|216_G0013530.mRNA.1	BLM10	Proteasome activator BLM10		GO:0005829;GO:0005634;GO:0034515;GO:0070577;GO:0016504;GO:0070628;GO:0006974;GO:0006281;GO:0043486;GO:0010499;GO:0043248;GO:1990236;GO:0061136;GO:1990237	Cytoplasm;DNA damage;DNA repair;Nucleus;Phosphoprotein;Repeat
216_G0013540|216_G0013540.mRNA.1	SEC4	Ras-related protein SEC4		GO:0035494;GO:0000131;GO:0042147;GO:0016236;GO:0090726;GO:0031982;GO:0072659;GO:0005801;GO:0000139;GO:0005770;GO:0007264;GO:0035493;GO:1902441;GO:0044877;GO:0005783;GO:0016192;GO:0009306;GO:0006888;GO:1900101;GO:0032456;GO:0006890;GO:0031521;GO:0006886;GO:0000011;GO:0005525;GO:0061709;GO:0032889;GO:0023052;GO:0000045;GO:0035974;GO:0031321;GO:0006887;GO:0005741;GO:0055037;GO:0005795;GO:0048211;GO:…	Protein transport;Prenylation;Cell membrane;Cytoplasmic vesicle;Exocytosis;Isopeptide bond;Golgi apparatus;Ubl conjugation;Nucleotide-binding;Cytoplasm;Phosphoprotein;Transport;GTP-binding;Membrane;Autophagy;Lipoprotein
216_G0013550|216_G0013550.mRNA.1	PHM1	Phosphate metabolism protein 1		GO:0000329;GO:0000822;GO:0005516;GO:0005783;GO:0006797;GO:0006799;GO:0007034;GO:0008104;GO:0016237;GO:0033254;GO:0042144;GO:0048016	Membrane;Phosphoprotein;Transmembrane;Transmembrane helix;Vacuole
216_G0013560|216_G0013560.mRNA.1
216_G0013570|216_G0013570.mRNA.1	SPB4	ATP-dependent rRNA helicase SPB4	3.6.4.13	GO:0000027;GO:0000470;GO:0003723;GO:0003724;GO:0005524;GO:0005654;GO:0005730;GO:0006364;GO:0030686;GO:0030687;GO:1902626	ATP-binding;Coiled coil;Helicase;Hydrolase;Nucleotide-binding;Nucleus;RNA-binding;Ribosome biogenesis;rRNA processing
216_G0013580|216_G0013580.mRNA.1	DEG1	tRNA pseudouridine(38/39) synthase	5.4.99.45;5.4.99.-	GO:0003723;GO:0106029;GO:0009982;GO:0031119;GO:1990481;GO:0005737;GO:0016829;GO:0005634	tRNA processing;Nucleus;Lyase;Isomerase
216_G0013590|216_G0013590.mRNA.1	LOC1	60S ribosomal subunit assembly/export protein LOC1		GO:0000480;GO:0051028;GO:0042802;GO:0005730;GO:0000472;GO:0000447;GO:0005634;GO:0005737;GO:0008298;GO:0000055;GO:0030687;GO:0042273;GO:0003729	mRNA transport;Coiled coil;Phosphoprotein;Transport;Nucleus;Ribosome biogenesis
216_G0013600|216_G0013600.mRNA.1	NIC96	Nucleoporin NIC96		GO:0031965;GO:0005643;GO:0044612;GO:0044615;GO:0017056;GO:0006999;GO:0016973;GO:0006606;GO:0000055	Membrane;mRNA transport;Nuclear pore complex;Nucleus;Protein transport;Translocation;Transport
216_G0013610|216_G0013610.mRNA.1	YPI1	Type 1 phosphatases regulator YPI1		GO:0032515;GO:1900180;GO:0005634;GO:0072542;GO:0008157;GO:0007094;GO:0005977;GO:0006873;GO:0032516;GO:0004865;GO:0035308	Acetylation;Phosphoprotein;Nucleus
216_G0013620|216_G0013620.mRNA.1	RPN11	Ubiquitin carboxyl-terminal hydrolase RPN11	3.4.19.12	GO:0061578;GO:0045842;GO:0000502;GO:0046872;GO:0016559;GO:0031595;GO:0005634;GO:0004843;GO:0008541;GO:0034515;GO:0034399;GO:0005829;GO:0016579;GO:0008237;GO:0005739;GO:0070628;GO:1902906;GO:0043161;GO:0000266	Acetylation;Metalloprotease;Protease;Proteasome;Metal-binding;Zinc;Ubl conjugation pathway;Thiol protease;Hydrolase
216_G0013630|216_G0013630.mRNA.1	SAD1	Pre-mRNA-splicing factor SAD1		GO:0005634;GO:0005681;GO:0036459;GO:0008270;GO:0000398;GO:0016579;GO:0000245	Acetylation;Metal-binding;mRNA processing;mRNA splicing;Nucleus;Ribonucleoprotein;Spliceosome;Zinc;Zinc-finger
216_G0013640|216_G0013640.mRNA.1	pepP	Aminoacylproline aminopeptidase	3.4.-.-;3.4.11.9	GO:0016021;GO:0008237;GO:0016805;GO:0004177;GO:0005737;GO:0030145	Metal-binding;Protease;Metalloprotease;Ubl conjugation;Transmembrane;Isopeptide bond;Hydrolase;Aminopeptidase;Membrane;Transmembrane helix;Manganese
216_G0013650|216_G0013650.mRNA.1	YFH7	ATP-dependent kinase YFH7	2.7.1.-	GO:0016310;GO:0016887;GO:0016301;GO:0005524	ATP-binding;Kinase;Nucleotide-binding;Transferase
216_G0013660|216_G0013660.mRNA.1
216_G0013670|216_G0013670.mRNA.1	GSY1	Glycogen [starch] synthase isoform 1	2.4.1.11	GO:0005978;GO:0042802;GO:0005739;GO:0005737;GO:0004373	Phosphoprotein;Transferase;Glycogen biosynthesis;Glycosyltransferase	Glycan biosynthesis
216_G0013680|216_G0013680.mRNA.1	cmk1	ACMPK	2.7.11.17	GO:0000086;GO:0000122;GO:0004672;GO:0004683;GO:0005516;GO:0005524;GO:0006468;GO:0007049;GO:0007165;GO:0010621;GO:0010972;GO:0034599;GO:0051301;GO:0071277;GO:0106057	ATP-binding;Calmodulin-binding;Cell cycle;Cell division;Kinase;Nucleotide-binding;Phosphoprotein;Serine/threonine-protein kinase;Transferase
216_G0013690|216_G0013690.mRNA.1
216_G0013700|216_G0013700.mRNA.1
216_G0013710|216_G0013710.mRNA.1	MIC19	MICOS complex subunit MIC19		GO:0005737;GO:0061617;GO:0044284;GO:0005743;GO:0005739;GO:0042407	Membrane;Mitochondrion;Mitochondrion inner membrane
216_G0013720|216_G0013720.mRNA.1	UBP6	Ubiquitin carboxyl-terminal hydrolase 6	3.4.19.12	GO:0000502;GO:0005838;GO:0004843;GO:0072671;GO:1901799;GO:0016579;GO:0032434	Hydrolase;Phosphoprotein;Protease;Thiol protease;Ubl conjugation pathway
216_G0013730|216_G0013730.mRNA.1	GCN20	Protein GCN20		GO:0042327;GO:1900247;GO:0016887;GO:0031369;GO:0071232;GO:0005524;GO:0006448;GO:0022626;GO:0071264;GO:0043022	Nucleotide-binding;Stress response;Repeat;Activator;ATP-binding;Translation regulation;Acetylation
216_G0013740|216_G0013740.mRNA.1
216_G0013750|216_G0013750.mRNA.1	YFR018C	Uncharacterized protein YFR018C		GO:0005783;GO:0016603;GO:0008270;GO:0017186	Acyltransferase;Transferase
216_G0013760|216_G0013760.mRNA.1	fab1	PIPkin-III	2.7.1.150	GO:0000285;GO:0000329;GO:0000750;GO:0005524;GO:0010008;GO:0032266;GO:0046854;GO:0046872;GO:0070647;GO:0070772	ATP-binding;Acetylation;Endosome;Kinase;Nucleotide-binding;Transferase;Vacuole;Zinc;Zinc-finger
216_G0013770|216_G0013770.mRNA.1	ATG18	Autophagy-related protein 18		GO:0070772;GO:0034497;GO:0016236;GO:0044090;GO:0015031;GO:0034727;GO:0000422;GO:0010008;GO:0032266;GO:0070273;GO:0000329;GO:0000045;GO:0044805;GO:0030242;GO:0006624;GO:0080025;GO:0005768;GO:0045324;GO:0006497;GO:0032258;GO:0000407;GO:0006914;GO:0043130;GO:0005829;GO:0071944;GO:0005774;GO:0034045;GO:0061908;GO:0019898	Protein transport;Vacuole;Endosome;Repeat;WD repeat;Phosphoprotein;Transport;Membrane;Autophagy
216_G0013780|216_G0013780.mRNA.1	ROD1	Protein ROD1		GO:0000754;GO:0002092;GO:0005829;GO:0005886;GO:0031625;GO:0042493;GO:0070086;GO:0071333	Isopeptide bond;Phosphoprotein;Ubl conjugation
216_G0013790|216_G0013790.mRNA.1	MIP6	DNA polymerase epsilon suppressor 4		GO:0003723;GO:0003730;GO:0005829;GO:0006406;GO:0008143;GO:0008266;GO:0010494;GO:1990904	RNA-binding;Repeat
216_G0013800|216_G0013800.mRNA.1
216_G0013810|216_G0013810.mRNA.1	HIS2	Histidinol-phosphatase	3.1.3.15	GO:0005737;GO:0004401;GO:0000105	Amino-acid biosynthesis;Histidine biosynthesis;Hydrolase	Amino-acid biosynthesis
216_G0013820|216_G0013820.mRNA.1
216_G0013830|216_G0013830.mRNA.1	ECO1	N-acetyltransferase ECO1	2.3.1.-	GO:0051276;GO:0032200;GO:0000790;GO:0045132;GO:0007088;GO:0007076;GO:0070058;GO:0006281;GO:0034087;GO:0006260;GO:0046872;GO:0005737;GO:0003682;GO:0005634;GO:0043596;GO:0018393;GO:0016407;GO:0006302	Zinc-finger;Nucleus;Acyltransferase;Zinc;Transferase;Cell cycle;Acetylation;Metal-binding;DNA replication
216_G0013840|216_G0013840.mRNA.1	CDC14	Tyrosine-protein phosphatase CDC14	3.1.3.48	GO:0071470;GO:1990598;GO:1902406;GO:1990023;GO:0051321;GO:0030428;GO:0098783;GO:0032467;GO:0000778;GO:0000922;GO:0072356;GO:0051229;GO:0007059;GO:0004725;GO:0005730;GO:0071850;GO:0000278;GO:1902846;GO:0005935;GO:0031031;GO:0008138;GO:0000226;GO:0030869;GO:0072479;GO:1904789;GO:0072686;GO:0035853;GO:0005816;GO:0000917;GO:0030448;GO:0004722;GO:1902425;GO:0000920;GO:0044878;GO:0000776;GO:2000786;GO:…	Cytoskeleton;Septation;Mitosis;Meiosis;Cell division;Phosphoprotein;Hydrolase;Protein phosphatase;Cell cycle;Cytoplasm;Nucleus
216_G0013850|216_G0013850.mRNA.1	PTR3	SPS-sensor component PTR3		GO:0019897;GO:0043200	Cell membrane;Membrane
216_G0013860|216_G0013860.mRNA.1
216_G0013870|216_G0013870.mRNA.1
216_G0013880|216_G0013880.mRNA.1
216_G0013890|216_G0013890.mRNA.1	RRT5	Regulator of rDNA transcription protein 5		GO:0003723;GO:0005628	Transcription;RNA-binding;Transcription regulation
216_G0013900|216_G0013900.mRNA.1	RPL29	60S ribosomal protein L29		GO:0005737;GO:0003735;GO:0022625;GO:0002181;GO:0005730	Ubl conjugation;Isopeptide bond;Ribonucleoprotein;Cytoplasm;Ribosomal protein
216_G0013910|216_G0013910.mRNA.1	QCR6	Cytochrome b-c1 complex subunit 6		GO:0005758;GO:0005750;GO:0005739;GO:0034399;GO:0008121;GO:0009060;GO:0006122	Disulfide bond;Electron transport;Membrane;Mitochondrion;Mitochondrion inner membrane;Respiratory chain;Transport
216_G0013920|216_G0013920.mRNA.1	PHO4	Phosphate system positive regulatory protein PHO4		GO:0005737;GO:0005634;GO:0003700;GO:0001227;GO:0046983;GO:0000977;GO:0043565;GO:0016036;GO:0006338;GO:0000122;GO:0045937;GO:0045944	Activator;Cytoplasm;DNA-binding;Nucleus;Phosphoprotein;Transcription;Transcription regulation
216_G0013930|216_G0013930.mRNA.1
216_G0013940|216_G0013940.mRNA.1	CDC26	Anaphase-promoting complex subunit CDC26		GO:0005680;GO:0005829;GO:0005634;GO:0031145;GO:0007049;GO:0051301;GO:0031497;GO:0016567;GO:0030071	Cell cycle;Cell division;Mitosis;Nucleus;Phosphoprotein;Ubl conjugation pathway	Protein modification
216_G0013950|216_G0013950.mRNA.1
216_G0013960|216_G0013960.mRNA.1	ino80	Chromatin-remodeling ATPase INO80	3.6.4.-	GO:0000183;GO:0000722;GO:0000781;GO:0003677;GO:0004386;GO:0005524;GO:0006281;GO:0006312;GO:0006338;GO:0006348;GO:0006351;GO:0006366;GO:0006369;GO:0008094;GO:0008623;GO:0015616;GO:0016584;GO:0016887;GO:0019237;GO:0031011;GO:0031491;GO:0032508;GO:0042393;GO:0042766;GO:0043044;GO:0043486;GO:0043618;GO:0044030;GO:0045944;GO:0046020;GO:0051983;GO:0060195;GO:0060303;GO:0080040;GO:0090053	ATP-binding;Activator;Coiled coil;DNA damage;DNA repair;DNA-binding;Helicase;Hydrolase;Nucleotide-binding;Nucleus;Transcription;Transcription regulation
216_G0013970|216_G0013970.mRNA.1
216_G0013980|216_G0013980.mRNA.1
216_G0013990|216_G0013990.mRNA.1
216_G0014000|216_G0014000.mRNA.1	KEG1	Beta-1,6-glucan synthesis-associated protein KEG1		GO:0005783;GO:0030176;GO:0006078;GO:0071555;GO:0051276	Cell wall biogenesis/degradation;Endoplasmic reticulum;Membrane;Transmembrane;Transmembrane helix
216_G0014010|216_G0014010.mRNA.1	IRC6	Increased recombination centers protein 6		GO:0016192;GO:0030674	Chromosomal rearrangement
216_G0014020|216_G0014020.mRNA.1	DUG1	Cys-Gly metallodipeptidase DUG1	3.4.13.-	GO:0016805;GO:0046872;GO:0070573;GO:0008242;GO:0005737;GO:0008237;GO:0005739;GO:0062040;GO:0006751	Cytoplasm;Phosphoprotein;Hydrolase;Manganese;Dipeptidase;Mitochondrion;Zinc;Metalloprotease;Protease;Metal-binding
216_G0014030|216_G0014030.mRNA.1	YFR045W	Uncharacterized mitochondrial carrier AWRI1631_61110		GO:0005743;GO:0006839;GO:0006843;GO:0016021;GO:0022857	Membrane;Mitochondrion;Mitochondrion inner membrane;Repeat;Transmembrane;Transmembrane helix;Transport
216_G0014040|216_G0014040.mRNA.1	CNN1	Inner kinetochore subunit CNN1		GO:0000777;GO:0000776;GO:0005634;GO:0019237;GO:0044877;GO:0007049;GO:0051301;GO:0007059;GO:1901720	Cell cycle;Cell division;Centromere;Chromosome;Kinetochore;Mitosis;Nucleus;Phosphoprotein
216_G0014050|216_G0014050.mRNA.1	BNA6	Nicotinate-nucleotide pyrophosphorylase [carboxylating]	2.4.2.19	GO:0005737;GO:0005634;GO:0004514;GO:0034354;GO:0009435;GO:0034213	Cytoplasm;Glycosyltransferase;Nucleus;Pyridine nucleotide biosynthesis;Transferase	Cofactor biosynthesis
216_G0014060|216_G0014060.mRNA.1	YMR31	37S ribosomal protein YMR-31, mitochondrial		GO:0003735;GO:0006103;GO:0140053;GO:0032543;GO:0005763;GO:0006099;GO:0031965;GO:0005761;GO:0030435;GO:0009353;GO:0051321;GO:0005739;GO:0016021;GO:0005759	Meiosis;Acetylation;Transmembrane;Sporulation;Ribonucleoprotein;Transit peptide;Ribosomal protein;Transmembrane helix;Mitochondrion
216_G0014070|216_G0014070.mRNA.1	PRE4	Proteasome subunit beta type-7	3.4.25.1	GO:0005737;GO:0005634;GO:0043248;GO:0034515;GO:0045842;GO:0004175;GO:0043161;GO:0010499;GO:0010498;GO:0005789;GO:0004298;GO:0019774;GO:0005839	Protease;Proteasome;Threonine protease;Hydrolase;Cytoplasm;Nucleus
216_G0014080|216_G0014080.mRNA.1	RET2	Coatomer subunit delta		GO:0005829;GO:0051645;GO:0030137;GO:0030126;GO:0006888;GO:0006886;GO:0006890;GO:0048313;GO:0000139;GO:0015031	Protein transport;Golgi apparatus;ER-Golgi transport;Cytoplasmic vesicle;Transport;Phosphoprotein;Cytoplasm;Membrane
216_G0014090|216_G0014090.mRNA.1	RPN12	26S proteasome regulatory subunit RPN12		GO:0005829;GO:0008541;GO:0034515;GO:0043161;GO:0006511	Proteasome
216_G0014100|216_G0014100.mRNA.1	HXK1	Hexokinase-1	2.7.1.1	GO:0051156;GO:0005524;GO:0001678;GO:0008865;GO:0006013;GO:0006002;GO:0006096;GO:0008361;GO:0005829;GO:0032445;GO:0005739;GO:0005536;GO:0019158;GO:0004340;GO:0061621;GO:0046015;GO:0005737;GO:0046323;GO:0019318;GO:0005623;GO:0001302;GO:0004396;GO:0009051;GO:0006006;GO:0006000	ATP-binding;Kinase;Phosphoprotein;Nucleotide-binding;Glycolysis;Transferase	Carbohydrate metabolism
216_G0014110|216_G0014110.mRNA.1
216_G0014120|216_G0014120.mRNA.1
216_G0014130|216_G0014130.mRNA.1
216_G0014140|216_G0014140.mRNA.1	YKL070W	Uncharacterized protein YKL070W		GO:0005739;GO:0048037
216_G0014150|216_G0014150.mRNA.1
216_G0014160|216_G0014160.mRNA.1	FLO1	Covalently-linked cell wall protein 12		GO:0000128;GO:0000501;GO:0000747;GO:0000752;GO:0001403;GO:0005199;GO:0005537;GO:0005576;GO:0005934;GO:0009277;GO:0031225;GO:0031505;GO:0031589;GO:0034605;GO:0036281;GO:0043332;GO:0044182;GO:0070301;GO:0071361;GO:0071944	Cell wall;GPI-anchor;Glycoprotein;Lipoprotein;Membrane;Repeat;Secreted;Signal
216_G0014170|216_G0014170.mRNA.1	pecA	Pectinase 2	3.2.1.15	GO:0004650;GO:0005576;GO:0005975;GO:0045490;GO:0047911;GO:0071555	Cell wall biogenesis/degradation;Disulfide bond;Glycoprotein;Glycosidase;Hydrolase;Repeat;Secreted;Signal;Zymogen
216_G0014180|216_G0014180.mRNA.1	N1214	Uncharacterized protein YCR102C		GO:0004029;GO:0016491;GO:0046688;GO:1901426
216_G0014190|216_G0014190.mRNA.1	N1214	Uncharacterized protein YCR102C		GO:0004029;GO:0016491;GO:0046688;GO:1901426
216_G0014200|216_G0014200.mRNA.1	YPS5	Aspartic proteinase yapsin-6	3.4.23.-	GO:0004190;GO:0005576;GO:0006508;GO:0009277;GO:0030163;GO:0031225;GO:0031505	Aspartyl protease;Cell membrane;Cleavage on pair of basic residues;GPI-anchor;Glycoprotein;Lipoprotein;Signal;Zymogen
216_G0014210|216_G0014210.mRNA.1	MKC7	Aspartic proteinase MKC7	3.4.23.-;3.4.23.41	GO:0000324;GO:0001402;GO:0004190;GO:0005576;GO:0005886;GO:0006508;GO:0009277;GO:0030163;GO:0031225;GO:0031505	Aspartyl protease;Cell membrane;Cleavage on pair of basic residues;GPI-anchor;Glycoprotein;Lipoprotein;Protease;Signal;Zymogen
216_G0014220|216_G0014220.mRNA.1	GAL10	Uncharacterized isomerase YHR210C	5.-.-.-;5.1.3.2;5.1.3.3	GO:0003978;GO:0004034;GO:0006006;GO:0019388;GO:0030246;GO:0033499	Carbohydrate metabolism;Galactose metabolism;Isomerase;NAD	Carbohydrate metabolism
216_G0014230|216_G0014230.mRNA.1	AIF1	Apoptosis-inducing factor 1	1.-.-.-	GO:0016021;GO:0005741;GO:0005739;GO:0005634;GO:0003955;GO:0016668;GO:0019646;GO:0006915;GO:0043065;GO:0000304	Apoptosis;FAD;Flavoprotein;Membrane;Mitochondrion;Mitochondrion outer membrane;Nucleus;Oxidoreductase;Transmembrane;Transmembrane helix
216_G0014240|216_G0014240.mRNA.1	SNQ2	ABC multidrug transporter SNQ2		GO:0005524;GO:0005739;GO:0005886;GO:0008559;GO:0016021;GO:0016887;GO:0030003;GO:0035376;GO:0035690;GO:0042493;GO:0042626;GO:0046618;GO:0055085;GO:0055092;GO:0071944	ATP-binding;Glycoprotein;Nucleotide-binding;Repeat;Transmembrane;Transmembrane helix;Transport
216_G0014250|216_G0014250.mRNA.1
216_G0014260|216_G0014260.mRNA.1
216_G0014270|216_G0014270.mRNA.1	N1214	Uncharacterized protein YCR102C		GO:0004029;GO:0016491;GO:0046688;GO:1901426
216_G0014280|216_G0014280.mRNA.1	zrt1	Zinc-regulated transporter 1		GO:0000006;GO:0005385;GO:0005783;GO:0005886;GO:0005887;GO:0071577;GO:0071578;GO:0071944	Ion transport;Transmembrane;Transmembrane helix;Transport;Zinc;Zinc transport
216_G0014290|216_G0014290.mRNA.1
216_G0014300|216_G0014300.mRNA.1	HXK2	Hexokinase-2	2.7.1.1	GO:0005623;GO:0001302;GO:0009051;GO:0004396;GO:0006000;GO:0006006;GO:0046015;GO:0061621;GO:0004340;GO:0005634;GO:0046323;GO:0019318;GO:0006096;GO:0005829;GO:0008361;GO:0032445;GO:0019158;GO:0005536;GO:0005739;GO:0051156;GO:0005524;GO:0001678;GO:0006013;GO:0008865;GO:0006002	ATP-binding;Glycolysis;Transferase;Nucleotide-binding;Phosphoprotein;Kinase	Carbohydrate metabolism
216_G0014310|216_G0014310.mRNA.1	RTG2	Retrograde regulation protein 2		GO:0005737;GO:0046695;GO:0035327;GO:0051219;GO:0035753;GO:0031930;GO:1900008;GO:0001079;GO:0045944;GO:0006606;GO:0034504;GO:0006357
216_G0014320|216_G0014320.mRNA.1	RMR1	Reduced meiotic recombination protein 1		GO:0005737;GO:0005634;GO:0006311;GO:0007131	Cytoplasm;Meiosis;Nucleus;Ubl conjugation
216_G0014330|216_G0014330.mRNA.1	ZIP2	Protein ZIP2		GO:0003677;GO:0005739;GO:0051321;GO:0007059;GO:0007129;GO:0007130;GO:0005694;GO:0007131;GO:0000795;GO:0000166;GO:0033235	Meiosis;Chromosome;DNA-binding;Chromosomal rearrangement;Nucleus;Chromosome partition;Nucleotide-binding;Cell cycle
216_G0014340|216_G0014340.mRNA.1	PDE1	3',5'-cyclic-nucleotide phosphodiesterase 1	3.1.4.17	GO:0004115;GO:0047555;GO:0006198;GO:0019933;GO:0046069	cAMP;Hydrolase
216_G0014350|216_G0014350.mRNA.1
216_G0014360|216_G0014360.mRNA.1	RAI1	Decapping nuclease RAI1	3.6.1.-	GO:0031087;GO:0003723;GO:0034353;GO:0005829;GO:0030234;GO:0030846;GO:0000448;GO:0006397;GO:1990174;GO:0000466;GO:0000166;GO:0005634;GO:0000956;GO:0071035;GO:0046872;GO:0000463	mRNA processing;Metal-binding;rRNA processing;Transcription;Phosphoprotein;Transcription termination;Hydrolase;Nuclease;Nucleotide-binding;Nucleus;Transcription regulation;RNA-binding
216_G0014370|216_G0014370.mRNA.1	GUS1	Glutamate--tRNA ligase, cytoplasmic	6.1.1.17	GO:0004819;GO:0010494;GO:0002181;GO:0005524;GO:0005739;GO:0005829;GO:0017102;GO:0005737;GO:0006425;GO:0006424;GO:0003729;GO:0004818	Mitochondrion;ATP-binding;Ligase;Cytoplasm;Nucleotide-binding;Phosphoprotein;Protein biosynthesis;Aminoacyl-tRNA synthetase
216_G0014380|216_G0014380.mRNA.1	RTF1	RNA polymerase-associated protein RTF1		GO:0016593;GO:0005634;GO:0035327;GO:0003677;GO:0003723;GO:1990269;GO:0006353;GO:0070911;GO:0031124;GO:0000122;GO:2001165;GO:2001209;GO:0032968;GO:0034402;GO:0031938;GO:2001173;GO:2001166;GO:0051569;GO:2001160;GO:2001163;GO:0006357;GO:0090262;GO:0031126;GO:0001015;GO:0006368	Activator;Nucleus;Phosphoprotein;Transcription;Transcription regulation
216_G0014390|216_G0014390.mRNA.1	TAD1	tRNA-specific adenosine deaminase 1	3.5.4.34	GO:0005737;GO:0005634;GO:0046872;GO:0003723;GO:0008251;GO:0043829;GO:0006400	Hydrolase;Metal-binding;tRNA processing;Zinc
216_G0014400|216_G0014400.mRNA.1	YGL242C	Ankyrin repeat-containing protein YGL242C			Acetylation;ANK repeat;Phosphoprotein;Repeat
216_G0014410|216_G0014410.mRNA.1	KAP114	Importin subunit beta-5		GO:0005737;GO:0005829;GO:0005635;GO:0005643;GO:0005634;GO:0061608;GO:0008536;GO:0051028;GO:0006606	Acetylation;Cytoplasm;mRNA transport;Nuclear pore complex;Nucleus;Protein transport;Translocation;Transport
216_G0014420|216_G0014420.mRNA.1	DOC1	Anaphase-promoting complex subunit DOC1		GO:0005680;GO:0005739;GO:0030234;GO:0031145;GO:0007049;GO:0051301;GO:0031497;GO:1904668;GO:0070979	Cell cycle;Cell division;Cytoplasm;Mitosis;Nucleus;Ubl conjugation pathway	Protein modification
216_G0014430|216_G0014430.mRNA.1	CSE1	Importin alpha re-exporter		GO:0005829;GO:0005635;GO:0032991;GO:0005049;GO:0008536;GO:0007049;GO:0051301;GO:0046827;GO:0006611;GO:0006606	Cell cycle;Cell division;Cytoplasm;Mitosis;Nucleus;Protein transport;Repeat;Transport
216_G0014440|216_G0014440.mRNA.1	HAP2	Transcriptional activator HAP2		GO:0000436;GO:0043565;GO:0006109;GO:0003677;GO:0016602;GO:0005720;GO:0000979;GO:0000978;GO:0043457;GO:0001228;GO:0005634;GO:0033217;GO:0003700	Phosphoprotein;Nucleus;Transcription regulation;Activator;DNA-binding;Acetylation;Transcription
216_G0014450|216_G0014450.mRNA.1	MTO1	Mitochondrial translation optimization protein 1		GO:0032543;GO:0070899;GO:0050660;GO:0006400;GO:0016740;GO:0005739;GO:0030488;GO:0005759;GO:0002098	Transit peptide;Mitochondrion;tRNA processing;FAD;Flavoprotein
216_G0014460|216_G0014460.mRNA.1	ADE5	Bifunctional purine biosynthetic protein ADE5,7	6.3.3.1;6.3.4.13	GO:0005737;GO:0006144;GO:0006164;GO:0046872;GO:0006189;GO:0005524;GO:0004641;GO:0005829;GO:0004637;GO:0009113;GO:0046084	Metal-binding;Purine biosynthesis;Phosphoprotein;Nucleotide-binding;ATP-binding;Ligase;Manganese	Purine metabolism
216_G0014470|216_G0014470.mRNA.1	SEC15	Exocyst complex component SEC15		GO:0005935;GO:0005934;GO:0000145;GO:0000131;GO:0043332;GO:0016020;GO:0005886;GO:0005628;GO:0017137;GO:0006887;GO:0006893;GO:0015031;GO:0006904;GO:0090522	Cell membrane;Coiled coil;Cytoplasm;Exocytosis;Membrane;Phosphoprotein;Protein transport;Transport
216_G0014480|216_G0014480.mRNA.1	TAN1	tRNA acetyltransferase TAN1	2.3.-.-	GO:0005737;GO:0005634;GO:0003723;GO:0016746;GO:0006400	Acyltransferase;Cytoplasm;Nucleus;Phosphoprotein;RNA-binding;Transferase;tRNA processing
216_G0014490|216_G0014490.mRNA.1	EMC4	ER membrane protein complex subunit 4		GO:1990456;GO:0034975;GO:0072546;GO:0005783	Endoplasmic reticulum;Transmembrane;Membrane;Transmembrane helix
216_G0014500|216_G0014500.mRNA.1	YGL230C	Uncharacterized protein YGL230C		GO:0005783;GO:0016021;GO:0005739	Membrane;Transmembrane;Transmembrane helix
216_G0014510|216_G0014510.mRNA.1	SAP4	SIT4-associating protein SAP155		GO:0000082;GO:0004722;GO:0019903;GO:0043666	Cell cycle;Phosphoprotein
216_G0014520|216_G0014520.mRNA.1	VID30	Vacuolar import and degradation protein 30		GO:0005739;GO:0045721;GO:0043161;GO:0006808;GO:0034657;GO:0005737;GO:0030476;GO:0030435;GO:0005634	Acetylation;Signal;Mitochondrion;Ubl conjugation pathway;Nucleus;Cytoplasm;Coiled coil;Sporulation;Phosphoprotein;Ribonucleoprotein
216_G0014530|216_G0014530.mRNA.1	OST5	Dolichyl-diphosphooligosaccharide--protein glycosyltransferase subunit OST5		GO:0016021;GO:0008250;GO:0034998;GO:0006487	Endoplasmic reticulum;Membrane;Transmembrane;Transmembrane helix	Protein modification
216_G0014540|216_G0014540.mRNA.1	MTC3	Maintenance of telomere capping protein 3, mitochondrial		GO:0005751;GO:0005739;GO:0004129;GO:0006123	Mitochondrion;Transit peptide
216_G0014550|216_G0014550.mRNA.1
216_G0014560|216_G0014560.mRNA.1
216_G0014570|216_G0014570.mRNA.1	PAU19	Seripauperin-19		GO:0005618;GO:0071944;GO:0016021;GO:0009277;GO:0005576;GO:0031505;GO:0015918;GO:0000324;GO:0030437;GO:0005199;GO:0031225	Cell wall;Transmembrane;GPI-anchor;Glycoprotein;Signal;Secreted;Cell wall biogenesis/degradation;Lipoprotein;Transmembrane helix;Membrane
216_G0014580|216_G0014580.mRNA.1	VRG4	GDP-mannose transporter 1		GO:0005794;GO:0000139;GO:1990570;GO:0008643;GO:0030659;GO:0015297;GO:0005458;GO:0030448;GO:0007163;GO:0016021;GO:0005789;GO:0005739;GO:0051278;GO:0022857;GO:0005338	Sugar transport;Golgi apparatus;Endoplasmic reticulum;Transmembrane;Glycoprotein;Cytoplasmic vesicle;Transport;Transmembrane helix;Membrane
216_G0014590|216_G0014590.mRNA.1	PHM8	Phosphate metabolism protein 8		GO:0006206;GO:0008252;GO:0008253;GO:0009166;GO:0016036;GO:0052642;GO:0070328;GO:0090549
216_G0014600|216_G0014600.mRNA.1	COG1	Conserved oligomeric Golgi complex subunit 1		GO:0000139;GO:0017119;GO:0030674;GO:0007030;GO:0006891;GO:0032258;GO:0015031;GO:0000301	Acetylation;Golgi apparatus;Membrane;Phosphoprotein;Protein transport;Transport
216_G0014610|216_G0014610.mRNA.1	EDC1	Enhancer of mRNA-decapping protein 1		GO:0005737;GO:0098745;GO:0005634;GO:0003729;GO:0000290;GO:0006397;GO:0000184;GO:0032056	Acetylation;Cytoplasm;mRNA processing;Nonsense-mediated mRNA decay;Phosphoprotein;RNA-binding
216_G0014620|216_G0014620.mRNA.1	NIF3	NGG1-interacting factor 3		GO:0003933;GO:0005739;GO:0005737	Mitochondrion
216_G0014630|216_G0014630.mRNA.1	MDM34	Mitochondrial distribution and morphology protein 34		GO:0006869;GO:0008289;GO:1990456;GO:0005739;GO:0031307;GO:0005741;GO:0000002;GO:0032865;GO:0007005;GO:0005737;GO:0015914	Transport;Mitochondrion outer membrane;Membrane;Mitochondrion;Lipid transport;Ubl conjugation;Transmembrane;Lipid-binding;Transmembrane beta strand
216_G0014640|216_G0014640.mRNA.1	kin	Kinesin heavy chain		GO:0000022;GO:0000070;GO:0000132;GO:0000235;GO:0000278;GO:0000742;GO:0000743;GO:0000778;GO:0001578;GO:0003777;GO:0005524;GO:0005871;GO:0005872;GO:0005873;GO:0005874;GO:0005880;GO:0005881;GO:0007018;GO:0007019;GO:0007052;GO:0007064;GO:0007079;GO:0008017;GO:0008569;GO:0008574;GO:0010938;GO:0015630;GO:0016887;GO:0016938;GO:0030473;GO:0030951;GO:0031115;GO:0031122;GO:0031534;GO:0032888;GO:0035371;GO:…	ATP-binding;Cell cycle;Cell division;Chromosome partition;Coiled coil;Cytoplasm;Cytoskeleton;Karyogamy;Kinetochore;Microtubule;Motor protein;Nucleotide-binding
216_G0014650|216_G0014650.mRNA.1	CLG1	PHO85 cyclin CLG1		GO:0000307;GO:0016538;GO:0016239	Cyclin
216_G0014660|216_G0014660.mRNA.1	SKI8	Antiviral protein SKI8		GO:0000228;GO:0055087;GO:0034622;GO:0051607;GO:0070478;GO:0034427;GO:0070481;GO:0065004;GO:0007131	Antiviral defense;Chromosome;Cytoplasm;Meiosis;Nucleus;Repeat;WD repeat
216_G0014670|216_G0014670.mRNA.1	VAM7	Vacuolar morphogenesis protein 7		GO:0012505;GO:0000329;GO:0016021;GO:0000407;GO:0031201;GO:0032266;GO:0005484;GO:0000149;GO:0061909;GO:0006886;GO:0016236;GO:0034727;GO:0032258;GO:0042144;GO:0048278;GO:0006906	Coiled coil;Vacuole
216_G0014680|216_G0014680.mRNA.1	NCS6	Cytoplasmic tRNA 2-thiolation protein 1	2.7.7.-	GO:0032447;GO:0002144;GO:0016779;GO:0005829;GO:0000049;GO:0002143;GO:0005739;GO:0002098;GO:0034227	Transferase;Cytoplasm;RNA-binding;Mitochondrion;tRNA processing;tRNA-binding	tRNA modification
216_G0014690|216_G0014690.mRNA.1	YPT32	GTP-binding protein YPT32/YPT11		GO:0000045;GO:0023052;GO:0006887;GO:0031321;GO:0035974;GO:0061709;GO:0005525;GO:0032456;GO:1900101;GO:0006886;GO:0031521;GO:0006890;GO:0009306;GO:0016192;GO:0006888;GO:0031901;GO:1902441;GO:0035493;GO:0000139;GO:0005801;GO:0007264;GO:0005770;GO:0090726;GO:0072659;GO:0031982;GO:0005794;GO:0000131;GO:0035494;GO:0016236;GO:0030658;GO:0034045;GO:0006906;GO:0061796;GO:0006904;GO:0030133;GO:0032482;GO:…	Protein transport;Prenylation;Cell membrane;Exocytosis;Cytoplasmic vesicle;Acetylation;Golgi apparatus;Nucleotide-binding;Transport;GTP-binding;Membrane;Autophagy;Lipoprotein
216_G0014700|216_G0014700.mRNA.1	creA	Carbon catabolite repressor A		GO:0000122;GO:0000430;GO:0000433;GO:0000978;GO:0001227;GO:0003677;GO:0003700;GO:0005634;GO:0005641;GO:0005975;GO:0006974;GO:0009051;GO:0010468;GO:0010768;GO:0016584;GO:0034644;GO:0043565;GO:0043609;GO:0044212;GO:0045471;GO:0045892;GO:0045944;GO:0046872;GO:0061987;GO:1900436	Carbohydrate metabolism;DNA-binding;Metal-binding;Nucleus;Repeat;Repressor;Transcription;Transcription regulation;Ubl conjugation;Zinc;Zinc-finger
216_G0014710|216_G0014710.mRNA.1	SIP2	Glucose repression protein GAL83		GO:0001302;GO:0001403;GO:0005641;GO:0006468;GO:0007155;GO:0007165;GO:0019901;GO:0031588;GO:0042149;GO:0043254;GO:0045859;GO:2000222	Cell membrane;Cytoplasm;Lipoprotein;Myristate;Phosphoprotein
216_G0014720|216_G0014720.mRNA.1	SPT16	FACT complex subunit SPT16		GO:0031491;GO:0031298;GO:0006260;GO:0045899;GO:0006338;GO:0032784;GO:0043486;GO:0042393;GO:0006368;GO:0006334;GO:0034724;GO:0000790;GO:0035101;GO:0005694;GO:0006281;GO:0008023;GO:0006261;GO:0060261;GO:0032968	Phosphoprotein;Coiled coil;Nucleus;Transcription regulation;Activator;DNA repair;Repressor;Chromosome;DNA replication;DNA damage;Transcription
216_G0014730|216_G0014730.mRNA.1	CHC1	Clathrin heavy chain		GO:0030125;GO:0006886;GO:0032051;GO:0006895;GO:0030130;GO:0030132;GO:0006897;GO:0071439;GO:0005198;GO:0005829;GO:0030479;GO:0006898;GO:0030866	Repeat;Coated pit;Membrane;Ubl conjugation;Cytoplasmic vesicle;Isopeptide bond
216_G0014740|216_G0014740.mRNA.1	POX1	Acyl-coenzyme A oxidase	1.3.3.6	GO:0005782;GO:0003997;GO:0005777;GO:0071949;GO:0033540;GO:0005504;GO:0050660;GO:0055088;GO:0006635	Fatty acid metabolism;Oxidoreductase;Flavoprotein;Peroxisome;FAD;Lipid metabolism	Lipid metabolism
216_G0014750|216_G0014750.mRNA.1
216_G0014760|216_G0014760.mRNA.1	ARO8	Aromatic/aminoadipate aminotransferase 1	2.6.1.39;2.6.1.57	GO:0005737;GO:0047536;GO:0008793;GO:0080130;GO:0030170;GO:0008483;GO:1901605;GO:0009073;GO:0009074;GO:0009072;GO:0019509;GO:0009094;GO:0019878;GO:0006571	Aminotransferase;Cytoplasm;Phosphoprotein;Pyridoxal phosphate;Transferase	Amino-acid biosynthesis
216_G0014770|216_G0014770.mRNA.1	MCM6	DNA replication licensing factor MCM6	3.6.4.12	GO:0097373;GO:0003682;GO:0006343;GO:0005634;GO:0006271;GO:0005737;GO:0031939;GO:0006279;GO:0043596;GO:0003688;GO:0006348;GO:0031261;GO:1902969;GO:1902975;GO:0031298;GO:0005524;GO:0006267;GO:0000724;GO:0017116;GO:0000784;GO:0006270;GO:0042555;GO:0030174;GO:0003697;GO:0000727;GO:0006268;GO:0051097;GO:0071162;GO:0003678;GO:0005654;GO:0005656;GO:0033260	Phosphoprotein;Hydrolase;Cell cycle;Nucleotide-binding;Nucleus;ATP-binding;DNA-binding;Helicase;DNA replication
216_G0014780|216_G0014780.mRNA.1	EMP24	Endosomal protein P24B		GO:0030134;GO:0005783;GO:0005789;GO:0005793;GO:0005794;GO:0000139;GO:0016021;GO:0006888;GO:0007030;GO:0006886;GO:0006621;GO:0016050	Endoplasmic reticulum;ER-Golgi transport;Golgi apparatus;Membrane;Protein transport;Signal;Transmembrane;Transmembrane helix;Transport
216_G0014790|216_G0014790.mRNA.1
216_G0014800|216_G0014800.mRNA.1	MDS3	Negative regulator of sporulation MDS3		GO:0005737;GO:0005739;GO:0051321;GO:0075297;GO:0007124;GO:0030435;GO:0031929	Cytoplasm;Kelch repeat;Meiosis;Phosphoprotein;Repeat;Sporulation
216_G0014810|216_G0014810.mRNA.1	DSD1	D-serine dehydratase	4.3.1.18	GO:0070178;GO:0008721;GO:0036088	Lyase;Pyridoxal phosphate
216_G0014820|216_G0014820.mRNA.1
216_G0014830|216_G0014830.mRNA.1	YGL194C-A	Uncharacterized protein YGL194C-A		GO:0005783;GO:0016021	Membrane;Transmembrane;Transmembrane helix
216_G0014840|216_G0014840.mRNA.1	HOS2	Probable histone deacetylase HOS2	3.5.1.98	GO:0030466;GO:0031939;GO:0016239;GO:0070869;GO:0005737;GO:0006368;GO:0070211;GO:0004407;GO:0005634;GO:0034503;GO:0032221;GO:0034983;GO:0003713;GO:0045129;GO:0003714;GO:0061188;GO:0032874;GO:0070932;GO:0061186;GO:0070210;GO:0000117;GO:0001302;GO:0034967;GO:0000083;GO:0051570;GO:0030174;GO:0033698;GO:0006355;GO:0000122;GO:0061587;GO:0070933;GO:0051038;GO:0060303;GO:0045835;GO:0000118;GO:0000775;GO:…	Chromatin regulator;Transcription;Repressor;Nucleus;Transcription regulation;Activator;Hydrolase
216_G0014850|216_G0014850.mRNA.1	IME4	N6-adenosine-methyltransferase IME4	2.1.1.348	GO:0005737;GO:0016607;GO:0005730;GO:0005634;GO:0036396;GO:0001734;GO:0003723;GO:0051321;GO:0080009;GO:2000221;GO:0001510;GO:0030435	Cytoplasm;Meiosis;Methyltransferase;Nucleus;RNA-binding;S-adenosyl-L-methionine;Sporulation;Transferase
216_G0014860|216_G0014860.mRNA.1	COX13	Cytochrome c oxidase subunit 6A, mitochondrial	1.9.3.1	GO:0005751;GO:0005739;GO:0004129;GO:0030234;GO:0009060;GO:0006123;GO:0097250	Membrane;Mitochondrion;Mitochondrion inner membrane;Oxidoreductase;Transit peptide	Energy metabolism
216_G0014870|216_G0014870.mRNA.1
216_G0014880|216_G0014880.mRNA.1	RPS26A	40S ribosomal protein S26-A		GO:0006407;GO:0003729;GO:0003735;GO:0005840;GO:0042254;GO:0042255;GO:0022627;GO:0006412;GO:0002181	Cytoplasm;Ribonucleoprotein;Ribosomal protein
216_G0014890|216_G0014890.mRNA.1	COX4	Cytochrome c oxidase subunit 4, mitochondrial	1.9.3.1	GO:0005739;GO:0042776;GO:0033617;GO:0005758;GO:0006123;GO:0004129;GO:0008270;GO:0005743;GO:0005751	Membrane;Mitochondrion;Transit peptide;Zinc;Phosphoprotein;Mitochondrion inner membrane;Oxidoreductase;Metal-binding	Energy metabolism
216_G0014900|216_G0014900.mRNA.1	TPN1	Transport of pyridoxine protein 1		GO:0000324;GO:0005886;GO:0016021;GO:0031924;GO:0051180;GO:0090482	Membrane;Transmembrane;Transmembrane helix;Transport
216_G0014910|216_G0014910.mRNA.1
216_G0014920|216_G0014920.mRNA.1	STR3	Cystathionine beta-lyase	4.4.1.13	GO:0019346;GO:0047804;GO:0005777;GO:0071266;GO:0030170;GO:0019279;GO:0016846;GO:0004121;GO:0005737;GO:0009086;GO:0005634	Amino-acid biosynthesis;Cytoplasm;Nucleus;Methionine biosynthesis;Pyridoxal phosphate;Lyase	Amino-acid biosynthesis
216_G0014930|216_G0014930.mRNA.1	MND1	Meiotic nuclear division protein 1		GO:0000794;GO:0005634;GO:0003690;GO:0007131	Coiled coil;DNA recombination;DNA-binding;Meiosis;Nucleus
216_G0014940|216_G0014940.mRNA.1
216_G0014950|216_G0014950.mRNA.1	atg1	Autophagy-related protein 1	2.7.11.1	GO:0000045;GO:0000407;GO:0000421;GO:0000422;GO:0004674;GO:0005524;GO:0005829;GO:0006914;GO:0009847;GO:0010506;GO:0015031;GO:0016020;GO:0032258;GO:0034045;GO:0034727;GO:0044409;GO:0044805;GO:0046777;GO:0048102;GO:0061709;GO:0061908;GO:0097635;GO:0120095;GO:1990316	ATP-binding;Autophagy;Cytoplasm;Kinase;Membrane;Nucleotide-binding;Protein transport;Serine/threonine-protein kinase;Transferase;Transport
216_G0014960|216_G0014960.mRNA.1	ssp1	Serine/threonine-protein kinase TOS3	2.7.11.1	GO:0004672;GO:0004674;GO:0004683;GO:0005516;GO:0005524;GO:0005979;GO:0006261;GO:0006468;GO:0007124;GO:0010971;GO:0018107;GO:0030042;GO:0032153;GO:0035556;GO:0042149;GO:0042307;GO:0051285;GO:0051523;GO:0070317;GO:1900180;GO:1902716;GO:1904262	ATP-binding;Kinase;Nucleotide-binding;Phosphoprotein;Serine/threonine-protein kinase;Stress response;Transferase
216_G0014970|216_G0014970.mRNA.1
216_G0014980|216_G0014980.mRNA.1
216_G0014990|216_G0014990.mRNA.1
216_G0015000|216_G0015000.mRNA.1
216_G0015010|216_G0015010.mRNA.1	SAE2	DNA endonuclease SAE2	3.1.-.-	GO:0005737;GO:0030870;GO:0005654;GO:0005634;GO:0003690;GO:0004520;GO:0042802;GO:0000014;GO:0000737;GO:0000729;GO:0010791;GO:0031292;GO:0042138;GO:0000706;GO:0035306;GO:1905779;GO:0000723;GO:0031860	Cytoplasm;DNA damage;DNA repair;DNA-binding;Endonuclease;Hydrolase;Meiosis;Nuclease;Nucleus;Phosphoprotein
216_G0015020|216_G0015020.mRNA.1	BUD13	Pre-mRNA-splicing factor CWC26		GO:0005737;GO:0005634;GO:0070274;GO:0005684;GO:0000282;GO:0000398	Cytoplasm;mRNA processing;mRNA splicing;Nucleus;Spliceosome
216_G0015030|216_G0015030.mRNA.1	DST2	5'-3' exoribonuclease 2	3.1.13.-	GO:0000184;GO:0000448;GO:0000741;GO:0000932;GO:0000956;GO:0003682;GO:0003729;GO:0004534;GO:0006364;GO:0006397;GO:0007089;GO:0010494;GO:0016242;GO:0019843;GO:0030846;GO:0030847;GO:0032968;GO:0034244;GO:0034428;GO:0043144;GO:0048471;GO:0060261;GO:0061157;GO:0070651;GO:0071028;GO:0071035;GO:0090512;GO:1901408	Exonuclease;Hydrolase;Karyogamy;Microtubule;Nonsense-mediated mRNA decay;Nuclease;Transcription;Transcription regulation;Transcription termination;mRNA processing;rRNA processing
216_G0015040|216_G0015040.mRNA.1
216_G0015050|216_G0015050.mRNA.1	rok1	ATP-dependent RNA helicase ROK1	3.6.4.13	GO:0000447;GO:0000472;GO:0000480;GO:0003723;GO:0003724;GO:0005524;GO:0005730;GO:0006364;GO:0008186;GO:0030490;GO:0030686;GO:0031167;GO:0048254	ATP-binding;Helicase;Hydrolase;Nucleotide-binding;Nucleus;RNA-binding;Ribosome biogenesis;rRNA processing
216_G0015060|216_G0015060.mRNA.1	SPO74	Sporulation-specific protein 74		GO:0005737;GO:0035974;GO:0005816;GO:0005198;GO:0030437	Cytoplasm;Cytoskeleton;Sporulation
216_G0015070|216_G0015070.mRNA.1	SUA5	Threonylcarbamoyl-AMP synthase	2.7.7.87	GO:0070525;GO:0043047;GO:0016779;GO:0005737;GO:0005634;GO:0006417;GO:0005829;GO:0006450;GO:0005739;GO:0000781;GO:0003725;GO:0000049;GO:0000723;GO:0005524;GO:0002949;GO:0061711;GO:0072670;GO:0061710	tRNA processing;Nucleus;ATP-binding;Telomere;DNA-binding;Transferase;Cytoplasm;Nucleotide-binding;Nucleotidyltransferase;Translation regulation;Chromosome
216_G0015080|216_G0015080.mRNA.1	PMR1	Calcium-transporting ATPase 1	7.2.2.10	GO:0015410;GO:0030026;GO:0005509;GO:0005388;GO:0061454;GO:0006874;GO:0006828;GO:0000139;GO:0070588;GO:0071421;GO:0016236;GO:0005794;GO:0016021;GO:0006816;GO:0008553;GO:0005524	Translocase;Calcium transport;Transmembrane;Golgi apparatus;Acetylation;Transport;Phosphoprotein;Nucleotide-binding;Ion transport;Calcium;ATP-binding;Magnesium;Transmembrane helix;Membrane;Manganese
216_G0015090|216_G0015090.mRNA.1
216_G0015100|216_G0015100.mRNA.1	YRB30	Ran-specific GTPase-activating protein 30		GO:0005737;GO:0005634;GO:0005096;GO:0030695;GO:0015031	Cytoplasm;GTPase activation;Nucleus;Phosphoprotein;Protein transport;Transport
216_G0015110|216_G0015110.mRNA.1	RAD54	DNA repair and recombination protein RAD54	3.6.4.-	GO:0030491;GO:0035861;GO:0005524;GO:0000775;GO:0061806;GO:0072686;GO:0004386;GO:0032079;GO:0030702;GO:0032392;GO:0003677;GO:0005737;GO:0006311;GO:0005634;GO:0008094;GO:0045003;GO:0033170;GO:0007131;GO:0006338;GO:0000722;GO:0015616	DNA repair;DNA-binding;Nucleus;ATP-binding;Nucleotide-binding;Hydrolase;DNA damage;Helicase
216_G0015120|216_G0015120.mRNA.1
216_G0015130|216_G0015130.mRNA.1	SUT1	Sterol uptake protein 1		GO:0000981;GO:0001103;GO:0008270;GO:0035969;GO:0043565;GO:1902352;GO:1902353	Nucleus;Transcription;Transcription regulation
216_G0015140|216_G0015140.mRNA.1	YIP5	Protein YIP5		GO:0005794;GO:0016021;GO:0017137;GO:0016192	Membrane;Phosphoprotein;Transmembrane;Transmembrane helix
216_G0015150|216_G0015150.mRNA.1	AIM14	Probable metalloreductase AIM14	1.16.1.-	GO:0006811;GO:0006915;GO:0016021;GO:0016175;GO:0016491;GO:0032956;GO:0055114;GO:0097038	Electron transport;FAD;Flavoprotein;Ion transport;Membrane;NADP;Oxidoreductase;Transmembrane;Transmembrane helix;Transport
216_G0015160|216_G0015160.mRNA.1	YGL159W	Uncharacterized protein YGL159W		GO:0005737	Acetylation
216_G0015170|216_G0015170.mRNA.1	srk1	CAM kinase-like protein kinase CLK1	2.7.11.1	GO:0004672;GO:0004674;GO:0004683;GO:0005516;GO:0005524;GO:0006468;GO:0007231;GO:0010515;GO:0010972;GO:0023052;GO:0032092;GO:0034599;GO:0040020;GO:0042764;GO:0042770;GO:0044773;GO:0051321;GO:0071470;GO:1900181	ATP-binding;Calmodulin-binding;Kinase;Meiosis;Nucleotide-binding;Phosphoprotein;Serine/threonine-protein kinase;Transferase
216_G0015180|216_G0015180.mRNA.1	ARI1	3-methylbutanal reductase	1.1.1.-;1.1.1.265;1.1.1.283	GO:0003854;GO:0004029;GO:0004090;GO:0005737;GO:0006090;GO:0006694;GO:0006725;GO:0008204;GO:0009438;GO:0016491;GO:0016614;GO:0016616;GO:0030447;GO:0033721;GO:0042180;GO:0043892;GO:0046568;GO:0050662;GO:0062040;GO:1901426	Cytoplasm;NADP;Oxidoreductase;Phosphoprotein
216_G0015190|216_G0015190.mRNA.1	ams1	Alpha-D-mannoside mannohydrolase	3.2.1.24	GO:0000329;GO:0004559;GO:0006013;GO:0009313;GO:0019309;GO:0030246;GO:0034270;GO:0046872	Acetylation;Glycosidase;Hydrolase;Metal-binding;Vacuole;Zinc
216_G0015200|216_G0015200.mRNA.1
216_G0015210|216_G0015210.mRNA.1	LYS5	L-aminoadipate-semialdehyde dehydrogenase-phosphopantetheinyl transferase	2.7.8.7	GO:0005737;GO:0008897;GO:0000287;GO:0019878;GO:0018065	Transferase
216_G0015220|216_G0015220.mRNA.1	PEX14	Peroxisomal membrane protein PEX14		GO:1990429;GO:0005778;GO:1990415;GO:0030674;GO:0005102;GO:0016560	Acetylation;Membrane;Peroxisome;Phosphoprotein;Protein transport;Translocation;Transport
216_G0015230|216_G0015230.mRNA.1	NUT1	Mediator of RNA polymerase II transcription subunit 5		GO:0016592;GO:0005739;GO:0006357;GO:0003712;GO:0005634;GO:0006366	Transcription;Transcription regulation;Nucleus;Activator
216_G0015240|216_G0015240.mRNA.1	ino80	Chromatin-remodeling ATPase INO80	3.6.4.-;3.6.4.12	GO:0000722;GO:0000781;GO:0000812;GO:0003677;GO:0003678;GO:0005524;GO:0006281;GO:0006338;GO:0006348;GO:0006351;GO:0006366;GO:0016458;GO:0016584;GO:0016887;GO:0031011;GO:0032508;GO:0042393;GO:0042766;GO:0043044;GO:0043138;GO:0043486;GO:0043618;GO:0045944;GO:0051983;GO:0060303;GO:0080040;GO:0090053;GO:1900545	ATP-binding;Activator;Coiled coil;DNA damage;DNA repair;DNA-binding;Hydrolase;Nucleotide-binding;Nucleus;Transcription;Transcription regulation
216_G0015250|216_G0015250.mRNA.1	ARO2	Chorismate synthase	4.2.3.5	GO:0016491;GO:0042602;GO:0005737;GO:0010181;GO:0004107;GO:0009073;GO:0005829;GO:0009423	Aromatic amino acid biosynthesis;Lyase;NADP;Acetylation;Amino-acid biosynthesis;Stress response	Metabolic intermediate biosynthesis
216_G0015260|216_G0015260.mRNA.1	RPL9A	60S ribosomal protein L9-A		GO:0003735;GO:0019843;GO:0005829;GO:0022625;GO:0002181	Ribosomal protein;Cytoplasm;Ribonucleoprotein
216_G0015270|216_G0015270.mRNA.1	RRT6	Regulator of rDNA transcription protein 6		GO:0016021;GO:0016020	Membrane;Transcription;Transcription regulation;Transmembrane;Transmembrane helix
216_G0015280|216_G0015280.mRNA.1	TIP20	Protein transport protein TIP20		GO:0005829;GO:0070939;GO:0005783;GO:0005789;GO:0015031;GO:0060628;GO:1902504;GO:0006890	Endoplasmic reticulum;ER-Golgi transport;Membrane;Protein transport;Transport
216_G0015290|216_G0015290.mRNA.1	ROG1	Putative lipase ROG1	3.1.-.-	GO:0016042;GO:0044255;GO:0047372	Hydrolase;Lipid degradation;Lipid metabolism
216_G0015300|216_G0015300.mRNA.1	MRF1	Peptide chain release factor 1, mitochondrial		GO:0032543;GO:0003747;GO:0005743;GO:0070126;GO:0005739;GO:0043022;GO:0006415;GO:0005759;GO:0016149	Mitochondrion;Transit peptide;Protein biosynthesis;Methylation
216_G0015310|216_G0015310.mRNA.1	GPI10	GPI mannosyltransferase 3	2.4.1.-	GO:0016021;GO:0005789;GO:0006506;GO:0000030;GO:0005783;GO:0004584	Endoplasmic reticulum;Transmembrane;Glycosyltransferase;Transferase;Membrane;Transmembrane helix;GPI-anchor biosynthesis	Glycolipid biosynthesis
216_G0015320|216_G0015320.mRNA.1
216_G0015330|216_G0015330.mRNA.1	YGL140C	Uncharacterized membrane protein YGL140C		GO:0005783;GO:0016021	Membrane;Phosphoprotein;Transmembrane;Transmembrane helix
216_G0015340|216_G0015340.mRNA.1	BOP1	Bypass of PAM1 protein 1		GO:0000324;GO:0005783;GO:0005789;GO:0005935;GO:0006457;GO:0009272;GO:0015230;GO:0015883;GO:0030148;GO:0055085	Endoplasmic reticulum;Glycoprotein;Phosphoprotein;Signal;Transmembrane;Transmembrane helix;Transport
216_G0015350|216_G0015350.mRNA.1	YGL138C	Uncharacterized protein YGL138C		GO:0005628
216_G0015360|216_G0015360.mRNA.1	SEC27	Coatomer subunit beta'		GO:0030126;GO:0043130;GO:0032511;GO:0005198;GO:0006891;GO:0000139;GO:0006888;GO:0006886;GO:0006890	Protein transport;Golgi apparatus;ER-Golgi transport;Cytoplasmic vesicle;Phosphoprotein;Transport;WD repeat;Repeat;Cytoplasm;Membrane
216_G0015370|216_G0015370.mRNA.1
216_G0015380|216_G0015380.mRNA.1	RPL1B	60S ribosomal protein L1-B		GO:0003723;GO:0022625;GO:0002181;GO:0006412;GO:0003735;GO:0015934;GO:0000470	Methylation;Acetylation;Ribosomal protein;Phosphoprotein;Ribonucleoprotein;Cytoplasm
216_G0015390|216_G0015390.mRNA.1
216_G0015400|216_G0015400.mRNA.1
216_G0015410|216_G0015410.mRNA.1
216_G0015420|216_G0015420.mRNA.1	CEG1	mRNA-capping enzyme subunit alpha	2.7.7.50	GO:0004484;GO:0031533;GO:0045944;GO:0005634;GO:0005525;GO:0008033;GO:0006370	Nucleus;GTP-binding;Transferase;Nucleotide-binding;mRNA capping;mRNA processing;Nucleotidyltransferase
216_G0015430|216_G0015430.mRNA.1	RSM23	37S ribosomal protein S23, mitochondrial		GO:0005763;GO:0005739;GO:0005525;GO:0003735;GO:0032543	GTP-binding;Mitochondrion;Nucleotide-binding;Ribonucleoprotein;Ribosomal protein;Transit peptide
216_G0015440|216_G0015440.mRNA.1
216_G0015450|216_G0015450.mRNA.1	SOH1	Mediator complex subunit 31		GO:0000920;GO:0003712;GO:0003713;GO:0006281;GO:0006310;GO:0006311;GO:0006355;GO:0006357;GO:0006366;GO:0016592;GO:0044011;GO:0044182;GO:0045144;GO:0070783;GO:0070847;GO:1900233	Activator;Nucleus;Transcription;Transcription regulation
216_G0015460|216_G0015460.mRNA.1	SCS3	FIT family protein SCS3		GO:0005783;GO:0030176;GO:0034389;GO:0019915;GO:0008654;GO:0006644	Lipid biosynthesis;Lipid metabolism;Membrane;Phospholipid biosynthesis;Phospholipid metabolism;Transmembrane;Transmembrane helix
216_G0015470|216_G0015470.mRNA.1
216_G0015480|216_G0015480.mRNA.1	MON1	Vacuolar fusion protein MON1		GO:0005768;GO:0032258;GO:0043547;GO:0006914;GO:0001786;GO:0005829;GO:0032585;GO:0048278;GO:0016236;GO:0035658;GO:0010314;GO:0017112;GO:0032266;GO:0006623;GO:0000329;GO:0044395	Phosphoprotein;Transport;Autophagy;Membrane;Protein transport;Endosome;Vacuole
216_G0015490|216_G0015490.mRNA.1	RPS2	40S ribosomal protein S2		GO:0002181;GO:0006412;GO:0031167;GO:0005730;GO:0022627;GO:0005654;GO:0045903;GO:0032040;GO:0003735;GO:0006407;GO:0070181	Methylation;Isopeptide bond;Acetylation;Ribosome biogenesis;Ubl conjugation;rRNA processing;Cytoplasm;Ribonucleoprotein;Ribosomal protein;Nucleus
216_G0015500|216_G0015500.mRNA.1	NAB2	Nuclear polyadenylated RNA-binding protein NAB2		GO:0005737;GO:0005634;GO:0008097;GO:0008312;GO:0046872;GO:0003729;GO:0008143;GO:0033204;GO:0000049;GO:0006378;GO:1900364;GO:1900152;GO:0016973;GO:0045945;GO:0043488	Metal-binding;Nucleus;Repeat;RNA-binding;Zinc;Zinc-finger
216_G0015510|216_G0015510.mRNA.1	GPG1	Heterotrimeric G protein gamma subunit GPG1		GO:0005737;GO:0001403;GO:0007165	Cytoplasm;Transducer
216_G0015520|216_G0015520.mRNA.1	PRP43	Pre-mRNA-splicing factor ATP-dependent RNA helicase PRP43	3.6.4.13	GO:0071006;GO:0005524;GO:0006364;GO:0005684;GO:0071021;GO:0031167;GO:0000350;GO:0000378;GO:0003724;GO:0008186;GO:0045943;GO:0005739;GO:0034247;GO:0005654;GO:0005730;GO:0071014;GO:0071013;GO:0040031;GO:0003723;GO:0030686;GO:0000462;GO:0042254;GO:0071007;GO:0000398;GO:0030490;GO:0000466;GO:0034458;GO:0000349;GO:0000463;GO:0042273;GO:0003729;GO:0005681;GO:0016073;GO:0000390	RNA-binding;Nucleus;ATP-binding;Nucleotide-binding;Phosphoprotein;Hydrolase;Helicase;mRNA splicing;mRNA processing
216_G0015530|216_G0015530.mRNA.1	abc1	Activity of bc1 complex protein 1	2.7.-.-	GO:0004672;GO:0005739;GO:0005759;GO:0006744;GO:0008289;GO:0016301;GO:0016310;GO:0016887;GO:0031314;GO:0032194;GO:0046777;GO:1901006	Chaperone;Kinase;Mitochondrion;Mitochondrion inner membrane;Transit peptide;Ubiquinone biosynthesis	Cofactor biosynthesis
216_G0015540|216_G0015540.mRNA.1	YGL117W	Uncharacterized protein YGL117W			Phosphoprotein
216_G0015550|216_G0015550.mRNA.1	CDC20	APC/C activator protein CDC20		GO:0007094;GO:0072686;GO:1990757;GO:1905191;GO:0005680;GO:0034399;GO:0007049;GO:0040020;GO:0032153;GO:1905188;GO:0010997;GO:0005634;GO:0033597;GO:0005737;GO:0031145;GO:0044732;GO:0051301;GO:0045842;GO:1905786;GO:1904668	Ubl conjugation;Mitosis;Nucleus;WD repeat;Cell cycle;Repeat;Cell division;Phosphoprotein
216_G0015560|216_G0015560.mRNA.1	SNF4	5'-AMP-activated protein kinase subunit gamma		GO:0005524;GO:0004679;GO:0042802;GO:0006357;GO:0030295;GO:0005829;GO:0005886;GO:0016208;GO:0005737;GO:0005975;GO:0007031;GO:0005634;GO:0006468;GO:0045722;GO:0005641;GO:0007165;GO:0001302;GO:0031588;GO:0043539	Nucleotide-binding;Cytoplasm;Repeat;ATP-binding;Transcription regulation;Nucleus;CBS domain;Carbohydrate metabolism;Transcription
216_G0015570|216_G0015570.mRNA.1	YGL114W	Putative oligopeptide transporter YGL114W		GO:0000329;GO:0005887;GO:0035673;GO:0006857;GO:0015031	Membrane;Peptide transport;Protein transport;Transmembrane;Transmembrane helix;Transport
216_G0015580|216_G0015580.mRNA.1	SLD3	DNA replication regulator SLD3		GO:0000775;GO:0031261;GO:0000790;GO:0005634;GO:0003682;GO:0007049;GO:0006270;GO:0006268;GO:0000727	Cell cycle;DNA replication;Nucleus
216_G0015590|216_G0015590.mRNA.1	TAF6	Transcription initiation factor TFIID subunit 6		GO:0042802;GO:0016251;GO:0046982;GO:0006357;GO:0005829;GO:0000790;GO:0016573;GO:0006325;GO:0006367;GO:0006366;GO:0046695;GO:0005634;GO:0003682;GO:0060090;GO:0001102;GO:0000124;GO:0005669;GO:1903508;GO:0051123;GO:0006338	Transcription;Nucleus;Transcription regulation
216_G0015600|216_G0015600.mRNA.1	NSA1	Ribosome biogenesis protein NSA1		GO:0005730;GO:0006364;GO:0030687;GO:0042273;GO:0005634	Ribosome biogenesis;rRNA processing;Nucleus
216_G0015610|216_G0015610.mRNA.1	CUE3	CUE domain-containing protein 3		GO:0005737;GO:0043130	Cytoplasm;Phosphoprotein
216_G0015620|216_G0015620.mRNA.1	YGL108C	Uncharacterized protein YGL108C		GO:0005829;GO:0005886	Cell membrane;Lipoprotein;Membrane;Myristate;Palmitate
216_G0015630|216_G0015630.mRNA.1	RMD9	Protein RMD9, mitochondrial		GO:0000932;GO:0003729;GO:0005739;GO:0005743;GO:0006413;GO:0009060;GO:0030435;GO:0031314;GO:0032592;GO:0043488	Membrane;Mitochondrion;Mitochondrion inner membrane;Sporulation;Transit peptide
216_G0015640|216_G0015640.mRNA.1	MLC1	Myosin light chain 1		GO:0005935;GO:0005934;GO:0120155;GO:0016460;GO:0031982;GO:0005509;GO:0042802;GO:0032038;GO:0031489;GO:0000915;GO:0008104;GO:0006903	Calcium;Cell cycle;Cell division;Isopeptide bond;Metal-binding;Motor protein;Myosin;Repeat;Ubl conjugation
216_G0015650|216_G0015650.mRNA.1	ARC1	tRNA-aminoacylation cofactor ARC1		GO:0000049;GO:0004831;GO:0010494;GO:0002181;GO:0017101;GO:0080025;GO:0051351;GO:0032266;GO:0017102;GO:0008047;GO:0006418;GO:0005737	RNA-binding;Cytoplasm;tRNA-binding
216_G0015660|216_G0015660.mRNA.1	G3090	Probable metabolite transport protein YBR241C		GO:0000329;GO:0006623;GO:0016020;GO:0016021;GO:0022857;GO:0031966;GO:0055085	Repeat;Transmembrane;Transmembrane helix;Transport;Vacuole
216_G0015670|216_G0015670.mRNA.1	RPL28	60S ribosomal protein L28		GO:0003723;GO:0002181;GO:0006412;GO:0022625;GO:0003735;GO:0005634;GO:0005840;GO:0015934	Ribonucleoprotein;Cytoplasm;Ribosomal protein;Ubl conjugation;Isopeptide bond
216_G0015680|216_G0015680.mRNA.1	YBR1627	HD domain-containing protein C4G3.17		GO:0002953;GO:0005634;GO:0005737;GO:0006220;GO:0009159;GO:0050484	Cytoplasm;Nucleus
216_G0015690|216_G0015690.mRNA.1
216_G0015700|216_G0015700.mRNA.1	LSG1	Large subunit GTPase 1	3.6.1.-	GO:0015031;GO:0030437;GO:0000054;GO:0000027;GO:0005737;GO:0000747;GO:0005525;GO:0003729;GO:0022625;GO:0003924;GO:0043332;GO:0005829	Protein transport;GTP-binding;Nucleotide-binding;Cytoplasm;Transport;Hydrolase;Phosphoprotein
216_G0015710|216_G0015710.mRNA.1	USE1	Protein transport protein USE1		GO:0005783;GO:0071458;GO:0031201;GO:0005484;GO:0015031;GO:0006890;GO:0048279	Endoplasmic reticulum;ER-Golgi transport;Membrane;Protein transport;Transmembrane;Transmembrane helix;Transport
216_G0015720|216_G0015720.mRNA.1
216_G0015730|216_G0015730.mRNA.1	RCC1	Protein RCC1		GO:0006606;GO:0031291;GO:1990023;GO:0007049;GO:0032888;GO:0005085;GO:0000790;GO:0019236;GO:0016973;GO:1901673;GO:0046827;GO:0006407;GO:0005087;GO:0006997;GO:0007096;GO:0051301;GO:0010972;GO:0000054;GO:0005634	Pheromone response;Nucleus;Guanine-nucleotide releasing factor;Repeat;Cell cycle;Cell division;Mitosis
216_G0015740|216_G0015740.mRNA.1	CUP9	Homeobox protein CUP9		GO:0000790;GO:0000978;GO:0000981;GO:0001103;GO:0003677;GO:0003682;GO:0006355;GO:0035952;GO:0035955;GO:0043565	DNA-binding;Homeobox;Nucleus
216_G0015750|216_G0015750.mRNA.1
216_G0015760|216_G0015760.mRNA.1	PAN2	PAN2-PAN3 deadenylation complex catalytic subunit PAN2	3.1.13.4	GO:0046872;GO:0003676;GO:0005737;GO:0006397;GO:0031251;GO:0000932;GO:0000289;GO:0006301;GO:0004535	Nuclease;Hydrolase;Cytoplasm;Repeat;WD repeat;Exonuclease;Metal-binding;mRNA processing
216_G0015770|216_G0015770.mRNA.1	SPC105	Spindle pole body component SPC105		GO:0000941;GO:0000778;GO:0005739;GO:0031617;GO:0031965;GO:0005816;GO:0008017;GO:1990758;GO:0007094;GO:0034501;GO:0031134	Centromere;Chromosome;Cytoplasm;Cytoskeleton;Kinetochore;Membrane;Nucleus;Phosphoprotein
216_G0015780|216_G0015780.mRNA.1
216_G0015790|216_G0015790.mRNA.1	NBP35	Cytosolic Fe-S cluster assembly factor NBP35		GO:0016226;GO:0016887;GO:0046872;GO:0005634;GO:0005737;GO:0044572;GO:1904564;GO:0005506;GO:0051536;GO:0005829;GO:0005524;GO:0002098;GO:0051539	Nucleotide-binding;Cytoplasm;4Fe-4S;Nucleus;ATP-binding;Iron-sulfur;Metal-binding;Iron
216_G0015800|216_G0015800.mRNA.1	LIF1	Ligase-interacting factor 1		GO:0005737;GO:0032807;GO:0005634;GO:0003682;GO:0006303	Cytoplasm;DNA damage;DNA repair;Nucleus
216_G0015810|216_G0015810.mRNA.1	MFAL1	Mating factor alpha		GO:0000324;GO:0000750;GO:0000772;GO:0005576;GO:0007618;GO:1903135	Cleavage on pair of basic residues;Pheromone;Repeat;Signal
216_G0015820|216_G0015820.mRNA.1
216_G0015830|216_G0015830.mRNA.1	MAD1	Spindle assembly checkpoint component MAD1		GO:0005634;GO:1901925;GO:0044877;GO:0051301;GO:0051315;GO:0090268;GO:0000776;GO:0044774;GO:0005635;GO:0007094;GO:0072686;GO:0006913;GO:0000778	Mitosis;Nucleus;Cell division;Phosphoprotein;Cell cycle;Coiled coil
216_G0015840|216_G0015840.mRNA.1	LCL3	Probable endonuclease LCL3	3.1.-.-	GO:0046872;GO:0004519;GO:0004518;GO:0005737;GO:0005634;GO:0005739;GO:0016021	Metal-binding;Transmembrane;Hydrolase;Nuclease;Mitochondrion;Membrane;Transmembrane helix;Endonuclease;Calcium
216_G0015850|216_G0015850.mRNA.1	GUP1	Glycerol uptake protein 1	2.3.1.-	GO:0005783;GO:0005886;GO:0006506;GO:0008374;GO:0015293;GO:0015793;GO:0016020;GO:0016021;GO:0016746;GO:0019563	Acyltransferase;Membrane;Symport;Transmembrane;Transmembrane helix;Transport
216_G0015860|216_G0015860.mRNA.1
216_G0015870|216_G0015870.mRNA.1	YGL082W	Deubiquitinating enzyme MIY1	3.4.19.12	GO:0004843;GO:0005829;GO:0016807;GO:0071108;GO:0071944;GO:1990380	Cytoplasm;Protease;Thiol protease;Ubl conjugation pathway
216_G0015880|216_G0015880.mRNA.1
216_G0015890|216_G0015890.mRNA.1	mpc1	MPC1		GO:0005739;GO:0006850;GO:0031305;GO:0050833	Mitochondrion;Mitochondrion inner membrane;Transmembrane;Transmembrane helix;Transport
216_G0015900|216_G0015900.mRNA.1	KXD1	Biogenesis of lysosome-related organelles complex 1 subunit KXD1		GO:0005768;GO:0007032;GO:0031083;GO:0032880	Endosome;Coiled coil;Transport
216_G0015910|216_G0015910.mRNA.1	dbp3	ATP-dependent RNA helicase DBP3	3.6.4.13	GO:0000464;GO:0003723;GO:0003724;GO:0005524;GO:0005730;GO:0006364;GO:0008186;GO:0030687	ATP-binding;Helicase;Hydrolase;Nucleotide-binding;Nucleus;RNA-binding;Ribosome biogenesis;rRNA processing
216_G0015920|216_G0015920.mRNA.1	HNM1	Choline transport protein		GO:0071944;GO:0005783;GO:0016021;GO:1901235;GO:0015220;GO:0034228;GO:1900749;GO:0006865;GO:0015871;GO:0034229;GO:0031460	Amino-acid transport;Glycoprotein;Membrane;Phosphoprotein;Transmembrane;Transmembrane helix;Transport
216_G0015930|216_G0015930.mRNA.1	rlp7	60S ribosomal protein L7		GO:0000172;GO:0000447;GO:0000463;GO:0000465;GO:0000470;GO:0002181;GO:0003735;GO:0005730;GO:0022625;GO:0030687;GO:0042273;GO:1905267	Ribonucleoprotein;Ribosomal protein
216_G0015940|216_G0015940.mRNA.1	MPS2	Monopolar spindle protein 2		GO:0071988;GO:0005737;GO:0031965;GO:0000741;GO:0005816;GO:0005635;GO:0005198;GO:0016021;GO:0030474	Cytoskeleton;Transmembrane;Coiled coil;Cytoplasm;Nucleus;Membrane;Transmembrane helix
216_G0015950|216_G0015950.mRNA.1	CTA8	HSTF		GO:0000978;GO:0003677;GO:0003700;GO:0006357;GO:0009408;GO:0032993;GO:0034605;GO:0043555;GO:0043565;GO:0045893;GO:0045944;GO:0061408;GO:0070202;GO:1904262	Activator;DNA-binding;Phosphoprotein;Stress response;Transcription;Transcription regulation;Virulence
216_G0015960|216_G0015960.mRNA.1
216_G0015970|216_G0015970.mRNA.1	MNP1	54S ribosomal protein L12, mitochondrial		GO:0042645;GO:0005739;GO:0032543;GO:0003735;GO:0005762	Transit peptide;Mitochondrion;Ribosomal protein;Ribonucleoprotein;Glycoprotein
216_G0015980|216_G0015980.mRNA.1	NPY1	NADH pyrophosphatase	3.6.1.22	GO:0005737;GO:0005829;GO:0005777;GO:0016787;GO:0046872;GO:0000210;GO:0035529;GO:0019677;GO:0006734;GO:0006742	Hydrolase;Magnesium;Manganese;Metal-binding;NAD
216_G0015990|216_G0015990.mRNA.1
216_G0016000|216_G0016000.mRNA.1	ALG2	Alpha-1,3/1,6-mannosyltransferase ALG2	2.4.1.132;2.4.1.257	GO:0102704;GO:0033164;GO:0000009;GO:0033577;GO:0000033;GO:0006488;GO:0006486;GO:0030176;GO:0004378;GO:0016021;GO:0005789;GO:0006490	Transmembrane helix;Membrane;Transferase;Transmembrane;Endoplasmic reticulum;Glycoprotein;Glycosyltransferase	Protein modification
216_G0016010|216_G0016010.mRNA.1	MRH4	ATP-dependent RNA helicase MRH4, mitochondrial	3.6.4.13	GO:0003723;GO:0003724;GO:0005524;GO:0005739;GO:0005759;GO:0016070;GO:1902775;GO:1990400	ATP-binding;Helicase;Hydrolase;Mitochondrion;Nucleotide-binding;RNA-binding;Transit peptide
216_G0016020|216_G0016020.mRNA.1	lps1	tRNA pseudouridine synthase 1	5.4.99.-;5.4.99.44	GO:0003723;GO:0003729;GO:0005634;GO:0005654;GO:0006400;GO:0009982;GO:0031119;GO:0031120;GO:0046872;GO:0106029;GO:0106032;GO:1990481	Isomerase;Metal-binding;Nucleus;Zinc;tRNA processing
216_G0016030|216_G0016030.mRNA.1	PYC1	Pyruvate carboxylase 1	6.4.1.1	GO:0005737;GO:0006090;GO:0009374;GO:0046872;GO:0005524;GO:0004736;GO:0006091;GO:0005829;GO:0006094	Cytoplasm;Nucleotide-binding;Ligase;Zinc;ATP-binding;Gluconeogenesis;Pyruvate;Metal-binding;Biotin	Carbohydrate biosynthesis
216_G0016040|216_G0016040.mRNA.1	DUO1	DASH complex subunit DUO1		GO:0005737;GO:0042729;GO:0005874;GO:0072686;GO:0000922;GO:0051010;GO:0008608;GO:0051301;GO:0000278;GO:0051987;GO:0031116	Acetylation;Cell cycle;Cell division;Centromere;Chromosome;Chromosome partition;Coiled coil;Cytoplasm;Cytoskeleton;Kinetochore;Microtubule;Mitosis;Nucleus
216_G0016050|216_G0016050.mRNA.1
216_G0016060|216_G0016060.mRNA.1	PKP2	[Pyruvate dehydrogenase (acetyl-transferring)] kinase 2, mitochondrial	2.7.11.2	GO:0005759;GO:0005739;GO:0005524;GO:0004672;GO:0004740;GO:0015976;GO:0006006;GO:1904183;GO:0018105;GO:0006468	ATP-binding;Carbohydrate metabolism;Glucose metabolism;Kinase;Mitochondrion;Nucleotide-binding;Transferase;Transit peptide
216_G0016070|216_G0016070.mRNA.1	rhp6	E2 ubiquitin-conjugating enzyme 2	2.3.2.23	GO:0000209;GO:0000722;GO:0000724;GO:0000781;GO:0000790;GO:0003697;GO:0004842;GO:0005524;GO:0006281;GO:0006325;GO:0006348;GO:0006353;GO:0006366;GO:0006513;GO:0010390;GO:0016567;GO:0016740;GO:0030433;GO:0030435;GO:0031497;GO:0031571;GO:0031939;GO:0032508;GO:0033503;GO:0034644;GO:0042138;GO:0042275;GO:0042276;GO:0043161;GO:0051569;GO:0061186;GO:0061631;GO:0070534;GO:0070628;GO:0070987;GO:0071455;GO:…	ATP-binding;Chromatin regulator;Cytoplasm;DNA damage;DNA repair;Nucleotide-binding;Nucleus;Sporulation;Transcription;Transcription regulation;Transferase;Ubl conjugation pathway	Protein modification
216_G0016080|216_G0016080.mRNA.1	GEP7	Genetic interactor of prohibitin 7, mitochondrial		GO:0031966;GO:0016021	Transit peptide;Mitochondrion;Transmembrane helix;Membrane;Transmembrane
216_G0016090|216_G0016090.mRNA.1	sds23	Protein SDS23		GO:0000920;GO:0004190;GO:0005634;GO:0005737;GO:0006897;GO:0030071;GO:0042149	CBS domain;Cytoplasm;Nucleus;Phosphoprotein;Repeat
216_G0016100|216_G0016100.mRNA.1	OLE1	Acyl-CoA desaturase 1	1.14.19.1	GO:0009055;GO:0030176;GO:0031227;GO:0005789;GO:0006636;GO:0000001;GO:0005506;GO:0004768;GO:0020037;GO:0005783	Lipid metabolism;Membrane;Transmembrane helix;Fatty acid biosynthesis;Transport;Lipid biosynthesis;Electron transport;Transmembrane;Endoplasmic reticulum;Oxidoreductase;Fatty acid metabolism;Iron;Metal-binding;Heme
216_G0016110|216_G0016110.mRNA.1	ERV14	ER-derived vesicles protein ERV14		GO:0016021;GO:0038024;GO:0071944;GO:1902684;GO:0005789;GO:0007120;GO:0030134;GO:2000311;GO:0000139;GO:0030437;GO:0005783;GO:0006888;GO:0006886	Endoplasmic reticulum;Transmembrane;Golgi apparatus;Membrane;Transmembrane helix
216_G0016120|216_G0016120.mRNA.1	TYW3	tRNA wybutosine-synthesizing protein 3	2.1.1.282	GO:0005737;GO:0008175;GO:0030488;GO:0006400;GO:0031591	Methyltransferase;Phosphoprotein;S-adenosyl-L-methionine;Transferase;tRNA processing	tRNA modification
216_G0016130|216_G0016130.mRNA.1	tif471	Eukaryotic initiation factor 4F subunit p130		GO:0000932;GO:0002183;GO:0003729;GO:0003743;GO:0005198;GO:0006413;GO:0010494;GO:0010942;GO:0016281;GO:0031369;GO:0032268;GO:0034063;GO:0042273;GO:0048471;GO:1900103	Cytoplasm;Initiation factor;Phosphoprotein;Protein biosynthesis;RNA-binding;Translation regulation
216_G0016140|216_G0016140.mRNA.1	RPT6	26S proteasome regulatory subunit 8 homolog	3.6.4.10;3.4.24.-;3.6.4.6	GO:1990116;GO:0034517;GO:0046034;GO:0042493;GO:0034622;GO:0042802;GO:0006508;GO:0070682;GO:0006465;GO:0043161;GO:0032968;GO:0031134;GO:1990171;GO:1900182;GO:0005524;GO:0000837;GO:0008540;GO:0034098;GO:0005838;GO:0051091;GO:0036266;GO:0008237;GO:0097352;GO:0031597;GO:0006511;GO:0042407;GO:1902801;GO:0097002;GO:0010636;GO:0016320;GO:0019888;GO:0043433;GO:0010498;GO:0031625;GO:0070651;GO:0030163;GO:…	Nucleus;Microsome;ATP-binding;Nucleotide-binding;Cytoplasm;Myristate;Chaperone;Acetylation;Isopeptide bond;Ubl conjugation;Metalloprotease;Proteasome
216_G0016150|216_G0016150.mRNA.1	ALG13	UDP-N-acetylglucosamine transferase subunit ALG13	2.4.1.141	GO:0043541;GO:0005829;GO:0004577;GO:0042802;GO:0006488;GO:0042406;GO:0005783;GO:0005634;GO:0005737	Transferase;Endoplasmic reticulum;Glycosyltransferase
216_G0016160|216_G0016160.mRNA.1	RIM8	pH-response regulator protein palF/RIM8		GO:0070086;GO:0051321;GO:0009898;GO:0005829;GO:0016485;GO:0001403	Ubl conjugation;Isopeptide bond
216_G0016170|216_G0016170.mRNA.1
216_G0016180|216_G0016180.mRNA.1	DST1	DNA strand transfer protein alpha		GO:0001139;GO:0032968;GO:0000122;GO:0001193;GO:0042797;GO:0001012;GO:0005739;GO:0031440;GO:0031564;GO:0006368;GO:0006367;GO:0006362;GO:0006383;GO:0000993;GO:0045899	DNA-binding;Mitochondrion;Transit peptide;Zinc-finger
216_G0016190|216_G0016190.mRNA.1	HEM2	Delta-aminolevulinic acid dehydratase	4.2.1.24	GO:0006783;GO:0006782;GO:0004655;GO:0008270;GO:0005737;GO:0005634;GO:0005829	Lyase;Metal-binding;Zinc;Phosphoprotein;Heme biosynthesis;Porphyrin biosynthesis	Porphyrin-containing compound metabolism
216_G0016200|216_G0016200.mRNA.1	ARI1	3-methylbutanal reductase	1.1.1.-;1.1.1.265;1.1.1.283	GO:0003854;GO:0004029;GO:0004090;GO:0005737;GO:0006090;GO:0006694;GO:0006725;GO:0008204;GO:0009438;GO:0016491;GO:0016614;GO:0016616;GO:0030447;GO:0033721;GO:0042180;GO:0043892;GO:0046568;GO:0050662;GO:0062040;GO:1901426	Cytoplasm;NADP;Oxidoreductase;Phosphoprotein
216_G0016210|216_G0016210.mRNA.1	OCH1	Initiation-specific alpha-1,6-mannosyltransferase	2.4.1.232	GO:0000136;GO:0005789;GO:0000137;GO:0000009;GO:0033164;GO:0006491;GO:0006487	Endoplasmic reticulum;Glycoprotein;Glycosyltransferase;Golgi apparatus;Membrane;Signal-anchor;Transferase;Transmembrane;Transmembrane helix
216_G0016220|216_G0016220.mRNA.1	PNC1	Nicotinamidase	3.5.1.19	GO:0000781;GO:0005737;GO:0005634;GO:0005777;GO:0046872;GO:0008936;GO:0000183;GO:0006348;GO:1904524;GO:0019358;GO:0001302	Cytoplasm;Hydrolase;Metal-binding;Nucleus;Peroxisome;Pyridine nucleotide biosynthesis;Zinc	Cofactor biosynthesis
216_G0016230|216_G0016230.mRNA.1	YGL036W	Uncharacterized protein YGL036W		GO:0005737	Cytoplasm;Phosphoprotein
216_G0016240|216_G0016240.mRNA.1	creA	Carbon catabolite repressor A		GO:0000122;GO:0000433;GO:0000978;GO:0000981;GO:0001227;GO:0003677;GO:0005634;GO:0005641;GO:0005975;GO:0009051;GO:0010468;GO:0010672;GO:0016584;GO:0043609;GO:0044212;GO:0045892;GO:0045944;GO:0046872;GO:0061987;GO:0072686;GO:1900436	Carbohydrate metabolism;DNA-binding;Metal-binding;Nucleus;Repeat;Repressor;Transcription;Transcription regulation;Ubl conjugation;Zinc;Zinc-finger
216_G0016250|216_G0016250.mRNA.1	HOP2	Homologous-pairing protein 2		GO:0000794;GO:0003690;GO:0007131;GO:0007129	Coiled coil;DNA recombination;DNA-binding;Meiosis;Nucleus
216_G0016260|216_G0016260.mRNA.1
216_G0016270|216_G0016270.mRNA.1	RPL24B	60S ribosomal protein L24-B		GO:0003735;GO:0000027;GO:0005840;GO:0003723;GO:0022625;GO:1902626;GO:0002181;GO:0006412	Phosphoprotein;Ribonucleoprotein;Cytoplasm;Ribosomal protein
216_G0016280|216_G0016280.mRNA.1	RPL30	60S ribosomal protein L30		GO:0003723;GO:0006364;GO:0002181;GO:0022625;GO:0048025;GO:0003735;GO:0005737;GO:0030627	Ribosomal protein;Cytoplasm;Ribonucleoprotein;Isopeptide bond;Ubl conjugation
216_G0016290|216_G0016290.mRNA.1	CGR1	rRNA-processing protein CGR1		GO:0030687;GO:0035690;GO:0042254;GO:0005634;GO:0005730;GO:0006364	Coiled coil;Nucleus;rRNA processing;Ribosome biogenesis
216_G0016300|216_G0016300.mRNA.1
216_G0016310|216_G0016310.mRNA.1	CWH41	Mannosyl-oligosaccharide glucosidase	3.2.1.106	GO:0005789;GO:0000324;GO:0016021;GO:0004573;GO:0070880;GO:0009272;GO:0009311;GO:0006487	Disulfide bond;Endoplasmic reticulum;Glycoprotein;Glycosidase;Hydrolase;Membrane;Signal-anchor;Transmembrane;Transmembrane helix	Glycan metabolism
216_G0016320|216_G0016320.mRNA.1
216_G0016330|216_G0016330.mRNA.1
216_G0016340|216_G0016340.mRNA.1	STT3	Dolichyl-diphosphooligosaccharide--protein glycosyltransferase subunit STT3	2.4.99.18	GO:0006487;GO:0005783;GO:0046872;GO:0018279;GO:0008250;GO:0016021;GO:0043687;GO:0004579	Transmembrane;Endoplasmic reticulum;Glycoprotein;Glycosyltransferase;Metal-binding;Magnesium;Transmembrane helix;Membrane;Transferase	Protein modification
216_G0016350|216_G0016350.mRNA.1
216_G0016360|216_G0016360.mRNA.1	GET1	Golgi to ER traffic protein 1		GO:0005739;GO:0016021;GO:0071816;GO:0005789;GO:0045048;GO:0016192;GO:0005783;GO:0043495;GO:0006890;GO:0031966;GO:0000139;GO:0043529	ER-Golgi transport;Golgi apparatus;Endoplasmic reticulum;Transmembrane;Membrane;Transmembrane helix;Mitochondrion;Coiled coil;Transport
216_G0016370|216_G0016370.mRNA.1	CKB1	Casein kinase II subunit beta		GO:0005737;GO:0006359;GO:0006468;GO:0018107;GO:0006974;GO:0035690;GO:0007165;GO:0005956;GO:0031167;GO:0019887;GO:0030291;GO:0006356;GO:0034456;GO:0005654;GO:0018105	Acetylation;Phosphoprotein
216_G0016380|216_G0016380.mRNA.1	JAC1	J-type co-chaperone JAC1, mitochondrial		GO:0005737;GO:0005743;GO:0005758;GO:0005759;GO:0005739;GO:0001671;GO:0051087;GO:0044571;GO:0009060;GO:0016226;GO:0051259;GO:0097428	Chaperone;Mitochondrion;Stress response;Transit peptide
216_G0016390|216_G0016390.mRNA.1	ATE1	Arginyl-tRNA--protein transferase 1	2.3.2.8	GO:0005737;GO:0004057;GO:0016598	Acyltransferase;Cytoplasm;Transferase;Ubl conjugation pathway
216_G0016400|216_G0016400.mRNA.1	KAP122	Importin beta-like protein KAP122		GO:0005737;GO:0005635;GO:0005634;GO:0061608;GO:0006606;GO:0008361	Nucleus;Transport
216_G0016410|216_G0016410.mRNA.1	YGL015C	Uncharacterized protein YGL015C		GO:0005628
216_G0016420|216_G0016420.mRNA.1	PUF4	Pumilio domain-containing protein C6G9.14		GO:0000288;GO:0001308;GO:0003729;GO:0008104;GO:0017148	Repeat;Transcription;Transcription regulation
216_G0016430|216_G0016430.mRNA.1
216_G0016440|216_G0016440.mRNA.1	ERG4	Delta(24(24(1)))-sterol reductase	1.3.1.71	GO:0005789;GO:0000246;GO:0030176;GO:0016126;GO:0005783;GO:0006696	Lipid metabolism;Steroid biosynthesis;Membrane;Transmembrane helix;Sterol biosynthesis;Lipid biosynthesis;Sterol metabolism;Transmembrane;Oxidoreductase;NADP;Steroid metabolism	Steroid metabolism
216_G0016450|216_G0016450.mRNA.1	SCL1	Proteasome subunit alpha type-1	3.4.25.1	GO:0045842;GO:0004175;GO:0005737;GO:0005634;GO:0034515;GO:0019773;GO:0010499;GO:0010498;GO:0004298;GO:0005739;GO:0005839;GO:0043161;GO:0042175	Nucleus;Cytoplasm;Phosphoprotein;Hydrolase;Threonine protease;Acetylation;Isopeptide bond;Ubl conjugation;Proteasome;Protease
216_G0016460|216_G0016460.mRNA.1	YGL010W	Uncharacterized endoplasmic reticulum membrane protein YGL010W		GO:0005783;GO:0005789;GO:0016021;GO:0102672;GO:0001561;GO:0046521	Endoplasmic reticulum;Membrane;Transmembrane;Transmembrane helix
216_G0016470|216_G0016470.mRNA.1	LEU1	3-isopropylmalate dehydratase	4.2.1.33	GO:0010494;GO:0051539;GO:0009316;GO:0003861;GO:0005829;GO:0009098;GO:0046872	Iron;Lyase;Branched-chain amino acid biosynthesis;Iron-sulfur;Metal-binding;Leucine biosynthesis;Phosphoprotein;Amino-acid biosynthesis;4Fe-4S	Amino-acid biosynthesis
216_G0016480|216_G0016480.mRNA.1	PMA1	Plasma membrane ATPase 1	7.1.2.1	GO:0046872;GO:1904263;GO:0055085;GO:0005887;GO:0051286;GO:0006885;GO:0005739;GO:0120029;GO:1901691;GO:0005886;GO:0005829;GO:0016021;GO:1902906;GO:0005524;GO:0045121;GO:1902600;GO:0008553;GO:0051453	Cell membrane;Prion;Isopeptide bond;Transmembrane;Ubl conjugation;Amyloid;Translocase;Metal-binding;Membrane;Transmembrane helix;Hydrogen ion transport;Magnesium;ATP-binding;Ion transport;Nucleotide-binding;Phosphoprotein;Transport
216_G0016490|216_G0016490.mRNA.1
216_G0016500|216_G0016500.mRNA.1
216_G0016510|216_G0016510.mRNA.1	COG7	Conserved oligomeric Golgi complex subunit 7		GO:0005829;GO:0000139;GO:0017119;GO:0005739;GO:0006891;GO:0032258;GO:0015031	Golgi apparatus;Membrane;Protein transport;Transport
216_G0016520|216_G0016520.mRNA.1
216_G0016530|216_G0016530.mRNA.1	CDH1	APC/C activator protein CDH1		GO:1905190;GO:0075296;GO:0072686;GO:1990757;GO:0008361;GO:1905191;GO:0005680;GO:1903364;GO:0032153;GO:0010997;GO:0051321;GO:1905188;GO:2000060;GO:0007049;GO:0005737;GO:0033597;GO:0051446;GO:0031145;GO:0030435;GO:0032991;GO:0010697;GO:0005634;GO:0044732;GO:1902426;GO:2000134;GO:0071851;GO:1904668;GO:1905786;GO:0051301;GO:0045842;GO:0030332	Nucleus;Sporulation;Phosphoprotein;Cell division;Cytoplasm;WD repeat;Repeat;Cell cycle;Meiosis;Mitosis
216_G0016540|216_G0016540.mRNA.1	ERP1	Protein ERP1		GO:0005739;GO:0005783;GO:0005789;GO:0005793;GO:0005794;GO:0006621;GO:0006886;GO:0006888;GO:0007030;GO:0030134	ER-Golgi transport;Endoplasmic reticulum;Protein transport;Signal;Transmembrane;Transmembrane helix;Transport
216_G0016550|216_G0016550.mRNA.1	ERG26	Sterol-4-alpha-carboxylate 3-dehydrogenase, decarboxylating	1.1.1.170	GO:0000252;GO:0005789;GO:0003854;GO:0103066;GO:0103067;GO:0005783;GO:0016616;GO:0047012;GO:0016491;GO:0005794;GO:0006696	NAD;Endoplasmic reticulum;Oxidoreductase;Sterol metabolism;Steroid metabolism;Sterol biosynthesis;Lipid biosynthesis;Steroid biosynthesis;Lipid metabolism;Membrane	Steroid biosynthesis
216_G0016560|216_G0016560.mRNA.1
216_G0016570|216_G0016570.mRNA.1	CUL3	Cullin-B		GO:0004842;GO:0005777;GO:0005779;GO:0005783;GO:0005933;GO:0006511;GO:0006974;GO:0007031;GO:0019005;GO:0031146;GO:0031461;GO:0031463;GO:0031625;GO:0032581;GO:0043161;GO:0071944;GO:0080008	Acetylation;Isopeptide bond;Peroxisome;Phosphoprotein;Transmembrane;Transmembrane helix;Ubl conjugation;Ubl conjugation pathway
216_G0016580|216_G0016580.mRNA.1	TFG2	Transcription initiation factor IIF subunit beta		GO:0005674;GO:0003677;GO:0000166;GO:0000993;GO:0032968;GO:0001111;GO:0051123;GO:0006368;GO:0006367;GO:0001174	DNA-binding;Nucleotide-binding;Nucleus;Phosphoprotein;Transcription;Transcription regulation
216_G0016590|216_G0016590.mRNA.1	PRP18	Pre-mRNA-splicing factor 18		GO:0071021;GO:0046540;GO:0005682;GO:0000350;GO:0000398;GO:0071048	mRNA processing;mRNA splicing;Nucleus;Spliceosome
216_G0016600|216_G0016600.mRNA.1
216_G0016610|216_G0016610.mRNA.1	STF2	ATPase-stabilizing factor 15 kDa protein		GO:0005737;GO:0071465;GO:0005739	Mitochondrion;Phosphoprotein
216_G0016620|216_G0016620.mRNA.1	sec9	Protein transport protein SEC9		GO:0000149;GO:0005484;GO:0005628;GO:0005886;GO:0005935;GO:0006887;GO:0006893;GO:0006906;GO:0009306;GO:0015031;GO:0019897;GO:0019905;GO:0030437;GO:0030448;GO:0031201;GO:0031321;GO:0035493;GO:0099097	Coiled coil;Protein transport;Repeat;Transport
216_G0016630|216_G0016630.mRNA.1	NMA2	Nicotinamide/nicotinic acid mononucleotide adenylyltransferase 2	2.7.7.18;2.7.7.1	GO:0005634;GO:0004515;GO:0000309;GO:0005524;GO:0009435;GO:0042802	Transferase;Nucleotide-binding;Phosphoprotein;Pyridine nucleotide biosynthesis;Nucleus;ATP-binding;NAD;Nucleotidyltransferase	Cofactor biosynthesis
216_G0016640|216_G0016640.mRNA.1	cysB	CSl	2.5.1.-;2.5.1.47	GO:0004124;GO:0005737;GO:0005739;GO:0005741;GO:0006535;GO:0008652;GO:0016021;GO:0030170;GO:0080146	Cysteine biosynthesis;Membrane;Mitochondrion;Mitochondrion outer membrane;Pyridoxal phosphate;Transferase;Transmembrane;Transmembrane helix
216_G0016650|216_G0016650.mRNA.1	SNU71	U1 small nuclear ribonucleoprotein component SNU71		GO:0005737;GO:0000398;GO:0006397;GO:0005681;GO:0071004;GO:0003723;GO:0008380;GO:0005685	Cytoplasm;Coiled coil;Phosphoprotein;Ribonucleoprotein;RNA-binding;Nucleus;mRNA splicing;mRNA processing;Spliceosome
216_G0016660|216_G0016660.mRNA.1
216_G0016670|216_G0016670.mRNA.1
216_G0016680|216_G0016680.mRNA.1	YGR016W	Uncharacterized membrane protein YGR016W		GO:0005783;GO:0016021	Membrane;Transmembrane;Transmembrane helix
216_G0016690|216_G0016690.mRNA.1	YGR017W	Uncharacterized protein YGR017W		GO:0005737;GO:0005634;GO:0010181
216_G0016700|216_G0016700.mRNA.1	UGA1	4-aminobutyrate aminotransferase	2.6.1.19	GO:0030170;GO:0043605;GO:0003867;GO:0019740;GO:0006536;GO:0005739;GO:0005829;GO:0034386;GO:0009450;GO:0006527	Aminotransferase;Transferase;Cytoplasm;Pyridoxal phosphate	Amino-acid degradation
216_G0016710|216_G0016710.mRNA.1	VMA7	V-type proton ATPase subunit F		GO:1902600;GO:0033180;GO:0016020;GO:0007035;GO:0000221;GO:0000329;GO:0042625;GO:0046961	Transport;Ion transport;Hydrogen ion transport
216_G0016720|216_G0016720.mRNA.1	YGR021W	Probable transcriptional regulatory protein HAH1		GO:0005739	Mitochondrion
216_G0016730|216_G0016730.mRNA.1	KAI1	Cell wall integrity sensor MID2		GO:0000324;GO:0000767;GO:0004888;GO:0005887;GO:0006970;GO:0010447;GO:0030242;GO:0031505;GO:0034599;GO:0036498;GO:0042149;GO:0043332	Cell membrane;Phosphoprotein;Signal;Stress response;Transmembrane;Transmembrane helix
216_G0016740|216_G0016740.mRNA.1	THG1	tRNA(His) guanylyltransferase	2.7.7.79	GO:0006400;GO:0008193;GO:0005634;GO:0005737;GO:0005525;GO:0008033;GO:0042802;GO:0000287	tRNA processing;Magnesium;GTP-binding;Nucleotide-binding;Transferase;Acetylation;Metal-binding;Nucleotidyltransferase
216_G0016750|216_G0016750.mRNA.1	YGR026W	Uncharacterized membrane protein YGR026W		GO:0071944;GO:0005783;GO:0016021;GO:0005886	Cell membrane;Membrane;Transmembrane;Transmembrane helix
216_G0016760|216_G0016760.mRNA.1	RPS25A	40S ribosomal protein S25-A		GO:0002181;GO:0022627;GO:0005829;GO:0005840;GO:0003735	Cytoplasm;Ribonucleoprotein;Ribosomal protein;Methylation
216_G0016770|216_G0016770.mRNA.1	MSP1	Protein MSP1	3.6.4.6	GO:0031625;GO:0019888;GO:0016320;GO:0010636;GO:0016021;GO:0043130;GO:0031597;GO:0097352;GO:0036266;GO:0005739;GO:0043332;GO:0034098;GO:0008540;GO:0000837;GO:0005524;GO:1900182;GO:1990171;GO:0031134;GO:0032968;GO:0043161;GO:0005741;GO:0070682;GO:0043328;GO:0034517;GO:0046034;GO:0051973;GO:0006626;GO:1990116;GO:0071630;GO:1990112;GO:0030970;GO:0043624;GO:0071629;GO:0016887;GO:0072671;GO:0006289;GO:…	Nucleotide-binding;Repeat;Cell cycle;Membrane;Transmembrane helix;Mitochondrion outer membrane;Mitochondrion;ATP-binding;Microsome;Proteasome;Protein transport;Transmembrane;Endoplasmic reticulum
216_G0016780|216_G0016780.mRNA.1
216_G0016790|216_G0016790.mRNA.1	POP6	Ribonucleases P/MRP protein subunit POP6	3.1.26.5	GO:0005829;GO:0005655;GO:0005634;GO:0000172;GO:0005697;GO:0004526;GO:0003723;GO:0042134;GO:0034965;GO:0000294;GO:0006364;GO:0008033	Coiled coil;Hydrolase;Nucleus;rRNA processing;tRNA processing
216_G0016800|216_G0016800.mRNA.1
216_G0016810|216_G0016810.mRNA.1	GSC2	1,3-beta-glucan synthase component GSC2	2.4.1.34	GO:0034413;GO:0016021;GO:0005935;GO:0006075;GO:0031520;GO:0008361;GO:0071944;GO:0005934;GO:0051285;GO:0043332;GO:0035840;GO:0045807;GO:0032153;GO:0051278;GO:1902406;GO:0043187;GO:0005628;GO:0003843;GO:0035841;GO:0035838;GO:0051274;GO:0009272;GO:0008360;GO:0005826;GO:1902716;GO:1990344;GO:0005933;GO:0000936;GO:0000148;GO:0000747;GO:0032154;GO:0051286;GO:0030476;GO:0071555;GO:0071970;GO:0031671;GO:…	Cell wall biogenesis/degradation;Isopeptide bond;Cell membrane;Glycosyltransferase;Transmembrane;Ubl conjugation;Transferase;Sporulation;Cell shape;Phosphoprotein;Transmembrane helix;Membrane
216_G0016820|216_G0016820.mRNA.1	TIM21	Mitochondrial import inner membrane translocase subunit TIM21		GO:0030150;GO:0005744;GO:0016021;GO:0005739;GO:0005743	Transmembrane;Translocation;Protein transport;Membrane;Transmembrane helix;Mitochondrion;Transit peptide;Transport;Mitochondrion inner membrane
216_G0016830|216_G0016830.mRNA.1	RPL26A	60S ribosomal protein L26-A		GO:0042273;GO:0003735;GO:0002181;GO:0022625;GO:0003723	Ribosomal protein;Ribonucleoprotein;Cytoplasm
216_G0016840|216_G0016840.mRNA.1
216_G0016850|216_G0016850.mRNA.1	CAX4	Dolichyldiphosphatase	3.6.1.43	GO:0005783;GO:0030176;GO:0047874;GO:0008610;GO:0006487	Endoplasmic reticulum;Hydrolase;Membrane;Transmembrane;Transmembrane helix	Protein modification
216_G0016860|216_G0016860.mRNA.1	ACB2	Acyl-CoA-binding protein 2		GO:0001300;GO:0005829;GO:0008289;GO:0000062;GO:0042761;GO:0036042	Isopeptide bond;Lipid-binding;Ubl conjugation;Transport
216_G0016870|216_G0016870.mRNA.1	ORM1	Protein ORM1		GO:0005783;GO:0006672;GO:0006986;GO:0016021;GO:0035339;GO:0090156;GO:0034620;GO:0030176;GO:1900060;GO:0042802;GO:0090155	Transmembrane;Endoplasmic reticulum;Phosphoprotein;Transmembrane helix;Membrane
216_G0016880|216_G0016880.mRNA.1	KSS1	Mitogen-activated protein kinase KSS1	2.7.11.24	GO:1905665;GO:1903340;GO:1900436;GO:0043332;GO:0071470;GO:0071467;GO:0007049;GO:0061393;GO:1903694;GO:0005935;GO:0036498;GO:0008361;GO:0036180;GO:1900429;GO:0050850;GO:0043433;GO:1900432;GO:0035556;GO:0019236;GO:0075296;GO:0010447;GO:0000196;GO:1903715;GO:1903338;GO:0042307;GO:0043409;GO:0007231;GO:0033262;GO:1900444;GO:0009272;GO:0004707;GO:0008360;GO:0007050;GO:0004672;GO:0046777;GO:0005758;GO:…	Conjugation;Transcription;Periplasm;Mitosis;ATP-binding;Transcription regulation;Nucleus;Activator;Kinase;Serine/threonine-protein kinase;Phosphoprotein;Cell shape;Nucleotide-binding;Cytoplasm;Cell cycle;Transferase
216_G0016890|216_G0016890.mRNA.1	BUD8	Bud site selection protein 8		GO:0000131;GO:0000282;GO:0005886;GO:0005934;GO:0005935;GO:0007124;GO:0016021	Cell cycle;Cell membrane;Glycoprotein;Transmembrane;Transmembrane helix
216_G0016900|216_G0016900.mRNA.1	YGR042W	Uncharacterized protein YGR042W		GO:0000781;GO:0005737;GO:0005634;GO:0035861;GO:0006302;GO:0032205;GO:0051096
216_G0016910|216_G0016910.mRNA.1	tal1	Transaldolase	2.2.1.2	GO:0001300;GO:0004801;GO:0005737;GO:0005975;GO:0006098;GO:0009052;GO:0034599;GO:0044836	Acetylation;Allergen;Pentose shunt;Schiff base;Transferase	Carbohydrate degradation
216_G0016920|216_G0016920.mRNA.1	RME1	Zinc finger protein RME1		GO:0005737;GO:0005634;GO:0000981;GO:0046872;GO:0000978;GO:0051301;GO:0045835;GO:0000122;GO:0051038;GO:0036095;GO:0045944;GO:0071931	Activator;Cell cycle;Cell division;DNA-binding;Meiosis;Metal-binding;Mitosis;Nucleus;Repeat;Repressor;Transcription;Transcription regulation;Zinc;Zinc-finger
216_G0016930|216_G0016930.mRNA.1	TAM41	Phosphatidate cytidylyltransferase, mitochondrial	2.7.7.41	GO:0031314;GO:0005759;GO:0005739;GO:0004605;GO:0032049;GO:0016024	Lipid biosynthesis;Lipid metabolism;Magnesium;Membrane;Mitochondrion;Mitochondrion inner membrane;Nucleotidyltransferase;Phospholipid biosynthesis;Phospholipid metabolism;Transferase;Transit peptide	Phospholipid metabolism
216_G0016940|216_G0016940.mRNA.1	TFC4	Transcription factor tau 131 kDa subunit		GO:0005737;GO:0005654;GO:0005634;GO:0000127;GO:0003677;GO:0001004;GO:0042791;GO:0006383	DNA-binding;Nucleus;Phosphoprotein;Repeat;TPR repeat;Transcription;Transcription regulation
216_G0016950|216_G0016950.mRNA.1	UFD1	Ubiquitin fusion degradation protein 1		GO:1900182;GO:0000837;GO:0035103;GO:0043161;GO:1990116;GO:0032183;GO:0005829;GO:0043130;GO:0034067;GO:0072665;GO:0034098;GO:0005634;GO:0030433;GO:0070651;GO:1990112;GO:0071629;GO:0030970;GO:0000836;GO:0072671;GO:0031593;GO:0051974;GO:0071712;GO:0000839	Phosphoprotein;Ubl conjugation pathway
216_G0016960|216_G0016960.mRNA.1
216_G0016970|216_G0016970.mRNA.1
[truncated: 3,811 more rows]

## Sheet: TableS5c
Table S5c. ORFs annotated in CL450.1
[truncated: 5,524 more rows]

[truncated: 1 more sheets: TableS5d]
