# Supplementary material for: Molecular profiling of beer wort fermentation diversity across natural Saccharomyces eubayanus isolates
Source: Microb Biotechnol. 2020 Feb 25;13(4):1012–25. doi: 10.1111/1751-7915.13545 (PMC7264880; doi:10.1111/1751-7915.13545)
Supplement: Supplementary file 6 — Table S6. ORFs mapped in CL216.1 and CL450.1. [file MBT2-13-1012-s006.xlsx]

## Sheet: TableS6a
Table S6a. 100 most repesented biological proccess across the genome
	GO term	Annotated	Frequency
CL216.1	GO:0043170	macromolecule metabolic process	2261
	GO:0071840	cellular component organization or bioge...	2081
	GO:0044260	cellular macromolecule metabolic process	1961
	GO:0016043	cellular component organization	1837
	GO:0065007	biological regulation	1763
	GO:0010467	gene expression	1512
	GO:0050789	regulation of biological process	1509
	GO:0050794	regulation of cellular process	1401
	GO:0006996	organelle organization	1331
	GO:0009059	macromolecule biosynthetic process	1310
	GO:0034645	cellular macromolecule biosynthetic proc...	1303
	GO:0050896	response to stimulus	1296
	GO:0019538	protein metabolic process	1233
	GO:0044085	cellular component biogenesis	1177
	GO:0044267	cellular protein metabolic process	1172
	GO:0051716	cellular response to stimulus	1126
	GO:0019222	regulation of metabolic process	1048
	GO:0031323	regulation of cellular metabolic process	969
	GO:0060255	regulation of macromolecule metabolic pr...	968
	GO:0080090	regulation of primary metabolic process	946
	GO:0033036	macromolecule localization	926
	GO:0051171	regulation of nitrogen compound metaboli...	911
	GO:0009056	catabolic process	880
	GO:0071702	organic substance transport	867
	GO:0022607	cellular component assembly	862
	GO:0006950	response to stress	830
	GO:0008104	protein localization	829
	GO:0044248	cellular catabolic process	829
	GO:0048518	positive regulation of biological proces...	814
	GO:0043412	macromolecule modification	802
	GO:0007049	cell cycle	796
	GO:0033554	cellular response to stress	778
	GO:0048522	positive regulation of cellular process	774
	GO:0010468	regulation of gene expression	767
	GO:0009889	regulation of biosynthetic process	761
	GO:0031326	regulation of cellular biosynthetic proc...	760
	GO:0071705	nitrogen compound transport	753
	GO:0010556	regulation of macromolecule biosynthetic...	724
	GO:0070727	cellular macromolecule localization	723
	GO:0048519	negative regulation of biological proces...	714
	GO:2000112	regulation of cellular macromolecule bio...	714
	GO:0043933	protein-containing complex subunit organ...	713
	GO:0034613	cellular protein localization	702
	GO:1901575	organic substance catabolic process	701
	GO:0022402	cell cycle process	685
	GO:0019219	regulation of nucleobase-containing comp...	681
	GO:0042221	response to chemical	674
	GO:0006464	cellular protein modification process	673
	GO:0036211	protein modification process	673
	GO:0032774	RNA biosynthetic process	659
	GO:0006351	transcription, DNA-templated	656
	GO:0097659	nucleic acid-templated transcription	656
	GO:0042886	amide transport	647
	GO:0045184	establishment of protein localization	643
	GO:0015833	peptide transport	628
	GO:0015031	protein transport	619
	GO:0048523	negative regulation of cellular process	612
	GO:0051252	regulation of RNA metabolic process	612
	GO:0065003	protein-containing complex assembly	594
	GO:0065008	regulation of biological quality	585
	GO:1903506	regulation of nucleic acid-templated tra...	571
	GO:2001141	regulation of RNA biosynthetic process	571
	GO:0006355	regulation of transcription, DNA-templat...	569
	GO:0043603	cellular amide metabolic process	565
	GO:0009893	positive regulation of metabolic process	559
	GO:0007154	cell communication	555
	GO:0000003	reproduction	554
	GO:0051276	chromosome organization	551
	GO:0031325	positive regulation of cellular metaboli...	550
	GO:0034622	cellular protein-containing complex asse...	548
	GO:0009892	negative regulation of metabolic process	534
	GO:0022414	reproductive process	534
	GO:0051128	regulation of cellular component organiz...	527
	GO:0010604	positive regulation of macromolecule met...	512
	GO:0051173	positive regulation of nitrogen compound...	511
	GO:0070887	cellular response to chemical stimulus	505
	GO:0010605	negative regulation of macromolecule met...	503
	GO:0043604	amide biosynthetic process	488
	GO:0034660	ncRNA metabolic process	482
	GO:0006886	intracellular protein transport	469
	GO:0006366	transcription by RNA polymerase II	466
	GO:0006518	peptide metabolic process	462
	GO:0033365	protein localization to organelle	455
	GO:0000278	mitotic cell cycle	454
	GO:0032502	developmental process	454
	GO:0022613	ribonucleoprotein complex biogenesis	453
	GO:0031324	negative regulation of cellular metaboli...	445
	GO:1903047	mitotic cell cycle process	438
	GO:0006082	organic acid metabolic process	434
	GO:0048869	cellular developmental process	433
	GO:0043436	oxoacid metabolic process	432
	GO:0010629	negative regulation of gene expression	427
	GO:0051172	negative regulation of nitrogen compound...	427
	GO:0043043	peptide biosynthetic process	425
	GO:0009891	positive regulation of biosynthetic proc...	423
	GO:0031328	positive regulation of cellular biosynth...	423
	GO:0016192	vesicle-mediated transport	422
	GO:0006412	translation	420
	GO:0051704	multi-organism process	420
	GO:0009057	macromolecule catabolic process	419
CL450.1	GO:0043170	macromolecule metabolic process	2255
	GO:0071840	cellular component organization or bioge...	2074
	GO:0044260	cellular macromolecule metabolic process	1950
	GO:0016043	cellular component organization	1831
	GO:0065007	biological regulation	1766
	GO:0050789	regulation of biological process	1513
	GO:0010467	gene expression	1504
	GO:0050794	regulation of cellular process	1405
	GO:0090304	nucleic acid metabolic process	1396
	GO:0006996	organelle organization	1329
	GO:0009059	macromolecule biosynthetic process	1299
	GO:0050896	response to stimulus	1293
	GO:0034645	cellular macromolecule biosynthetic proc...	1292
	GO:0019538	protein metabolic process	1224
	GO:0044085	cellular component biogenesis	1172
	GO:0044267	cellular protein metabolic process	1164
	GO:0051716	cellular response to stimulus	1126
	GO:0019222	regulation of metabolic process	1043
	GO:0031323	regulation of cellular metabolic process	966
	GO:0060255	regulation of macromolecule metabolic pr...	965
	GO:0080090	regulation of primary metabolic process	943
	GO:0033036	macromolecule localization	937
	GO:0051171	regulation of nitrogen compound metaboli...	909
	GO:0009056	catabolic process	880
	GO:0071702	organic substance transport	879
	GO:0022607	cellular component assembly	859
	GO:0008104	protein localization	839
	GO:0006950	response to stress	832
	GO:0044248	cellular catabolic process	829
	GO:0048518	positive regulation of biological proces...	813
	GO:0007049	cell cycle	802
	GO:0043412	macromolecule modification	797
	GO:0033554	cellular response to stress	781
	GO:0048522	positive regulation of cellular process	772
	GO:0071705	nitrogen compound transport	767
	GO:0010468	regulation of gene expression	763
	GO:0009889	regulation of biosynthetic process	761
	GO:0031326	regulation of cellular biosynthetic proc...	760
	GO:0070727	cellular macromolecule localization	732
	GO:0010556	regulation of macromolecule biosynthetic...	723
	GO:0048519	negative regulation of biological proces...	720
	GO:0043933	protein-containing complex subunit organ...	714
	GO:2000112	regulation of cellular macromolecule bio...	713
	GO:0034613	cellular protein localization	711
	GO:1901575	organic substance catabolic process	706
	GO:0022402	cell cycle process	689
	GO:0019219	regulation of nucleobase-containing comp...	678
	GO:0042221	response to chemical	672
	GO:0006464	cellular protein modification process	666
	GO:0036211	protein modification process	666
	GO:0042886	amide transport	656
	GO:0045184	establishment of protein localization	653
	GO:0032774	RNA biosynthetic process	652
	GO:0006351	transcription, DNA-templated	649
	GO:0097659	nucleic acid-templated transcription	649
	GO:0015833	peptide transport	638
	GO:0015031	protein transport	629
	GO:0048523	negative regulation of cellular process	619
	GO:0051252	regulation of RNA metabolic process	608
	GO:0065003	protein-containing complex assembly	595
	GO:0065008	regulation of biological quality	587
	GO:1903506	regulation of nucleic acid-templated tra...	569
	GO:2001141	regulation of RNA biosynthetic process	569
	GO:0006355	regulation of transcription, DNA-templat...	567
	GO:0043603	cellular amide metabolic process	567
	GO:0009893	positive regulation of metabolic process	554
	GO:0000003	reproduction	552
	GO:0007154	cell communication	552
	GO:0034622	cellular protein-containing complex asse...	549
	GO:0051276	chromosome organization	549
	GO:0031325	positive regulation of cellular metaboli...	545
	GO:0009892	negative regulation of metabolic process	540
	GO:0051128	regulation of cellular component organiz...	531
	GO:0022414	reproductive process	530
	GO:0010605	negative regulation of macromolecule met...	508
	GO:0010604	positive regulation of macromolecule met...	507
	GO:0051173	positive regulation of nitrogen compound...	506
	GO:0070887	cellular response to chemical stimulus	504
	GO:0043604	amide biosynthetic process	487
	GO:0034660	ncRNA metabolic process	481
	GO:0006886	intracellular protein transport	477
	GO:0006366	transcription by RNA polymerase II	467
	GO:0006518	peptide metabolic process	464
	GO:0000278	mitotic cell cycle	457
	GO:0032502	developmental process	457
	GO:0033365	protein localization to organelle	455
	GO:0022613	ribonucleoprotein complex biogenesis	451
	GO:0031324	negative regulation of cellular metaboli...	451
	GO:1903047	mitotic cell cycle process	441
	GO:0006082	organic acid metabolic process	437
	GO:0048869	cellular developmental process	437
	GO:0043436	oxoacid metabolic process	435
	GO:0051172	negative regulation of nitrogen compound...	433
	GO:0016192	vesicle-mediated transport	430
	GO:0010629	negative regulation of gene expression	429
	GO:0043043	peptide biosynthetic process	427
	GO:0006412	translation	422
	GO:0009057	macromolecule catabolic process	422
	GO:0009891	positive regulation of biosynthetic proc...	420
	GO:0031328	positive regulation of cellular biosynth...	420
S288C	GO:0071840	cellular component organization or bioge...	2565
	GO:1901566	organonitrogen compound biosynthetic pro...	1117
	GO:0016043	cellular component organization	2281
	GO:0065007	biological regulation	2246
	GO:0009058	biosynthetic process	2225
	GO:1901576	organic substance biosynthetic process	2218
	GO:0044249	cellular biosynthetic process	2187
	GO:0050789	regulation of biological process	1895
	GO:0050794	regulation of cellular process	1757
	GO:0051179	localization	1739
	GO:0006996	organelle organization	1674
	GO:0050896	response to stimulus	1586
	GO:0019538	protein metabolic process	1511
	GO:0044267	cellular protein metabolic process	1437
	GO:0051716	cellular response to stimulus	1384
	GO:0044085	cellular component biogenesis	1370
	GO:0060255	regulation of macromolecule metabolic pr...	1216
	GO:0080090	regulation of primary metabolic process	1186
	GO:0033036	macromolecule localization	1151
	GO:0051171	regulation of nitrogen compound metaboli...	1140
	GO:0051641	cellular localization	1124
	GO:0071702	organic substance transport	1085
	GO:0006950	response to stress	1034
	GO:0008104	protein localization	1027
	GO:0022607	cellular component assembly	998
	GO:0010468	regulation of gene expression	977
	GO:0009889	regulation of biosynthetic process	968
	GO:0031326	regulation of cellular biosynthetic proc...	967
	GO:0071705	nitrogen compound transport	954
	GO:0010556	regulation of macromolecule biosynthetic...	925
	GO:2000112	regulation of cellular macromolecule bio...	918
	GO:0042886	amide transport	817
	GO:0042221	response to chemical	810
	GO:0045184	establishment of protein localization	807
	GO:0015833	peptide transport	798
	GO:0015031	protein transport	782
	GO:1903506	regulation of nucleic acid-templated tra...	742
	GO:2001141	regulation of RNA biosynthetic process	742
	GO:0006355	regulation of transcription, DNA-templat...	741
	GO:0000003	reproduction	693
	GO:0022414	reproductive process	669
	GO:0007154	cell communication	666
	GO:0043603	cellular amide metabolic process	664
	GO:0051128	regulation of cellular component organiz...	638
	GO:0070887	cellular response to chemical stimulus	604
	GO:0006886	intracellular protein transport	586
	GO:0043604	amide biosynthetic process	572
	GO:0033365	protein localization to organelle	557
	GO:0006518	peptide metabolic process	550
	GO:0032502	developmental process	547
	GO:0006357	regulation of transcription by RNA polym...	536
	GO:0009891	positive regulation of biosynthetic proc...	536
	GO:0031328	positive regulation of cellular biosynth...	536
	GO:0022613	ribonucleoprotein complex biogenesis	535
	GO:0048869	cellular developmental process	523
	GO:0051704	multi-organism process	521
	GO:0010557	positive regulation of macromolecule bio...	508
	GO:0043043	peptide biosynthetic process	507
	GO:0006412	translation	502
	GO:0045935	positive regulation of nucleobase-contai...	499
	GO:0006082	organic acid metabolic process	497
	GO:0023052	signaling	497
	GO:0043436	oxoacid metabolic process	495
	GO:0019752	carboxylic acid metabolic process	478
	GO:0007165	signal transduction	474
	GO:0009890	negative regulation of biosynthetic proc...	473
	GO:0031327	negative regulation of cellular biosynth...	473
	GO:0033043	regulation of organelle organization	472
	GO:1901565	organonitrogen compound catabolic proces...	469
	GO:0044283	small molecule biosynthetic process	461
	GO:0051254	positive regulation of RNA metabolic pro...	457
	GO:0042592	homeostatic process	454
	GO:0051321	meiotic cell cycle	454
	GO:0010558	negative regulation of macromolecule bio...	448
	GO:2000113	negative regulation of cellular macromol...	448
	GO:1902680	positive regulation of RNA biosynthetic ...	437
	GO:1903508	positive regulation of nucleic acid-temp...	437
	GO:0045893	positive regulation of transcription, DN...	434
	GO:0042254	ribosome biogenesis	431
	GO:0048856	anatomical structure development	410
	GO:0006629	lipid metabolic process	409
	GO:0010033	response to organic substance	404
	GO:0009653	anatomical structure morphogenesis	402
	GO:0040007	growth	399
	GO:0019953	sexual reproduction	393
	GO:0044703	multi-organism reproductive process	393
	GO:1903046	meiotic cell cycle process	390
	GO:0044255	cellular lipid metabolic process	389
	GO:0006508	proteolysis	387
	GO:0071554	cell wall organization or biogenesis	387
	GO:0005975	carbohydrate metabolic process	380
	GO:0045892	negative regulation of transcription, DN...	380
	GO:1902679	negative regulation of RNA biosynthetic ...	380
	GO:1903507	negative regulation of nucleic acid-temp...	380
	GO:0051301	cell division	375
	GO:0045944	positive regulation of transcription by ...	369
	GO:0048285	organelle fission	369
	GO:0000280	nuclear division	359
	GO:0006281	DNA repair	358
	GO:0030447	filamentous growth	356

## Sheet: TableS6b
Table S6b. Accessory genes present in the CL216.1 strain
#ID	S. cerevisiae Homologous	DESCRIPTION	ENZYME	GO	KEYWORD	PATHWAY	GOSLIM
216_G0000850|216_G0000850.mRNA.1
216_G0000860|216_G0000860.mRNA.1
216_G0001350|216_G0001350.mRNA.1	PTH2	PTH 2	3.1.1.29	GO:0004045;GO:0005739;GO:0005741;GO:0005759;GO:0005829;GO:0032435;GO:0032543	Hydrolase;Isopeptide bond;Ubl conjugation
216_G0005520|216_G0005520.mRNA.1
216_G0006050|216_G0006050.mRNA.1	SSN2	Mediator of RNA polymerase II transcription subunit 13		GO:0006357;GO:0000122;GO:0000435;GO:0003713;GO:0016592;GO:0001135;GO:0045944;GO:0003712	Repressor;Phosphoprotein;Transcription regulation;Nucleus;Transcription;Activator
216_G0006430|216_G0006430.mRNA.1	SLD5	DNA replication complex GINS protein SLD5		GO:0000811;GO:0032508;GO:0031298;GO:0071162;GO:0031261;GO:0000727;GO:0007059;GO:0006261	Nucleus;Chromosome partition;DNA replication
216_G0006840|216_G0006840.mRNA.1
216_G0008080|216_G0008080.mRNA.1
216_G0008200|216_G0008200.mRNA.1
216_G0008290|216_G0008290.mRNA.1
216_G0008300|216_G0008300.mRNA.1
216_G0014500|216_G0014500.mRNA.1	YGL230C	Uncharacterized protein YGL230C		GO:0005783;GO:0016021;GO:0005739	Membrane;Transmembrane;Transmembrane helix
216_G0014970|216_G0014970.mRNA.1
216_G0019250|216_G0019250.mRNA.1
216_G0019260|216_G0019260.mRNA.1
216_G0020080|216_G0020080.mRNA.1
216_G0020850|216_G0020850.mRNA.1
216_G0021450|216_G0021450.mRNA.1
216_G0023060|216_G0023060.mRNA.1
216_G0024910|216_G0024910.mRNA.1
216_G0024920|216_G0024920.mRNA.1
216_G0025110|216_G0025110.mRNA.1
216_G0025200|216_G0025200.mRNA.1
216_G0026890|216_G0026890.mRNA.1	YKL023C-A	Uncharacterized protein YKL023C-A		GO:0016021	Membrane;Transmembrane;Transmembrane helix
216_G0026950|216_G0026950.mRNA.1	YKL018C-A	Uncharacterized protein YKL018C-A		GO:0005737	Cytoplasm;Signal
216_G0032390|216_G0032390.mRNA.1
216_G0032620|216_G0032620.mRNA.1
216_G0032630|216_G0032630.mRNA.1
216_G0032640|216_G0032640.mRNA.1
216_G0035560|216_G0035560.mRNA.1	SIP18	Protein SIP18		GO:0005737;GO:0005543;GO:0042631
216_G0037350|216_G0037350.mRNA.1	HEP1	MMC		GO:0005743;GO:0005759;GO:0006457;GO:0006986;GO:0007005;GO:0008270;GO:0015031;GO:0030150;GO:0050821;GO:0051087	Chaperone;Metal-binding;Mitochondrion;Mitochondrion inner membrane;Protein transport;Transit peptide;Transport;Zinc;Zinc-finger
216_G0038840|216_G0038840.mRNA.1	YSF3	RDS3 complex subunit 10		GO:0005686;GO:0000398;GO:0000245	mRNA processing;mRNA splicing;Nucleus
216_G0040580|216_G0040580.mRNA.1
216_G0044160|216_G0044160.mRNA.1	GPI16	GPI transamidase component GPI16		GO:0005783;GO:0042765;GO:0003923;GO:0016255	Disulfide bond;Endoplasmic reticulum;Glycoprotein;GPI-anchor biosynthesis;Membrane;Signal;Transmembrane;Transmembrane helix	Glycolipid biosynthesis
216_G0044240|216_G0044240.mRNA.1	UTP9	U3 small nucleolar RNA-associated protein 9		GO:0030686;GO:0005730;GO:0005634;GO:0033553;GO:0032040;GO:0034455;GO:0034511;GO:0000462;GO:0045943	Nucleus;Phosphoprotein;Ribonucleoprotein;Ribosome biogenesis;rRNA processing;Transcription
216_G0044270|216_G0044270.mRNA.1
216_G0044320|216_G0044320.mRNA.1
216_G0044410|216_G0044410.mRNA.1
216_G0044970|216_G0044970.mRNA.1	RVB2	RuvB-like helicase 2	3.6.4.12	GO:0000492;GO:0000812;GO:0003678;GO:0005524;GO:0005724;GO:0006281;GO:0006338;GO:0006357;GO:0006364;GO:0016573;GO:0031011;GO:0035267;GO:0043138;GO:0043139;GO:0043486;GO:0070209;GO:0097255	ATP-binding;Activator;Chromatin regulator;DNA damage;DNA repair;Helicase;Hydrolase;Nucleotide-binding;Transcription;Transcription regulation;rRNA processing
216_G0046670|216_G0046670.mRNA.1	mnn9	M-Pol II subunit MNN9		GO:0000030;GO:0000032;GO:0000136;GO:0000137;GO:0005783;GO:0005789;GO:0005794;GO:0005801;GO:0006487;GO:0030447;GO:0031505;GO:0034605;GO:0035690;GO:0036168;GO:0036180;GO:0097502	Endoplasmic reticulum;Golgi apparatus;Membrane;Signal-anchor;Transmembrane;Transmembrane helix	Protein modification
216_G0048910|216_G0048910.mRNA.1	YHR180W	Uncharacterized protein YHR180W		GO:0016021	Membrane;Transmembrane;Transmembrane helix
216_G0048920|216_G0048920.mRNA.1
216_G0048960|216_G0048960.mRNA.1
216_G0048990|216_G0048990.mRNA.1	PEX2	Peroxisomal biogenesis factor 2		GO:1990429;GO:0005778;GO:0046872;GO:0004842;GO:0016558;GO:0000209	Metal-binding;Peroxisome;Zinc;Zinc-finger
216_G0049370|216_G0049370.mRNA.1	TPK1	cAMP-dependent protein kinase type 1	2.7.11.1;2.7.11.11	GO:0038202;GO:0071555;GO:0032880;GO:0016241;GO:0047484;GO:0006468;GO:0005634;GO:0001403;GO:0045014;GO:0071311;GO:0005737;GO:0007005;GO:0007265;GO:0000749;GO:0060963;GO:0031138;GO:0010607;GO:0001324;GO:0010972;GO:0019933;GO:0007165;GO:0001302;GO:0010737;GO:0051301;GO:0031369;GO:0060237;GO:0006650;GO:0042149;GO:0061093;GO:0070941;GO:0010515;GO:0043619;GO:1903940;GO:0046827;GO:0005524;GO:0000433;GO:…	ATP-binding;Endocytosis;Nucleus;Serine/threonine-protein kinase;Kinase;Cell shape;Phosphoprotein;Cell division;Cytoplasm;Nucleotide-binding;Transferase;Cell cycle;cAMP;Acetylation;Cell wall biogenesis/degradation
216_G0050130|216_G0050130.mRNA.1	PRY1	Pathogenesis-related protein 1		GO:0000287;GO:0000324;GO:0005576;GO:0005615;GO:0005635;GO:0005783;GO:0009277;GO:0009405;GO:0009986;GO:0015485;GO:0015918;GO:0030445;GO:0031225;GO:0032934;GO:0035690;GO:0071944	Cell wall;GPI-anchor;Glycoprotein;Lipid transport;Lipid-binding;Secreted;Signal;Transport;Virulence
216_G0052290|216_G0052290.mRNA.1
216_G0052300|216_G0052300.mRNA.1
216_G0052330|216_G0052330.mRNA.1	adrC	ABC multidrug transporter MDR1		GO:0005524;GO:0005886;GO:0008559;GO:0015918;GO:0016021;GO:0016887;GO:0030003;GO:0034041;GO:0035376;GO:0035690;GO:0042493;GO:0042626;GO:0046618;GO:0055085;GO:0055092;GO:0071944	ATP-binding;Cell membrane;Glycoprotein;Membrane;Nucleotide-binding;Repeat;Transmembrane;Transmembrane helix;Transport
216_G0052340|216_G0052340.mRNA.1
orf152|orf152.mRNA.1

## Sheet: TableS6c
Table S6c. Accessory genes present in the CL450.1 strain
#ID	S. cerevisiae Homologous	DESCRIPTION	ENZYME	GO	KEYWORD	PATHWAY	GOSLIM
450_G0000660|450_G0000660.mRNA.1
450_G0005520|450_G0005520.mRNA.1
450_G0005630|450_G0005630.mRNA.1
450_G0006320|450_G0006320.mRNA.1	PRP3	U4/U6 small nuclear ribonucleoprotein PRP3		GO:0005681;GO:0046540;GO:0000398	mRNA processing;mRNA splicing;Nucleus;Spliceosome
450_G0006950|450_G0006950.mRNA.1
450_G0007970|450_G0007970.mRNA.1
450_G0010480|450_G0010480.mRNA.1	MED2	Mediator complex subunit 2		GO:0000122;GO:0001103;GO:0001135;GO:0005829;GO:0016592;GO:0045944;GO:0051123;GO:0070847	Activator;Nucleus;Transcription;Transcription regulation
450_G0010850|450_G0010850.mRNA.1
450_G0011120|450_G0011120.mRNA.1
450_G0013220|450_G0013220.mRNA.1	DSF1	M2DH	1.1.1.-;1.1.1.67	GO:0019594;GO:0046029;GO:0050086;GO:0050661;GO:0050662;GO:0051287	NAD;Oxidoreductase
450_G0013790|450_G0013790.mRNA.1
450_G0014110|450_G0014110.mRNA.1	RPN3	26S proteasome regulatory subunit RPN3		GO:0008541;GO:0030234;GO:0042176;GO:0006511	Acetylation;Phosphoprotein;Proteasome
450_G0015810|450_G0015810.mRNA.1
450_G0017050|450_G0017050.mRNA.1
450_G0017360|450_G0017360.mRNA.1
450_G0017860|450_G0017860.mRNA.1
450_G0020910|450_G0020910.mRNA.1
450_G0022460|450_G0022460.mRNA.1
450_G0025770|450_G0025770.mRNA.1	FSP2	Alpha-glucosidase	3.2.1.10;3.2.1.20	GO:0000025;GO:0004556;GO:0004558;GO:0004574;GO:0004575;GO:0005987;GO:0009313;GO:0032450;GO:0033934;GO:0046352	Glycosidase;Hydrolase;Maltose metabolism
450_G0028470|450_G0028470.mRNA.1
450_G0030260|450_G0030260.mRNA.1
450_G0033590|450_G0033590.mRNA.1	LBP1	Dihydrosphingosine 1-phosphate phosphatase LCB3	3.1.3.-	GO:0005783;GO:0005789;GO:0016021;GO:0019722;GO:0030148;GO:0042392;GO:0046839	Endoplasmic reticulum;Glycoprotein;Hydrolase;Lipid metabolism;Sphingolipid metabolism;Transmembrane helix
450_G0033620|450_G0033620.mRNA.1	TRM2	tRNA (uracil(54)-C(5))-methyltransferase	2.1.1.35	GO:0051908;GO:0030697;GO:0000014;GO:0030696;GO:0006400	Methyltransferase;Phosphoprotein;S-adenosyl-L-methionine;Transferase;tRNA processing
450_G0034400|450_G0034400.mRNA.1
450_G0035940|450_G0035940.mRNA.1
450_G0036100|450_G0036100.mRNA.1	MAS1	Mitochondrial-processing peptidase subunit beta	3.4.24.64	GO:0055114;GO:0006627;GO:0005743;GO:0070469;GO:0017087;GO:0008237;GO:0005739;GO:0005759;GO:0004222;GO:0046872	Hydrolase;Metal-binding;Protease;Respiratory chain;Electron transport;Zinc;Metalloprotease;Transit peptide;Mitochondrion;Phosphoprotein
450_G0036110|450_G0036110.mRNA.1	SDH4	CybS		GO:0005739;GO:0005743;GO:0005749;GO:0006099;GO:0006121;GO:0016021;GO:0020037;GO:0045333;GO:0046872;GO:0048039	Electron transport;Heme;Iron;Metal-binding;Mitochondrion;Mitochondrion inner membrane;Quinone;Transit peptide;Transmembrane;Transmembrane helix;Tricarboxylic acid cycle	Carbohydrate metabolism
450_G0036120|450_G0036120.mRNA.1	PUS5	21S rRNA pseudouridine(2819) synthase	5.4.99.43	GO:0004730;GO:0000154;GO:0009982;GO:0120159;GO:0000455;GO:0001522;GO:0006364;GO:0003723;GO:0005739	Mitochondrion;Isomerase;rRNA processing
450_G0036130|450_G0036130.mRNA.1	SEC10	Exocyst complex component SEC10		GO:0005935;GO:0000145;GO:0043332;GO:0006887;GO:0006893;GO:0015031;GO:0048278;GO:0090522	Coiled coil;Exocytosis;Phosphoprotein;Protein transport;Transport
450_G0036140|450_G0036140.mRNA.1	RPS31	Ubiquitin-40S ribosomal protein S31		GO:0003735;GO:0005737;GO:0042254;GO:0046872;GO:0000027;GO:0000028;GO:0016579;GO:0010499;GO:0005634;GO:0000209;GO:0030437;GO:0051321;GO:0006513;GO:0006412;GO:0016567;GO:0000055;GO:0022625;GO:0031386;GO:0043008;GO:0019941;GO:0031625;GO:0002109;GO:0022627;GO:0002181;GO:0005840	Metal-binding;Nucleus;Repeat;Cytoplasm;Zinc;Ubl conjugation;Ribosomal protein;Ribonucleoprotein;Phosphoprotein;Isopeptide bond;Zinc-finger
450_G0036150|450_G0036150.mRNA.1	UPS2	Protein UPS2, mitochondrial		GO:0070584;GO:0032048;GO:1990050;GO:0045332;GO:0007006;GO:0046337;GO:0031314;GO:0015914;GO:0042407;GO:0005758;GO:2001246;GO:0005739	Mitochondrion inner membrane;Membrane;Mitochondrion
450_G0036160|450_G0036160.mRNA.1	APS1	AP-1 complex subunit sigma-1		GO:0030122;GO:0006886;GO:0043231;GO:0035615;GO:0005768;GO:0030121;GO:0016197;GO:0030276;GO:0005634;GO:0015031;GO:0072583;GO:0016192;GO:0006896	Membrane;Cytoplasmic vesicle;Transport;Cell membrane;Endocytosis;Nucleus;Endosome;Golgi apparatus;Coated pit;Cytoplasm;Protein transport
450_G0036170|450_G0036170.mRNA.1	DPH5	Diphthine methyl ester synthase	2.1.1.314	GO:0017183;GO:0005737;GO:0004164	Methyltransferase;Transferase;Cytoplasm;Phosphoprotein;S-adenosyl-L-methionine	Protein modification
450_G0036180|450_G0036180.mRNA.1	YLR173W	Putative uncharacterized protein YLR173W		GO:0000329;GO:0016021	Glycoprotein;Membrane;Phosphoprotein;Transmembrane;Transmembrane helix
450_G0036190|450_G0036190.mRNA.1	IDP2	Isocitrate dehydrogenase [NADP] cytoplasmic	1.1.1.42	GO:0006739;GO:0004450;GO:0006740;GO:0042645;GO:0005777;GO:0006635;GO:0005829;GO:0000287;GO:0006102;GO:0005739;GO:0006099;GO:0051287;GO:0006097;GO:0006537	Magnesium;Metal-binding;Peroxisome;Glyoxylate bypass;NADP;Cytoplasm;Tricarboxylic acid cycle;Manganese;Transit peptide;Mitochondrion;Oxidoreductase
450_G0036200|450_G0036200.mRNA.1	CBF5	H/ACA ribonucleoprotein complex subunit CBF5	5.4.99.-	GO:0003723;GO:0006364;GO:0000775;GO:0031120;GO:0000495;GO:0031118;GO:0031429;GO:1990481;GO:0019843;GO:0030010;GO:0030686;GO:0048315;GO:0005874;GO:0000154;GO:0004730;GO:0051211;GO:0005737;GO:0003677;GO:0051301;GO:0003729;GO:0009982;GO:0007049;GO:0034513;GO:0001522;GO:0005730	Centromere;Mitosis;Cytoplasm;Chromosome;Ribosome biogenesis;RNA-binding;Ubl conjugation;DNA-binding;Cytoskeleton;Ribonucleoprotein;Phosphoprotein;Isopeptide bond;Microtubule;Cell cycle;rRNA processing;Isomerase;Nucleus;Cell division;Repeat
450_G0036210|450_G0036210.mRNA.1	RFX1	RFX-like DNA-binding protein RFX1		GO:0005737;GO:0005634;GO:0003700;GO:0000978;GO:0043565;GO:0000122;GO:0045944;GO:0006357	DNA-binding;Phosphoprotein
450_G0036220|450_G0036220.mRNA.1	GIN5	Growth inhibitory protein 5		GO:0000932;GO:0003729;GO:0005737;GO:0005739	Acetylation;Cytoplasm;Phosphoprotein
450_G0036230|450_G0036230.mRNA.1
450_G0036240|450_G0036240.mRNA.1
450_G0036260|450_G0036260.mRNA.1
450_G0036270|450_G0036270.mRNA.1
450_G0036290|450_G0036290.mRNA.1	EMG1	Ribosomal RNA small subunit methyltransferase NEP1	2.1.1.-;2.1.1.260	GO:0019843;GO:0070037;GO:0031167;GO:0000447;GO:0006364;GO:0070475;GO:0042802;GO:0019236;GO:0034399;GO:0032040;GO:0005730;GO:0005654;GO:0000480;GO:0005634;GO:0005880;GO:0030686;GO:0000472;GO:0042254;GO:0005737;GO:0042274	S-adenosyl-L-methionine;Ribonucleoprotein;RNA-binding;Transferase;Methyltransferase;rRNA-binding;Ribosome biogenesis;Pheromone response;Nucleus;rRNA processing
450_G0036300|450_G0036300.mRNA.1
450_G0036310|450_G0036310.mRNA.1	mdl1	ATP-dependent permease MDL1, mitochondrial		GO:0005524;GO:0005739;GO:0005743;GO:0005774;GO:0005886;GO:0015421;GO:0016021;GO:0016887;GO:0042626;GO:0070301;GO:0090374	ATP-binding;Glycoprotein;Membrane;Mitochondrion;Mitochondrion inner membrane;Nucleotide-binding;Transit peptide;Transmembrane;Transmembrane helix;Transport
450_G0038670|450_G0038670.mRNA.1
450_G0040530|450_G0040530.mRNA.1	map1	Arginine metabolism regulation protein I		GO:0000122;GO:0000790;GO:0000978;GO:0000981;GO:0000987;GO:0001102;GO:0001103;GO:0001197;GO:0001198;GO:0001227;GO:0001228;GO:0003688;GO:0006270;GO:0006525;GO:0007155;GO:0007275;GO:0007532;GO:0008134;GO:0010514;GO:0023052;GO:0030447;GO:0031494;GO:0036003;GO:0043565;GO:0044182;GO:0044212;GO:0044377;GO:0045944;GO:0046983;GO:0090282;GO:1900079;GO:1900081;GO:1900461;GO:1900465;GO:1900466;GO:2000220	Activator;Arginine metabolism;Cell adhesion;DNA-binding;Nucleus;Transcription;Transcription regulation;Virulence
450_G0040670|450_G0040670.mRNA.1	RNA14	mRNA 3'-end-processing protein RNA14		GO:0098789;GO:0046982;GO:0006378;GO:0003729;GO:0005829;GO:0005634;GO:0031123;GO:0005849;GO:0003723;GO:0072423;GO:0005739	mRNA processing;Cytoplasm;Repeat;Nucleus
450_G0042820|450_G0042820.mRNA.1	MRPL33	54S ribosomal protein L33, mitochondrial		GO:0005762;GO:0005739;GO:0003735;GO:0032543	Mitochondrion;Ribonucleoprotein;Ribosomal protein
450_G0044890|450_G0044890.mRNA.1	CBK1	Serine/threonine-protein kinase CBK1	2.7.11.1	GO:0000131;GO:0000902;GO:0000920;GO:0001411;GO:0004674;GO:0005524;GO:0005628;GO:0005933;GO:0005934;GO:0005935;GO:0005938;GO:0007118;GO:0007163;GO:0009267;GO:0010494;GO:0018105;GO:0030428;GO:0030447;GO:0030950;GO:0031579;GO:0034605;GO:0035556;GO:0035690;GO:0036168;GO:0036170;GO:0036178;GO:0036180;GO:0036244;GO:0042802;GO:0043332;GO:0044011;GO:0060237;GO:1900233;GO:1900433;GO:1900442	ATP-binding;Kinase;Nucleotide-binding;Serine/threonine-protein kinase;Transferase
450_G0048500|450_G0048500.mRNA.1	PFA4	Palmitoyltransferase PFA4	2.3.1.225	GO:0005783;GO:0005789;GO:0005794;GO:0006612;GO:0016021;GO:0016409;GO:0018230;GO:0018345;GO:0019706	Acyltransferase;Endoplasmic reticulum;Lipoprotein;Membrane;Palmitate;Transferase;Transmembrane;Transmembrane helix
450_G0050700|450_G0050700.mRNA.1	DSF1	M2DH	1.1.1.-;1.1.1.67	GO:0019594;GO:0046029;GO:0050086;GO:0050661;GO:0050662;GO:0051287	NAD;Oxidoreductase
450_G0052850|450_G0052850.mRNA.1
450_G0055100|450_G0055100.mRNA.1
450_G0055110|450_G0055110.mRNA.1
450_G0055120|450_G0055120.mRNA.1	COS2	Protein COS2		GO:0000324;GO:0000329;GO:0005768;GO:0006883;GO:0016021;GO:0038024;GO:0043328	Membrane;Transmembrane;Transmembrane helix
orf109|orf109.mRNA.1
