# Supplementary material for: Molecular profiling of beer wort fermentation diversity across natural Saccharomyces eubayanus isolates
Source: Microb Biotechnol. 2020 Feb 25;13(4):1012–25. doi: 10.1111/1751-7915.13545 (PMC7264880; doi:10.1111/1751-7915.13545)
Supplement: Supplementary file 7 — Table S7. RNA‐seq results. [file MBT2-13-1012-s007.xlsx]

## Sheet: TableS7
Table S7. RNA-seq results
	CL216.1			CL450.1
GeneID	R1	R2	R3	R1	R2	R3	logFC	p adj	Gene Symbol	Description	Gene Summary	Biological Process (GO)	Cellular Component (GO)	Molecular Function (GO)		TopGO	KEGG Pathway
450_G0000570	29417	22608	23395	25363	23567	25178	-0.0234693	0.896164	None	None	None	None	None	None			None
450_G0000600	971	759	796	795	885	823	-0.0144419	0.946763	None	None	None	None	None	None			None
450_G0000670	53	51	50	38	42	46	-0.298494	0.507664	None	None	None	None	None	None			None
450_G0000680	74	56	85	77	110	91	0.364737	0.273511	None	None	None	None	None	None			None
450_G0000730	108	100	89	167	181	186	0.840283	1.63275e-05	None	None	None	None	None	None			None
450_G0000780	0	0	0	0	0	0	NA	NA	None	None	None	None	None	None			None
450_G0000790	5	8	11	9	8	13	0.296762	0.808552	None	None	None	None	None	None			None
450_G0000800	25	30	17	35	17	26	0.105193	0.90798	None	None	None	None	None	None			None
450_G0000810	113	81	111	60	58	61	-0.768601	0.00324745	None	None	None	None	None	None			None
450_G0000900	270	246	144	747	622	557	1.54348	9.62639e-07	None	None	None	None	None	None			None
450_G0001060	175	138	147	118	126	137	-0.273087	0.271484	None	None	None	None	None	None			None
450_G0001110	1696	1153	1553	1336	1301	1276	-0.165491	0.273349	None	None	None	None	None	None			None
450_G0001210	457	398	404	345	317	340	-0.334647	0.0325124	None	None	None	None	None	None			None
450_G0001330	309	267	328	315	351	317	0.112359	0.634445	None	None	None	None	None	None			None
450_G0001430	556	431	430	555	532	454	0.121987	0.5447	None	None	None	None	None	None			None
450_G0001460	794	541	448	516	571	493	-0.162996	0.466392	None	None	None	None	None	None			None
450_G0001490	706	551	609	862	935	755	0.449693	0.000293504	None	None	None	None	None	None			None
450_G0001650	76	59	90	78	76	95	0.14177	0.746642	None	None	None	None	None	None			None
450_G0002540	2020	1269	1174	1592	1745	1411	0.105493	0.637875	None	None	None	None	None	None			None
450_G0002590	595	551	513	628	657	592	0.169123	0.323304	None	None	None	None	None	None			None
450_G0003220	61	48	62	63	49	66	0.0563279	0.924261	None	None	None	None	None	None			None
450_G0003290	7621	6246	5376	6416	6149	5366	-0.102276	0.57763	None	None	None	None	None	None			None
450_G0003380	1233	973	875	1102	1236	1083	0.151261	0.345606	None	None	None	None	None	None			None
450_G0003570	177	116	88	165	138	125	0.182746	0.604709	None	None	None	None	None	None			None
450_G0003780	1037	720	750	796	828	805	-0.0389205	0.857953	None	None	None	None	None	None			None
450_G0005150	31	18	18	17	15	14	-0.528322	0.433146	None	None	None	None	None	None			None
450_G0005310	402	326	349	381	486	451	0.28697	0.0827494	None	None	None	None	None	None			None
450_G0005680	163	105	133	108	142	116	-0.12723	0.705608	None	None	None	None	None	None			None
450_G0006190	337	282	366	305	335	330	-0.0297526	0.924869	None	None	None	None	None	None			None
450_G0006550	1375	941	1400	787	804	744	-0.668788	2.65534e-07	None	None	None	None	None	None			None
450_G0006760	53	40	54	48	58	50	0.082682	0.883492	None	None	None	None	None	None			None
450_G0006860	480	458	474	322	322	350	-0.517807	0.000393491	None	None	None	None	None	None			None
450_G0006870	57	39	73	167	158	160	1.51912	1.07758e-11	None	None	None	None	None	None			None
450_G0006890	0	0	0	0	0	0	NA	NA	None	None	None	None	None	None			None
450_G0007160	5706	4465	6221	5725	6281	5627	0.0987461	0.597186	None	None	None	None	None	None			None
450_G0007340	135	132	133	107	114	88	-0.383763	0.143068	None	None	None	None	None	None			None
450_G0007440	14	8	7	11	23	19	0.879145	0.240819	None	None	None	None	None	None			None
450_G0007490	467	508	600	515	568	594	0.0684763	0.813465	None	None	None	None	None	None			None
450_G0007500	7	2	7	4	11	6	0.404166	0.784286	None	None	None	None	None	None			None
450_G0007720	919	765	925	912	899	864	0.0297916	0.899434	None	None	None	None	None	None			None
450_G0007740	5189	3324	4786	4378	4037	4064	-0.0838317	0.664228	None	None	None	None	None	None			None
450_G0007900	368	280	308	275	291	265	-0.20225	0.281982	None	None	None	None	None	None			None
450_G0008060	39	18	18	25	29	40	0.349261	0.583573	None	None	None	None	None	None			None
450_G0008080	121	109	98	185	173	182	0.714988	0.000256146	None	None	None	None	None	None			None
450_G0008270	385	254	256	77	60	84	-2.00627	1.90383e-28	None	None	None	None	None	None			None
450_G0008290	153	130	192	0	1	0	-8.79792	1.36909e-11	None	None	None	None	None	None			None
450_G0008300	21919	17261	15677	18434	19903	15050	-0.0388567	0.867168	None	None	None	None	None	None			None
450_G0008630	103	73	69	71	91	89	0.0389314	0.937442	None	None	None	None	None	None			None
450_G0008840	1592	1112	1450	1299	1377	1463	-0.00251718	0.991636	None	None	None	None	None	None			None
450_G0008900	6398	4559	5906	5079	5198	5487	-0.0951776	0.533655	None	None	None	None	None	None			None
450_G0009300	5	0	3	5	11	5	1.42806	0.290801	None	None	None	None	None	None			None
450_G0009440	1350	1045	1375	1273	1213	1289	-0.00115274	0.996332	None	None	None	None	None	None			None
450_G0009520	535	429	449	461	535	450	0.0302819	0.908577	None	None	None	None	None	None			None
450_G0009870	824	719	561	927	1033	839	0.407272	0.00836318	None	None	None	None	None	None			None
450_G0010130	307	227	196	260	314	274	0.219952	0.318647	None	None	None	None	None	None			None
450_G0010200	1832	1483	1576	1813	1797	1900	0.169288	0.165132	None	None	None	None	None	None			None
450_G0010230	409	357	372	357	415	366	-0.00732796	0.978572	None	None	None	None	None	None			None
450_G0010720	1421	1227	1286	1198	1204	1285	-0.100085	0.525451	None	None	None	None	None	None			None
450_G0011090	2267	1813	2003	1892	1661	1907	-0.157364	0.264794	None	None	None	None	None	None			None
450_G0011110	3065	2059	2897	2439	2528	2382	-0.122278	0.461865	None	None	None	None	None	None			None
450_G0011140	293	219	263	229	216	251	-0.154553	0.50436	None	None	None	None	None	None			None
450_G0011330	4	6	4	2	3	1	-1.25007	0.442108	None	None	None	None	None	None			None
450_G0011410	1	1	1	33	63	32	5.40791	9.11208e-08	None	None	None	None	None	None			None
450_G0011530	11563	8656	10413	10020	9867	10525	-0.00994955	0.958563	None	None	None	None	None	None			None
450_G0011830	934	816	693	579	633	587	-0.446615	0.000777941	None	None	None	None	None	None			None
450_G0011970	199	155	144	193	258	224	0.438007	0.0293482	None	None	None	None	None	None			None
450_G0012460	794	513	634	798	679	617	0.119368	0.578195	None	None	None	None	None	None			None
450_G0013060	94	83	106	60	79	53	-0.570345	0.0569438	None	None	None	None	None	None			None
450_G0013160	210	167	139	150	217	157	0.0209514	0.959102	None	None	None	None	None	None			None
450_G0013420	917	1074	1688	1192	981	1502	-0.0309598	0.972516	None	None	None	None	None	None			None
450_G0013550	20230	15690	15392	19480	19358	19124	0.177194	0.101313	None	None	None	None	None	None			None
450_G0013670	879	855	909	991	1023	870	0.111392	0.574297	None	None	None	None	None	None			None
450_G0013710	92	70	79	101	68	108	0.20349	0.599604	None	None	None	None	None	None			None
450_G0013720	311	223	259	283	262	286	0.070696	0.788094	None	None	None	None	None	None			None
450_G0013940	405	255	370	249	322	308	-0.223959	0.301133	None	None	None	None	None	None			None
450_G0013950	27	13	20	19	22	30	0.256861	0.738183	None	None	None	None	None	None			None
450_G0014290	301	246	216	357	349	292	0.386858	0.031574	None	None	None	None	None	None			None
450_G0014490	1669	1121	1472	1335	1238	1246	-0.152243	0.32787	None	None	None	None	None	None			None
450_G0014710	945	814	876	674	702	633	-0.398338	0.000911439	None	None	None	None	None	None			None
450_G0014870	193	136	155	189	153	178	0.108502	0.724175	None	None	None	None	None	None			None
450_G0015230	15	13	10	15	26	14	0.527978	0.497936	None	None	None	None	None	None			None
450_G0015360	880	632	616	776	751	837	0.158117	0.345606	None	None	None	None	None	None			None
450_G0015760	1049	759	668	1048	1115	880	0.304146	0.0619982	None	None	None	None	None	None			None
450_G0015850	352	239	317	256	312	283	-0.0913636	0.720833	None	None	None	None	None	None			None
450_G0015860	9	4	14	6	9	10	-0.110093	0.939206	None	None	None	None	None	None			None
450_G0015940	94	79	67	50	90	45	-0.381722	0.332154	None	None	None	None	None	None			None
450_G0015970	9134	6667	8130	7428	7282	7787	-0.0871705	0.538291	None	None	None	None	None	None			None
450_G0016000	218	161	172	218	179	192	0.0997086	0.737674	None	None	None	None	None	None			None
450_G0016090	28	19	30	19	40	28	0.172034	0.818333	None	None	None	None	None	None			None
450_G0016110	501	334	265	423	564	386	0.331192	0.151209	None	None	None	None	None	None			None
450_G0016140	576	460	451	401	401	364	-0.351605	0.01461	None	None	None	None	None	None			None
450_G0016460	15	27	25	32	26	29	0.347859	0.598441	None	None	None	None	None	None			None
450_G0016580	14	6	15	23	17	19	0.76428	0.276642	None	None	None	None	None	None			None
450_G0016640	6109	3838	5150	4714	4539	4298	-0.145434	0.345606	None	None	None	None	None	None			None
450_G0016690	272	219	278	212	222	176	-0.33936	0.0945138	None	None	None	None	None	None			None
450_G0016880	393	361	389	389	317	342	-0.133409	0.560459	None	None	None	None	None	None			None
450_G0016990	18	25	16	23	22	24	0.206817	0.794792	None	None	None	None	None	None			None
450_G0017280	12	6	2	7	8	3	-0.121009	0.942892	None	None	None	None	None	None			None
450_G0017290	18	11	9	16	7	6	-0.371111	0.732644	None	None	None	None	None	None			None
450_G0017300	36	43	45	63	36	65	0.388478	0.408704	None	None	None	None	None	None			None
450_G0017490	826	651	671	1094	1007	949	0.505823	1.07413e-05	None	None	None	None	None	None			None
450_G0017530	1106	949	1001	1139	1029	1033	0.0614954	0.754443	None	None	None	None	None	None			None
450_G0017710	5	1	6	11	15	7	1.47012	0.141893	None	None	None	None	None	None			None
450_G0017850	11	5	6	6	8	4	-0.270343	0.856953	None	None	None	None	None	None			None
450_G0018210	1568	1010	816	1074	1320	1123	0.0672009	0.814514	None	None	None	None	None	None			None
450_G0018460	3638	2892	3037	4299	4691	3835	0.420183	4.12192e-05	None	None	None	None	None	None			None
450_G0018560	494	419	445	414	470	420	-0.0645172	0.774142	None	None	None	None	None	None			None
450_G0018670	8910	6133	7695	8173	7295	7058	-0.00727917	0.974497	None	None	None	None	None	None			None
450_G0018990	4	4	2	0	4	7	0.127496	0.956236	None	None	None	None	None	None			None
450_G0019000	4823	3145	4324	4061	4006	3756	-0.0491162	0.807689	None	None	None	None	None	None			None
450_G0019050	3043	2336	2457	2333	2549	2576	-0.0712278	0.629138	None	None	None	None	None	None			None
450_G0019220	3	3	6	3	3	3	-0.431252	0.824428	None	None	None	None	None	None			None
450_G0019290	1336	1101	1094	1288	1148	1184	0.0339812	0.872294	None	None	None	None	None	None			None
450_G0019390	486	413	292	396	443	382	0.0345564	0.92066	None	None	None	None	None	None			None
450_G0019940	466	320	396	372	372	355	-0.100953	0.635593	None	None	None	None	None	None			None
450_G0020020	2	2	0	6	2	1	1.17993	0.605514	None	None	None	None	None	None			None
450_G0020450	5	0	9	2	11	9	0.660903	0.664212	None	None	None	None	None	None			None
450_G0020510	3	2	5	5	5	3	0.372839	0.848742	None	None	None	None	None	None			None
450_G0020590	36	43	30	26	23	38	-0.340317	0.555287	None	None	None	None	None	None			None
450_G0020800	1158	906	968	1416	1489	1283	0.464677	1.0941e-05	None	None	None	None	None	None			None
450_G0021020	2928	2255	2495	2530	2655	2614	0.0218739	0.904287	None	None	None	None	None	None			None
450_G0021480	2037	1508	1665	1611	1719	1521	-0.101402	0.479958	None	None	None	None	None	None			None
450_G0021630	1176	932	930	917	1119	1034	0.0130143	0.954434	None	None	None	None	None	None			None
450_G0021670	1201	928	1092	1121	1114	1192	0.0881123	0.593822	None	None	None	None	None	None			None
450_G0021680	275	190	248	239	240	262	0.0583584	0.846646	None	None	None	None	None	None			None
450_G0021780	8929	7137	8749	8831	7993	9248	0.067741	0.707724	None	None	None	None	None	None			None
450_G0021870	380	315	294	280	290	253	-0.267486	0.14205	None	None	None	None	None	None			None
450_G0021880	423	281	249	274	240	244	-0.317453	0.127117	None	None	None	None	None	None			None
450_G0021910	108	80	53	205	231	249	1.51319	3.80957e-14	None	None	None	None	None	None			None
450_G0021940	31	31	23	29	27	43	0.213238	0.748345	None	None	None	None	None	None			None
450_G0021960	21	13	7	25	12	25	0.617812	0.409863	None	None	None	None	None	None			None
450_G0021980	1	0	2	11	15	15	3.77341	0.00184444	None	None	None	None	None	None			None
450_G0021990	2	8	5	5	9	5	0.287599	0.86198	None	None	None	None	None	None			None
450_G0022130	167	122	164	115	130	145	-0.217081	0.438474	None	None	None	None	None	None			None
450_G0022180	480	377	348	325	401	381	-0.122708	0.573875	None	None	None	None	None	None			None
450_G0022200	1435	1106	1161	1122	1176	1124	-0.113392	0.420395	None	None	None	None	None	None			None
450_G0022230	1125	1037	1180	1156	1146	1317	0.103223	0.594427	None	None	None	None	None	None			None
450_G0022670	1228	1097	1330	1257	1558	1360	0.178823	0.290801	None	None	None	None	None	None			None
450_G0023110	1198	828	765	1141	1074	847	0.144002	0.50436	None	None	None	None	None	None			None
450_G0023430	3965	2985	3606	4008	4305	3958	0.216156	0.0479864	None	None	None	None	None	None			None
450_G0023790	4786	3423	3505	3636	3271	3181	-0.208387	0.107222	None	None	None	None	None	None			None
450_G0024410	36	18	11	11	35	22	0.0882268	0.934197	None	None	None	None	None	None			None
450_G0024420	961	778	822	757	790	646	-0.227037	0.118344	None	None	None	None	None	None			None
450_G0025170	7	3	3	10	11	15	1.4878	0.103672	None	None	None	None	None	None			None
450_G0025400	2007	1363	945	2306	2210	1806	0.56833	0.11272	None	None	None	None	None	None			None
450_G0025410	108	82	85	89	86	64	-0.201373	0.584892	None	None	None	None	None	None			None
450_G0025550	2939	2529	2973	2894	3005	2849	0.0425598	0.821786	None	None	None	None	None	None			None
450_G0025790	60	37	36	26	26	32	-0.65096	0.133999	None	None	None	None	None	None			None
450_G0025950	977	723	685	708	762	696	-0.135052	0.424674	None	None	None	None	None	None			None
450_G0026130	2484	1610	2203	2042	1986	1913	-0.0765475	0.681802	None	None	None	None	None	None			None
450_G0026350	281	320	453	386	428	519	0.310288	0.548221	None	None	None	None	None	None			None
450_G0026420	0	1	0	0	0	0	-0.970592	0.917775	None	None	None	None	None	None			None
450_G0026850	4032	2854	3970	3225	3151	3050	-0.202465	0.155817	None	None	None	None	None	None			None
450_G0026900	179	165	182	105	91	132	-0.689891	0.00156446	None	None	None	None	None	None			None
450_G0026910	481	309	361	292	299	318	-0.331681	0.0462166	None	None	None	None	None	None			None
450_G0026920	1341	1009	1071	1022	931	888	-0.265497	0.0385135	None	None	None	None	None	None			None
450_G0027210	9744	9170	13097	10704	9872	13309	0.0653262	0.896649	None	None	None	None	None	None			None
450_G0027230	26	24	38	11	39	23	-0.290419	0.700121	None	None	None	None	None	None			None
450_G0028690	968	785	763	689	842	837	-0.0904448	0.635593	None	None	None	None	None	None			None
450_G0029150	1291	896	683	940	902	849	-0.0795102	0.773556	None	None	None	None	None	None			None
450_G0029280	14	17	15	9	22	12	-0.119788	0.917011	None	None	None	None	None	None			None
450_G0029330	654	519	561	563	665	574	0.0524404	0.808552	None	None	None	None	None	None			None
450_G0029430	302	245	286	225	251	259	-0.184876	0.379068	None	None	None	None	None	None			None
450_G0029720	166	140	149	170	189	162	0.190618	0.459108	None	None	None	None	None	None			None
450_G0029970	4	3	0	14	8	5	1.96349	0.0995226	None	None	None	None	None	None			None
450_G0030050	3	2	2	4	2	2	0.202518	0.937442	None	None	None	None	None	None			None
450_G0030080	83	79	72	119	100	113	0.498628	0.0642998	None	None	None	None	None	None			None
450_G0030580	81	82	73	96	94	105	0.312452	0.321563	None	None	None	None	None	None			None
450_G0030750	1499	1274	1220	1197	1315	1327	-0.0617916	0.734256	None	None	None	None	None	None			None
450_G0030960	6241	5123	8051	8110	8262	10695	0.468696	0.198855	None	None	None	None	None	None			None
450_G0030970	53	43	32	40	53	47	0.129203	0.823092	None	None	None	None	None	None			None
450_G0030990	15	12	17	9	11	13	-0.420539	0.636373	None	None	None	None	None	None			None
450_G0031030	550	399	517	963	1032	1272	1.15657	1.29652e-19	None	None	None	None	None	None			None
450_G0031050	21	18	17	14	13	13	-0.488299	0.512645	None	None	None	None	None	None			None
450_G0031060	34	25	17	31	32	25	0.217759	0.754828	None	None	None	None	None	None			None
450_G0031070	2552	2434	3313	2069	2174	2738	-0.267423	0.478066	None	None	None	None	None	None			None
450_G0031080	216	178	165	131	153	134	-0.421879	0.0438373	None	None	None	None	None	None			None
450_G0031120	456	375	348	385	471	419	0.109845	0.608747	None	None	None	None	None	None			None
450_G0031330	15	5	20	11	11	12	-0.223411	0.84746	None	None	None	None	None	None			None
450_G0031640	135	87	134	138	138	165	0.312299	0.247271	None	None	None	None	None	None			None
450_G0031660	119	118	103	120	118	143	0.155128	0.641264	None	None	None	None	None	None			None
450_G0031840	94	63	62	62	103	95	0.252427	0.512842	None	None	None	None	None	None			None
450_G0031850	96	84	94	111	130	118	0.38305	0.149399	None	None	None	None	None	None			None
450_G0032200	1	1	2	0	3	2	0.296973	0.932522	None	None	None	None	None	None			None
450_G0032320	7	0	0	0	6	7	1.06419	0.858054	None	None	None	None	None	None			None
450_G0032620	3048	1911	1797	2270	2562	2199	0.0736964	0.751385	None	None	None	None	None	None			None
450_G0032850	620	452	514	443	463	396	-0.282793	0.058059	None	None	None	None	None	None			None
450_G0033150	179	145	147	137	211	159	0.101363	0.766874	None	None	None	None	None	None			None
450_G0033160	389	289	348	243	268	270	-0.39388	0.0135137	None	None	None	None	None	None			None
450_G0033460	1368	998	1185	1185	1070	1110	-0.074845	0.671311	None	None	None	None	None	None			None
450_G0033500	765	544	735	622	601	587	-0.174098	0.307675	None	None	None	None	None	None			None
450_G0033680	913	685	887	728	745	728	-0.176598	0.253585	None	None	None	None	None	None			None
450_G0033780	1	1	0	0	0	0	-1.85485	0.747126	None	None	None	None	None	None			None
450_G0034130	11	11	9	4	4	1	-1.79447	0.0791849	None	None	None	None	None	None			None
450_G0034190	4192	3311	3202	2962	2987	2728	-0.302982	0.0042348	None	None	None	None	None	None			None
450_G0034200	1180	1016	1159	1159	1126	1256	0.0705807	0.711842	None	None	None	None	None	None			None
450_G0034410	3244	3015	4993	3235	3068	4285	-0.106188	0.867883	None	None	None	None	None	None			None
450_G0034440	192	126	145	150	162	178	0.0882291	0.784061	None	None	None	None	None	None			None
450_G0034480	500	409	307	345	460	396	-0.0188236	0.95524	None	None	None	None	None	None			None
450_G0034890	674	592	586	478	387	362	-0.599164	4.03284e-05	None	None	None	None	None	None			None
450_G0034970	455	388	414	267	311	321	-0.489906	0.000835966	None	None	None	None	None	None			None
450_G0035140	15	22	13	15	27	31	0.52189	0.450136	None	None	None	None	None	None			None
450_G0035380	946	736	666	319	357	344	-1.20153	8.35692e-24	None	None	None	None	None	None			None
450_G0035920	122	79	108	81	94	77	-0.29047	0.351433	None	None	None	None	None	None			None
450_G0035930	152	108	76	96	134	99	-0.0229585	0.961903	None	None	None	None	None	None			None
450_G0036380	721	634	707	793	772	805	0.193069	0.205263	None	None	None	None	None	None			None
450_G0036640	1358	962	808	1455	1676	1361	0.530549	0.000210995	None	None	None	None	None	None			None
450_G0036830	152	126	133	102	120	148	-0.155551	0.633305	None	None	None	None	None	None			None
450_G0037450	286	216	260	259	191	189	-0.252405	0.282983	None	None	None	None	None	None			None
450_G0037620	1540	1099	940	902	1221	1165	-0.115499	0.615275	None	None	None	None	None	None			None
450_G0037880	13	18	3	16	15	9	0.216961	0.858668	None	None	None	None	None	None			None
450_G0037890	65	53	53	51	48	91	0.151262	0.777491	None	None	None	None	None	None			None
450_G0038120	20	18	17	22	15	21	0.0737622	0.938794	None	None	None	None	None	None			None
450_G0038130	98	105	128	127	135	150	0.29927	0.306588	None	None	None	None	None	None			None
450_G0038140	1791	1428	1636	1566	1676	1837	0.0616197	0.734256	None	None	None	None	None	None			None
450_G0038270	1593	1055	1366	1177	1294	1099	-0.16351	0.290801	None	None	None	None	None	None			None
450_G0038430	44	38	34	19	32	29	-0.541638	0.262171	None	None	None	None	None	None			None
450_G0038810	2669	2277	2095	2084	1981	2005	-0.217902	0.0837461	None	None	None	None	None	None			None
450_G0038830	301	266	293	274	265	307	-0.0306373	0.924261	None	None	None	None	None	None			None
450_G0038860	632	503	617	504	549	507	-0.171889	0.303356	None	None	None	None	None	None			None
450_G0038920	1229	924	1023	1144	1095	1159	0.0990569	0.521448	None	None	None	None	None	None			None
450_G0038940	157	133	169	152	145	152	-0.0379867	0.924261	None	None	None	None	None	None			None
450_G0038950	384	278	310	301	314	286	-0.107045	0.630744	None	None	None	None	None	None			None
450_G0039020	296	214	222	267	238	244	0.0376488	0.906101	None	None	None	None	None	None			None
450_G0039110	281	257	341	224	257	266	-0.247766	0.275627	None	None	None	None	None	None			None
450_G0039130	26	7	15	4	11	11	-0.849395	0.324786	None	None	None	None	None	None			None
450_G0039170	44	38	36	21	24	20	-0.864796	0.0479196	None	None	None	None	None	None			None
450_G0039180	63	59	51	71	111	84	0.611496	0.0472855	None	None	None	None	None	None			None
450_G0039310	1002	793	872	830	784	897	-0.0881976	0.621406	None	None	None	None	None	None			None
450_G0039420	3266	2187	2671	2533	2507	2294	-0.140238	0.318647	None	None	None	None	None	None			None
450_G0039430	285	189	249	201	198	212	-0.23797	0.267264	None	None	None	None	None	None			None
450_G0039470	82	89	81	58	29	42	-0.97805	0.00230754	None	None	None	None	None	None			None
450_G0039510	766	540	657	708	623	699	0.0528904	0.812755	None	None	None	None	None	None			None
450_G0039630	2600	1690	2237	2594	2626	2490	0.247824	0.0509302	None	None	None	None	None	None			None
450_G0039880	3058	1988	2684	2391	2558	2617	-0.0240676	0.917775	None	None	None	None	None	None			None
450_G0040270	722	508	399	436	429	426	-0.324412	0.0898781	None	None	None	None	None	None			None
450_G0040520	722	548	511	597	574	459	-0.124531	0.565647	None	None	None	None	None	None			None
450_G0040590	177	149	151	107	128	150	-0.313543	0.215873	None	None	None	None	None	None			None
450_G0040890	1265	997	931	1036	1243	1193	0.120269	0.476709	None	None	None	None	None	None			None
450_G0041040	6	5	4	8	8	10	0.793536	0.481058	None	None	None	None	None	None			None
450_G0041080	464	404	445	525	555	558	0.311951	0.0303573	None	None	None	None	None	None			None
450_G0041210	111	90	81	110	119	110	0.26477	0.369514	None	None	None	None	None	None			None
450_G0041250	25	13	16	21	23	16	0.165533	0.853619	None	None	None	None	None	None			None
450_G0041260	444	332	396	360	341	414	-0.0711476	0.773556	None	None	None	None	None	None			None
450_G0041430	310	263	285	292	198	219	-0.277873	0.230654	None	None	None	None	None	None			None
450_G0041440	7676	5261	6916	6289	5998	5517	-0.152278	0.29243	None	None	None	None	None	None			None
450_G0041820	11749	8635	8400	12363	10256	10742	0.220079	0.115165	None	None	None	None	None	None			None
450_G0042210	653	458	569	568	616	573	0.0671098	0.749198	None	None	None	None	None	None			None
450_G0042380	4453	3014	3685	3743	3996	3774	0.0520314	0.756469	None	None	None	None	None	None			None
450_G0042660	180	162	197	41	36	49	-2.10617	1.44602e-21	None	None	None	None	None	None			None
450_G0042670	110	88	88	97	83	78	-0.148713	0.691232	None	None	None	None	None	None			None
450_G0043010	6	10	8	8	8	12	0.197139	0.88212	None	None	None	None	None	None			None
450_G0043180	72	59	32	84	58	55	0.280123	0.560843	None	None	None	None	None	None			None
450_G0043190	2852	2347	1828	2521	2358	2025	-0.0244925	0.933377	None	None	None	None	None	None			None
450_G0043300	83	70	73	34	30	45	-1.0552	0.000514124	None	None	None	None	None	None			None
450_G0043620	2533	1740	2267	2206	1890	2105	-0.0709523	0.717061	None	None	None	None	None	None			None
450_G0043630	1781	1126	1376	1745	1457	1334	0.0954997	0.653923	None	None	None	None	None	None			None
450_G0044570	571	402	372	457	533	476	0.130687	0.530963	None	None	None	None	None	None			None
450_G0044590	3066	2607	2121	2265	2126	1906	-0.309681	0.036043	None	None	None	None	None	None			None
450_G0044760	444	308	287	237	344	334	-0.177171	0.476395	None	None	None	None	None	None			None
450_G0045150	645	484	519	445	531	465	-0.193401	0.233024	None	None	None	None	None	None			None
450_G0045450	59	39	66	44	59	50	-0.101515	0.858668	None	None	None	None	None	None			None
450_G0045460	3226	2022	2446	2189	2189	2109	-0.234071	0.0686067	None	None	None	None	None	None			None
450_G0045710	4970	3328	4068	4217	3729	3854	-0.0588804	0.751942	None	None	None	None	None	None			None
450_G0045880	240	179	262	209	268	205	-0.00287079	0.993967	None	None	None	None	None	None			None
450_G0046020	2362	1969	2079	1398	1312	1486	-0.615376	6.6095e-10	None	None	None	None	None	None			None
450_G0046050	73	68	81	84	75	65	0.00405829	0.993967	None	None	None	None	None	None			None
450_G0046510	117	89	73	103	96	111	0.156298	0.667884	None	None	None	None	None	None			None
450_G0046520	159	110	92	124	103	126	-0.0221858	0.960739	None	None	None	None	None	None			None
450_G0046570	304	265	263	343	309	298	0.186756	0.360591	None	None	None	None	None	None			None
450_G0046860	49	42	36	41	56	29	-0.0164159	0.981326	None	None	None	None	None	None			None
450_G0046910	247	171	205	199	220	196	-0.0156481	0.961777	None	None	None	None	None	None			None
450_G0047050	6	1	8	6	4	4	-0.0793605	0.966362	None	None	None	None	None	None			None
450_G0047380	1137	670	952	786	915	882	-0.0842148	0.703083	None	None	None	None	None	None			None
450_G0047390	6378	4142	5464	5190	4787	4584	-0.125624	0.430473	None	None	None	None	None	None			None
450_G0047520	275	251	249	284	334	366	0.335878	0.0699023	None	None	None	None	None	None			None
450_G0048250	3153	2289	2459	2853	2972	2705	0.114229	0.380447	None	None	None	None	None	None			None
450_G0048510	299	252	205	270	263	259	0.0660319	0.821786	None	None	None	None	None	None			None
450_G0048610	2767	2163	2172	2268	2275	1996	-0.119034	0.405914	None	None	None	None	None	None			None
450_G0048630	648	567	714	319	319	340	-0.989732	1.07793e-13	None	None	None	None	None	None			None
450_G0048700	2646	2251	2204	2468	2691	2673	0.135723	0.295101	None	None	None	None	None	None			None
450_G0049010	109	99	138	97	116	129	-0.0287483	0.94965	None	None	None	None	None	None			None
450_G0049020	133	80	95	147	163	189	0.70551	0.00100623	None	None	None	None	None	None			None
450_G0049210	464	333	419	540	518	465	0.326522	0.033375	None	None	None	None	None	None			None
450_G0049290	422	357	376	326	338	363	-0.174235	0.34837	None	None	None	None	None	None			None
450_G0049340	12	4	11	6	3	4	-1.03067	0.359901	None	None	None	None	None	None			None
450_G0049350	1865	1263	1029	1140	1358	1137	-0.181279	0.380553	None	None	None	None	None	None			None
450_G0049370	1163	945	917	1010	1104	1127	0.0972719	0.553539	None	None	None	None	None	None			None
450_G0049440	1698	1326	1444	1304	1366	1258	-0.187216	0.116206	None	None	None	None	None	None			None
450_G0049490	1030	839	696	853	773	740	-0.115344	0.578195	None	None	None	None	None	None			None
450_G0049530	521	477	500	392	356	392	-0.402606	0.00672348	None	None	None	None	None	None			None
450_G0049770	18	20	19	22	27	19	0.24029	0.757719	None	None	None	None	None	None			None
450_G0049860	1652	1156	1177	1263	1426	1345	0.0239431	0.917011	None	None	None	None	None	None			None
450_G0049920	2481	1755	2414	1960	2003	1816	-0.201509	0.165469	None	None	None	None	None	None			None
450_G0049940	492	451	447	576	590	608	0.343498	0.0141341	None	None	None	None	None	None			None
450_G0050090	240	138	156	168	193	178	0.0269864	0.941998	None	None	None	None	None	None			None
450_G0050160	381	233	258	322	311	305	0.117723	0.628173	None	None	None	None	None	None			None
450_G0050500	272	168	167	197	249	220	0.145288	0.599604	None	None	None	None	None	None			None
450_G0050660	43	34	44	15	21	28	-0.92345	0.0377446	None	None	None	None	None	None			None
450_G0050710	286	254	179	143	145	136	-0.764946	9.82665e-05	None	None	None	None	None	None			None
450_G0050790	717	558	543	464	494	445	-0.373441	0.00503577	None	None	None	None	None	None			None
450_G0051030	5219	3433	4594	3640	3522	3628	-0.288569	0.0165729	None	None	None	None	None	None			None
450_G0051070	625	498	479	590	522	475	-0.0130056	0.961563	None	None	None	None	None	None			None
450_G0051120	163	103	133	154	120	116	-0.0241678	0.954157	None	None	None	None	None	None			None
450_G0051220	323	276	228	297	289	271	0.0493221	0.869021	None	None	None	None	None	None			None
450_G0051580	1258	912	833	959	1227	1027	0.102093	0.61937	None	None	None	None	None	None			None
450_G0052350	57	19	41	51	59	59	0.554693	0.192339	None	None	None	None	None	None			None
450_G0052730	832	727	753	1277	1283	1322	0.741064	2.03483e-13	None	None	None	None	None	None			None
450_G0053020	679	584	693	630	626	695	-0.011264	0.964068	None	None	None	None	None	None			None
450_G0053080	175	135	175	138	138	136	-0.237892	0.351433	None	None	None	None	None	None			None
450_G0053210	738	523	546	572	642	572	-0.0124102	0.960739	None	None	None	None	None	None			None
450_G0053510	554	419	425	486	550	502	0.138645	0.434985	None	None	None	None	None	None			None
450_G0053520	41	31	24	50	34	31	0.267164	0.645312	None	None	None	None	None	None			None
450_G0053570	31	24	34	30	44	31	0.232581	0.702755	None	None	None	None	None	None			None
450_G0053890	539	474	565	659	605	636	0.259764	0.103492	None	None	None	None	None	None			None
450_G0053900	82	68	110	94	100	90	0.118267	0.783705	None	None	None	None	None	None			None
450_G0054180	1059	886	1006	1230	1271	1330	0.370705	0.00102695	None	None	None	None	None	None			None
450_G0054660	108	86	77	80	114	119	0.206597	0.56145	None	None	None	None	None	None			None
450_G0054830	143	132	117	114	135	121	-0.0907477	0.799342	None	None	None	None	None	None			None
Q0045	8	23	18	8	2	10	-1.34209	0.111748	COX1	cytochrome c oxidase subunit 1	Subunit I of cytochrome c oxidase (Complex IV); Complex IV is the terminal member of the mitochondrial inner membrane electron transport chain; one of three mitochondrially-encoded subunits	GO:0006123 mitochondrial electron transport, cytochrome c to oxygen;GO:0015990 electron transport coupled proton transport;GO:0042775 mitochondrial ATP synthesis coupled electron transport	GO:0005751 mitochondrial respiratory chain complex IV;GO:0045277 respiratory chain complex IV;GO:0005746 mitochondrial respiratory chain	GO:0004129 cytochrome-c oxidase activity;GO:0016676 oxidoreductase activity, acting on a heme group of donors, oxygen as acceptor;GO:0015002 heme-copper terminal oxidase activity	GO:9999999	GO:0006123,GO:0015990,GO:0042775,GO:0005751,GO:0045277,GO:0005746,GO:0004129,GO:0016676,GO:0015002	(sce00190)Oxidative phosphorylation; (sce01100)Metabolic pathways
Q0080	0	0	0	0	0	0	NA	NA	ATP8	F1F0 ATP synthase subunit 8	Subunit 8 of the F0 sector of mitochondrial F1F0 ATP synthase; encoded on the mitochondrial genome; ATP8 and ATP6 mRNAs are not translated in the absence of the F1 sector of ATPase	GO:0015986 ATP synthesis coupled proton transport;GO:0015985 energy coupled proton transport, down electrochemical gradient;GO:0006754 ATP biosynthetic process	GO:0000276 mitochondrial proton-transporting ATP synthase complex, coupling factor F(o);GO:0005753 mitochondrial proton-transporting ATP synthase complex;GO:0045263 proton-transporting ATP synthase complex, coupling factor F(o)	GO:0046933 proton-transporting ATP synthase activity, rotational mechanism;GO:0044769 ATPase activity, coupled to transmembrane movement of ions, rotational mechanism;GO:0019829 cation-transporting ATPase activity	GO:9999999	GO:0015986,GO:0015985,GO:0006754,GO:0000276,GO:0005753,GO:0045263,GO:0046933,GO:0044769,GO:0019829	(sce00190)Oxidative phosphorylation; (sce01100)Metabolic pathways
Q0085	0	0	0	0	0	0	NA	NA	ATP6	F1F0 ATP synthase subunit a	Subunit a of the F0 sector of mitochondrial F1F0 ATP synthase; mitochondrially encoded; translation is specifically activated by Atp22p; ATP6 and ATP8 mRNAs are not translated in the absence of the F1 sector of ATPase; mutations in human ortholog MT-ATP6 are associated with neurodegenerative disorders such as Neurogenic Ataxia and Retinitis Pigmentosa (NARP), Leigh syndrome (LS), Charcot-Marie-To…	GO:0015986 ATP synthesis coupled proton transport;GO:0015985 energy coupled proton transport, down electrochemical gradient;GO:0006754 ATP biosynthetic process	GO:0000276 mitochondrial proton-transporting ATP synthase complex, coupling factor F(o);GO:0005753 mitochondrial proton-transporting ATP synthase complex;GO:0045263 proton-transporting ATP synthase complex, coupling factor F(o)	GO:0046933 proton-transporting ATP synthase activity, rotational mechanism;GO:0044769 ATPase activity, coupled to transmembrane movement of ions, rotational mechanism;GO:0019829 cation-transporting ATPase activity	GO:9999999	GO:0015986,GO:0015985,GO:0006754,GO:0000276,GO:0005753,GO:0045263,GO:0046933,GO:0044769,GO:0019829	(sce00190)Oxidative phosphorylation; (sce01100)Metabolic pathways
Q0105	3	13	3	1	0	5	-1.73382	0.261548	COB	cytochrome b	Cytochrome b; mitochondrially encoded subunit of the ubiquinol-cytochrome c reductase complex which includes Cobp, Rip1p, Cyt1p, Cor1p, Qcr2p, Qcr6p, Qcr7p, Qcr8p, Qcr9p, and Qcr10p	GO:0006122 mitochondrial electron transport, ubiquinol to cytochrome c;GO:0042775 mitochondrial ATP synthesis coupled electron transport;GO:0042773 ATP synthesis coupled electron transport	GO:0005750 mitochondrial respiratory chain complex III;GO:0045275 respiratory chain complex III;GO:0005746 mitochondrial respiratory chain	GO:0045153 electron transporter, transferring electrons within CoQH2-cytochrome c reductase complex activity;GO:0008121 ubiquinol-cytochrome-c reductase activity;GO:0016681 oxidoreductase activity, acting on diphenols and related substances as donors, cytochrome as acceptor	GO:9999999	GO:0006122,GO:0042775,GO:0042773,GO:0005750,GO:0045275,GO:0005746,GO:0045153,GO:0008121,GO:0016681	(sce00190)Oxidative phosphorylation; (sce01100)Metabolic pathways
Q0250	1	12	1	2	2	2	-1.32389	0.469302	COX2	cytochrome c oxidase subunit 2	Subunit II of cytochrome c oxidase (Complex IV); Complex IV is the terminal member of the mitochondrial inner membrane electron transport chain; one of three mitochondrially-encoded subunits	GO:0006123 mitochondrial electron transport, cytochrome c to oxygen;GO:0042775 mitochondrial ATP synthesis coupled electron transport;GO:0042773 ATP synthesis coupled electron transport	GO:0005751 mitochondrial respiratory chain complex IV;GO:0045277 respiratory chain complex IV;GO:0005746 mitochondrial respiratory chain	GO:0004129 cytochrome-c oxidase activity;GO:0016676 oxidoreductase activity, acting on a heme group of donors, oxygen as acceptor;GO:0015002 heme-copper terminal oxidase activity	GO:9999999	GO:0006123,GO:0042775,GO:0042773,GO:0005751,GO:0045277,GO:0005746,GO:0004129,GO:0016676,GO:0015002	(sce00190)Oxidative phosphorylation; (sce01100)Metabolic pathways
YAL002W	389	305	310	283	317	310	-0.142657	0.483709	VPS8	CORVET complex membrane-binding subunit VPS8	Membrane-binding component of the CORVET complex; involved in endosomal vesicle tethering and fusion in the endosome to vacuole protein targeting pathway; interacts with Vps21p; contains RING finger motif	GO:0032511 late endosome to vacuole transport via multivesicular body sorting pathway;GO:0006623 protein targeting to vacuole;GO:0032509 endosome transport via multivesicular body sorting pathway	GO:0033263 CORVET complex;GO:0005795 Golgi stack;GO:0099023 tethering complex	GO:0043495 protein membrane anchor;GO:0051020 GTPase binding;GO:0019899 enzyme binding	GO:9999999	GO:0032511,GO:0006623,GO:0032509,GO:0033263,GO:0005795,GO:0099023,GO:0043495,GO:0051020,GO:0019899	(sce04138)Autophagy - yeast
YAL003W	9308	5722	6693	7743	6671	6417	-0.0442622	0.849751	EFB1	translation elongation factor 1 subunit beta	Translation elongation factor 1 beta; stimulates nucleotide exchange to regenerate EF-1 alpha-GTP for the next elongation cycle; part of the EF-1 complex, which facilitates binding of aminoacyl-tRNA to the ribosomal A site; human homolog EEF1B2 can complement yeast efb1 mutants	GO:1990145 maintenance of translational fidelity;GO:0032232 negative regulation of actin filament bundle assembly;GO:0006449 regulation of translational termination	GO:0005853 eukaryotic translation elongation factor 1 complex;GO:0005829 cytosol;GO:0032991 protein-containing complex	GO:0003746 translation elongation factor activity;GO:0008135 translation factor activity, RNA binding;GO:0005085 guanyl-nucleotide exchange factor activity	GO:9999999	GO:1990145,GO:0032232,GO:0006449,GO:0005853,GO:0005829,GO:0032991,GO:0003746,GO:0008135,GO:0005085
YAL007C	542	368	555	456	524	550	0.0634511	0.814072	ERP2	Erp2p	Member of the p24 family involved in ER to Golgi transport; similar to Emp24p and Erv25p; role in misfolded protein quality control; forms a heterotrimeric complex with Erp1p, Emp24p, and Erv25p; localized to COPII-coated vesicles; ERP2 has a paralog, ERP4, that arose from the whole genome duplication	GO:0006621 protein retention in ER lumen;GO:0035437 maintenance of protein localization in endoplasmic reticulum;GO:0072595 maintenance of protein localization in organelle	GO:0030134 COPII-coated ER to Golgi transport vesicle;GO:0005793 endoplasmic reticulum-Golgi intermediate compartment;GO:0005798 Golgi-associated vesicle	GO:0003674 molecular_function	GO:9999999	GO:0006621,GO:0035437,GO:0072595,GO:0030134,GO:0005793,GO:0005798,GO:0003674
YAL010C	482	362	464	439	426	454	0.0112034	0.966362	MDM10	Mdm10p	Subunit of both the ERMES and the SAM complex; component of ERMES complex which acts as a molecular tether between the mitochondria and the ER, necessary for efficient phospholipid exchange between organelles and for mitophagy; SAM/TOB complex component that functions in the assembly of outer membrane beta-barrel proteins; involved in mitochondrial inheritance and morphology; ERMES complex is oft…	GO:0045040 protein import into mitochondrial outer membrane;GO:0070096 mitochondrial outer membrane translocase complex assembly;GO:1990456 mitochondrion-endoplasmic reticulum membrane tethering	GO:0032865 ERMES complex;GO:0001401 mitochondrial sorting and assembly machinery complex;GO:0031307 integral component of mitochondrial outer membrane	GO:0003674 molecular_function	GO:9999999	GO:0045040,GO:0070096,GO:1990456,GO:0032865,GO:0001401,GO:0031307,GO:0003674	(sce04139)Mitophagy - yeast
YAL011W	591	359	398	477	490	428	0.0628277	0.806109	SWC3	Swc3p	Protein of unknown function; component of the SWR1 complex, which exchanges histone variant H2AZ (Htz1p) for chromatin-bound histone H2A; required for formation of nuclear-associated array of smooth endoplasmic reticulum known as karmellae	GO:0043486 histone exchange;GO:0043044 ATP-dependent chromatin remodeling;GO:0007029 endoplasmic reticulum organization	GO:0000812 Swr1 complex;GO:0097346 INO80-type complex;GO:0070603 SWI/SNF superfamily-type complex	GO:0003674 molecular_function	GO:9999999	GO:0043486,GO:0043044,GO:0007029,GO:0000812,GO:0097346,GO:0070603,GO:0003674
YAL012W	3282	2534	2647	3015	2563	2676	-0.0340681	0.866935	CYS3	cystathionine gamma-lyase CYS3	Cystathionine gamma-lyase; catalyzes one of the two reactions involved in the transsulfuration pathway that yields cysteine from homocysteine with the intermediary formation of cystathionine; protein abundance increases in response to DNA replication stress	GO:0019343 cysteine biosynthetic process via cystathionine;GO:0019346 transsulfuration;GO:0019344 cysteine biosynthetic process	GO:0005634 nucleus;GO:0005737 cytoplasm;GO:0043231 intracellular membrane-bounded organelle	GO:0044540 L-cystine L-cysteine-lyase (deaminating);GO:0080146 L-cysteine desulfhydrase activity;GO:0004123 cystathionine gamma-lyase activity	GO:9999999	GO:0019343,GO:0019346,GO:0019344,GO:0005634,GO:0005737,GO:0043231,GO:0044540,GO:0080146,GO:0004123	(sce)Cysteine biosynthesis, homocysteine + serine => cysteine; (M00338)Cysteine biosynthesis, homocysteine + serine => cysteine; (sce00450)Selenocompound metabolism
YAL013W	1297	983	1150	1097	1087	1092	-0.066409	0.695103	DEP1	Rpd3L histone deacetylase complex subunit DEP1	Component of the Rpd3L histone deacetylase complex; required for diauxic shift-induced histone H2B deposition onto rDNA genes; transcriptional modulator involved in regulation of structural phospholipid biosynthesis genes and metabolically unrelated genes, as well as maintenance of telomeres, mating efficiency, and sporulation	GO:1900526 negative regulation of phosphatidylserine biosynthetic process by negative regulation of transcription from RNA polymerase II promoter;GO:0100056 negative regulation of phosphatidylserine biosynthetic process by transcription from RNA polymerase II promoter;GO:1900525 positive regulation of phosphatidylserine biosynthetic process by positive regulation of transcription from RNA polymer…	GO:0033698 Rpd3L complex;GO:0070210 Rpd3L-Expanded complex;GO:0070822 Sin3-type complex	GO:0004407 histone deacetylase activity;GO:0033558 protein deacetylase activity;GO:0019213 deacetylase activity	GO:9999999	GO:1900526,GO:0100056,GO:1900525,GO:0033698,GO:0070210,GO:0070822,GO:0004407,GO:0033558,GO:0019213
YAL014C	1120	901	1060	1101	1025	976	0.00637018	0.978503	SYN8	syntaxin	Endosomal SNARE related to mammalian syntaxin 8	GO:0006896 Golgi to vacuole transport;GO:0006906 vesicle fusion;GO:0048278 vesicle docking	GO:0031201 SNARE complex;GO:0010008 endosome membrane;GO:0044440 endosomal part	GO:0005484 SNAP receptor activity;GO:0000149 SNARE binding;GO:0005515 protein binding	GO:9999999	GO:0006896,GO:0006906,GO:0048278,GO:0031201,GO:0010008,GO:0044440,GO:0005484,GO:0000149,GO:0005515	(sce04130)SNARE interactions in vesicular transport
YAL015C	410	286	280	382	386	381	0.242085	0.174994	NTG1	bifunctional N-glycosylase/AP lyase NTG1	DNA N-glycosylase and apurinic/apyrimidinic (AP) lyase; involved in base excision repair; acts in both nucleus and mitochondrion; creates a double-strand break at mtDNA origins that stimulates replication in response to oxidative stress; required for maintaining mitochondrial genome integrity; NTG1 has a paralog, NTG2, that arose from the whole genome duplication	GO:0090297 positive regulation of mitochondrial DNA replication;GO:1901860 positive regulation of mitochondrial DNA metabolic process;GO:0090296 regulation of mitochondrial DNA replication	GO:0005739 mitochondrion;GO:0005634 nucleus;GO:0044444 cytoplasmic part	GO:0000703 oxidized pyrimidine nucleobase lesion DNA N-glycosylase activity;GO:0008534 oxidized purine nucleobase lesion DNA N-glycosylase activity;GO:0000702 oxidized base lesion DNA N-glycosylase activity	GO:9999999	GO:0090297,GO:1901860,GO:0090296,GO:0005739,GO:0005634,GO:0044444,GO:0000703,GO:0008534,GO:0000702	(sce03410)Base excision repair
YAL016W	2024	1561	1548	1587	1833	1788	0.0211637	0.922952	TPD3	protein phosphatase 2A structural subunit TPD3	Regulatory subunit A of the heterotrimeric PP2A complex; the heterotrimeric protein phosphatase 2A (PP2A) complex also contains regulatory subunit Cdc55p and either catalytic subunit Pph21p or Pph22p; required for cell morphogenesis and transcription by RNA polymerase III	GO:0007094 mitotic spindle assembly checkpoint;GO:0071174 mitotic spindle checkpoint;GO:0045841 negative regulation of mitotic metaphase/anaphase transition	GO:0000159 protein phosphatase type 2A complex;GO:0005934 cellular bud tip;GO:0043332 mating projection tip	GO:0004722 protein serine/threonine phosphatase activity;GO:0019888 protein phosphatase regulator activity;GO:0019208 phosphatase regulator activity	GO:9999999	GO:0007094,GO:0071174,GO:0045841,GO:0000159,GO:0005934,GO:0043332,GO:0004722,GO:0019888,GO:0019208	(sce03015)mRNA surveillance pathway; (sce04111)Cell cycle - yeast; (sce04113)Meiosis - yeast
YAL017W	1212	1068	1024	1232	1311	1317	0.217424	0.092538	PSK1	serine/threonine protein kinase PSK1	PAS domain-containing serine/threonine protein kinase; coordinately regulates protein synthesis and carbohydrate metabolism and storage in response to a unknown metabolite that reflects nutritional status; PSK1 has a paralog, PSK2, that arose from the whole genome duplication	GO:0060917 regulation of (1->6)-beta-D-glucan biosynthetic process;GO:0045719 negative regulation of glycogen biosynthetic process;GO:0006078 (1->6)-beta-D-glucan biosynthetic process	GO:0005829 cytosol;GO:0005634 nucleus;GO:0044444 cytoplasmic part	GO:0004674 protein serine/threonine kinase activity;GO:0004672 protein kinase activity;GO:0016773 phosphotransferase activity, alcohol group as acceptor	GO:9999999	GO:0060917,GO:0045719,GO:0006078,GO:0005829,GO:0005634,GO:0044444,GO:0004674,GO:0004672,GO:0016773
YAL018C	0	0	1	2	0	0	0.904943	0.872294	LDS1	Lds1p	Protein Involved in spore wall assembly; localizes to lipid droplets found on or outside of the prospore membrane; shares similarity with Lds2p and Rrt8p, and a strain mutant for all 3 genes exhibits reduced dityrosine fluorescence relative to the single mutants	GO:0030476 ascospore wall assembly;GO:0070591 ascospore wall biogenesis;GO:0042244 spore wall assembly	GO:0005619 ascospore wall;GO:0031160 spore wall;GO:0005628 prospore membrane	GO:0003674 molecular_function	GO:9999999	GO:0030476,GO:0070591,GO:0042244,GO:0005619,GO:0031160,GO:0005628,GO:0003674
YAL019W	982	676	633	807	952	842	0.191209	0.261848	FUN30	DNA-dependent ATPase FUN30	Snf2p family member with ATP-dependent chromatin remodeling activity; has a role in silencing at the mating type locus, telomeres and centromeres; enriched at centromeres and is required for correct chromatin structure around centromeres, as well as at the boundary element of the silent HMR; recruited to DNA double-strand breaks (DSBs) where it promotes 5' strand resection of DSBs; potential Cdc2…	GO:0070870 heterochromatin maintenance involved in chromatin silencing;GO:0070869 heterochromatin assembly involved in chromatin silencing;GO:0070829 heterochromatin maintenance	GO:0031934 mating-type region heterochromatin;GO:0000792 heterochromatin;GO:0000781 chromosome, telomeric region	GO:0008094 DNA-dependent ATPase activity;GO:0004386 helicase activity;GO:0042623 ATPase activity, coupled	GO:9999999	GO:0070870,GO:0070869,GO:0070829,GO:0031934,GO:0000792,GO:0000781,GO:0008094,GO:0004386,GO:0042623
YAL020C	537	448	414	701	620	567	0.430933	0.00324873	ATS1	Ats1p	Protein required for modification of wobble nucleosides in tRNA; acts with Elongator complex, Kti11p, and Kti12p; has a potential role in regulatory interactions between microtubules and the cell cycle; forms a stable heterodimer with Kti11p	GO:0007117 budding cell bud growth;GO:0002098 tRNA wobble uridine modification;GO:0007114 cell budding	GO:0005737 cytoplasm;GO:0005622 intracellular;GO:0044424 intracellular part	GO:0003674 molecular_function	GO:9999999	GO:0007117,GO:0002098,GO:0007114,GO:0005737,GO:0005622,GO:0044424,GO:0003674
YAL023C	3139	2208	2332	2401	2444	2621	-0.0338956	0.85972	PMT2	dolichyl-phosphate-mannose-protein mannosyltransferase PMT2	Protein O-mannosyltransferase of the ER membrane; transfers mannose residues from dolichyl phosphate-D-mannose to protein serine/threonine residues; involved in ER quality control; acts in a complex with Pmt1p, can instead interact with Pmt5p; antifungal drug target; PMT2 has a paralog, PMT3, that arose from the whole genome duplication	GO:0071712 ER-associated misfolded protein catabolic process;GO:1900101 regulation of endoplasmic reticulum unfolded protein response;GO:0035269 protein O-linked mannosylation	GO:0097584 dolichyl-phosphate-mannose-protein mannosyltransferase Pmt5p-Pmt2p dimer complex;GO:0097582 dolichyl-phosphate-mannose-protein mannosyltransferase Pmt1p-Pmt2p dimer complex;GO:0031502 dolichyl-phosphate-mannose-protein mannosyltransferase complex	GO:0004169 dolichyl-phosphate-mannose-protein mannosyltransferase activity;GO:0000030 mannosyltransferase activity;GO:0016758 transferase activity, transferring hexosyl groups	GO:9999999	GO:0071712,GO:1900101,GO:0035269,GO:0097584,GO:0097582,GO:0031502,GO:0004169,GO:0000030,GO:0016758	(sce00515)Mannose type O-glycan biosynthesis; (sce00514)Other types of O-glycan biosynthesis; (sce01100)Metabolic pathways
YAL024C	159	121	124	155	157	162	0.231614	0.357918	LTE1	mitotic regulator LTE1	Protein similar to GDP/GTP exchange factors; without detectable GEF activity; required for asymmetric localization of Bfa1p at daughter-directed spindle pole bodies and for mitotic exit at low temperatures	GO:0061510 asymmetric protein localization to new mitotic spindle pole body;GO:0031578 mitotic spindle orientation checkpoint;GO:0061492 asymmetric protein localization to old or new spindle pole body	GO:0005933 cellular bud;GO:0005737 cytoplasm;GO:0005622 intracellular	GO:0005088 Ras guanyl-nucleotide exchange factor activity;GO:0005085 guanyl-nucleotide exchange factor activity;GO:0017016 Ras GTPase binding	GO:9999999	GO:0061510,GO:0031578,GO:0061492,GO:0005933,GO:0005737,GO:0005622,GO:0005088,GO:0005085,GO:0017016	(sce04111)Cell cycle - yeast
YAL025C	1127	748	946	878	771	622	-0.30503	0.0759321	MAK16	ribosome biosynthesis protein MAK16	Essential nuclear protein; constituent of 66S pre-ribosomal particles; required for maturation of 25S and 5.8S rRNAs; required for maintenance of M1 satellite double-stranded RNA of the L-A virus	GO:0000463 maturation of LSU-rRNA from tricistronic rRNA transcript (SSU-rRNA, 5.8S rRNA, LSU-rRNA);GO:0000466 maturation of 5.8S rRNA from tricistronic rRNA transcript (SSU-rRNA, 5.8S rRNA, LSU-rRNA);GO:0000470 maturation of LSU-rRNA	GO:0030687 preribosome, large subunit precursor;GO:0030684 preribosome;GO:0005730 nucleolus	GO:0003674 molecular_function	GO:9999999	GO:0000463,GO:0000466,GO:0000470,GO:0030687,GO:0030684,GO:0005730,GO:0003674
YAL029C	768	573	597	716	630	679	0.066883	0.750556	MYO4	myosin 4	Type V myosin motor involved in actin-based transport of cargos; required for mRNA transport, including ASH1 mRNA, and facilitating the growth and movement of ER tubules into the growing bud along with She3p; MYO4 has a paralog, MYO2, that arose from the whole genome duplication	GO:0048309 endoplasmic reticulum inheritance;GO:0007533 mating type switching;GO:0007531 mating type determination	GO:0031941 filamentous actin;GO:0005934 cellular bud tip;GO:0005884 actin filament	GO:0000146 microfilament motor activity;GO:0003774 motor activity;GO:0051015 actin filament binding	GO:9999999	GO:0048309,GO:0007533,GO:0007531,GO:0031941,GO:0005934,GO:0005884,GO:0000146,GO:0003774,GO:0051015
YAL030W	537	519	584	506	507	478	-0.151058	0.44588	SNC1	SNAP receptor SNC1	Vesicle membrane receptor protein (v-SNARE); involved in the fusion between Golgi-derived secretory vesicles with the plasma membrane; proposed to be involved in endocytosis; member of the synaptobrevin/VAMP family of R-type v-SNARE proteins; SNC1 has a paralog, SNC2, that arose from the whole genome duplication	GO:0006893 Golgi to plasma membrane transport;GO:0006906 vesicle fusion;GO:0090174 organelle membrane fusion	GO:0005935 cellular bud neck;GO:0030658 transport vesicle membrane;GO:0005933 cellular bud	GO:0005484 SNAP receptor activity;GO:0005515 protein binding;GO:0005488 binding	GO:9999999	GO:0006893,GO:0006906,GO:0090174,GO:0005935,GO:0030658,GO:0005933,GO:0005484,GO:0005515,GO:0005488	(sce04130)SNARE interactions in vesicular transport
YAL032C	406	291	301	308	285	279	-0.189729	0.335091	PRP45	mRNA splicing protein PRP45	Protein required for pre-mRNA splicing; associates with the spliceosome and interacts with splicing factors Prp22p and Prp46p; orthologous to human transcriptional coactivator SKIP and can activate transcription of a reporter gene	GO:0000350 generation of catalytic spliceosome for second transesterification step;GO:0000393 spliceosomal conformational changes to generate catalytic conformation;GO:0000398 mRNA splicing, via spliceosome	GO:0071006 U2-type catalytic step 1 spliceosome;GO:0071012 catalytic step 1 spliceosome;GO:0071007 U2-type catalytic step 2 spliceosome	GO:0000384 first spliceosomal transesterification activity;GO:0000386 second spliceosomal transesterification activity;GO:0140098 catalytic activity, acting on RNA	GO:9999999	GO:0000350,GO:0000393,GO:0000398,GO:0071006,GO:0071012,GO:0071007,GO:0000384,GO:0000386,GO:0140098	(sce03040)Spliceosome
YAL033W	48	32	37	43	49	44	0.221235	0.662506	POP5	RNA-binding protein POP5	Subunit of both RNase MRP and nuclear RNase P; RNase MRP cleaves pre-rRNA, while nuclear RNase P cleaves tRNA precursors to generate mature 5' ends and facilitates turnover of nuclear RNAs	GO:0034965 intronic box C/D snoRNA processing;GO:0000294 nuclear-transcribed mRNA catabolic process, endonucleolytic cleavage-dependent decay;GO:0031070 intronic snoRNA processing	GO:0005655 nucleolar ribonuclease P complex;GO:0030681 multimeric ribonuclease P complex;GO:0030677 ribonuclease P complex	GO:0004526 ribonuclease P activity;GO:0000171 ribonuclease MRP activity;GO:0004549 tRNA-specific ribonuclease activity	GO:9999999	GO:0034965,GO:0000294,GO:0031070,GO:0005655,GO:0030681,GO:0030677,GO:0004526,GO:0000171,GO:0004549	(sce03008)Ribosome biogenesis in eukaryotes; (sce03013)RNA transport
YAL034C	1272	1035	985	794	862	772	-0.441414	9.38042e-05	FUN19	Fun19p	Non-essential protein of unknown function; expression induced in response to heat stress; FUN19 has a paralog, YOR338W, that arose from the whole genome duplication	GO:0035066 positive regulation of histone acetylation;GO:2000758 positive regulation of peptidyl-lysine acetylation;GO:0035065 regulation of histone acetylation	GO:0070461 SAGA-type complex;GO:0000123 histone acetyltransferase complex;GO:0031248 protein acetyltransferase complex	GO:0004402 histone acetyltransferase activity;GO:0061733 peptide-lysine-N-acetyltransferase activity;GO:0034212 peptide N-acetyltransferase activity	GO:9999999	GO:0035066,GO:2000758,GO:0035065,GO:0070461,GO:0000123,GO:0031248,GO:0004402,GO:0061733,GO:0034212
YAL034W-A	168	93	109	125	123	143	0.0951254	0.79941	MTW1	MIND complex subunit MTW1	Essential component of the MIND kinetochore complex; joins kinetochore subunits contacting DNA to those contacting microtubules; critical to kinetochore assembly; complex consists of Mtw1p Including Nnf1p-Nsl1p-Dsn1p (MIND)	GO:0034501 protein localization to kinetochore;GO:0051382 kinetochore assembly;GO:0071459 protein localization to chromosome, centromeric region	GO:0000818 nuclear MIS12/MIND complex;GO:0000444 MIS12/MIND type complex;GO:0000778 condensed nuclear chromosome kinetochore	GO:0003674 molecular_function	GO:9999999	GO:0034501,GO:0051382,GO:0071459,GO:0000818,GO:0000444,GO:0000778,GO:0003674
YAL035W	2112	1399	1477	1662	1625	1557	-0.0314566	0.883492	FUN12	translation initiation factor eIF5B	Translation initiation factor eIF5B; GTPase that promotes Met-tRNAiMet binding to ribosomes and ribosomal subunit joining; promotes GTP-dependent maturation of 18S rRNA by Nob1p; protein abundance increases in response to DNA replication stress; homolog of bacterial IF2	GO:0001732 formation of cytoplasmic translation initiation complex;GO:0002183 cytoplasmic translational initiation;GO:0000462 maturation of SSU-rRNA from tricistronic rRNA transcript (SSU-rRNA, 5.8S rRNA, LSU-rRNA)	GO:0033290 eukaryotic 48S preinitiation complex;GO:0070993 translation preinitiation complex;GO:0010494 cytoplasmic stress granule	GO:0043022 ribosome binding;GO:0031369 translation initiation factor binding;GO:0003743 translation initiation factor activity	GO:9999999	GO:0001732,GO:0002183,GO:0000462,GO:0033290,GO:0070993,GO:0010494,GO:0043022,GO:0031369,GO:0003743	(sce03013)RNA transport
YAL036C	490	331	372	380	380	319	-0.138283	0.510154	RBG1	GTP-binding protein RBG1	Member of the DRG family of GTP-binding proteins; associates with translating ribosomes; interacts with Tma46p, Ygr250cp, Gir2p and Yap1p via two-hybrid	GO:1903833 positive regulation of cellular response to amino acid starvation;GO:1903832 regulation of cellular response to amino acid starvation;GO:0032109 positive regulation of response to nutrient levels	GO:0010494 cytoplasmic stress granule;GO:0005844 polysome;GO:0036464 cytoplasmic ribonucleoprotein granule	GO:0005525 GTP binding;GO:0032550 purine ribonucleoside binding;GO:0032561 guanyl ribonucleotide binding	GO:9999999	GO:1903833,GO:1903832,GO:0032109,GO:0010494,GO:0005844,GO:0036464,GO:0005525,GO:0032550,GO:0032561
YAL037W	6	7	5	9	2	11	0.282556	0.855794	YAL037W	hypothetical protein	Putative protein of unknown function; YAL037W has a paralog, YOR342C, that arose from the whole genome duplication	GO:0008150 biological_process	GO:0005575 cellular_component	GO:0003674 molecular_function	GO:9999999	GO:0008150,GO:0005575,GO:0003674
YAL038W	38175	28078	39491	28722	28846	32975	-0.225316	0.129762	CDC19	pyruvate kinase CDC19	Pyruvate kinase; functions as a homotetramer in glycolysis to convert phosphoenolpyruvate to pyruvate, the input for aerobic (TCA cycle) or anaerobic (glucose fermentation) respiration; regulated via allosteric activation by fructose bisphosphate; CDC19 has a paralog, PYK2, that arose from the whole genome duplication	GO:0006096 glycolytic process;GO:0006757 ATP generation from ADP;GO:0006754 ATP biosynthetic process	GO:0005886 plasma membrane;GO:0071944 cell periphery;GO:0016020 membrane	GO:0004743 pyruvate kinase activity;GO:0030955 potassium ion binding;GO:0031420 alkali metal ion binding	GO:9999999	GO:0006096,GO:0006757,GO:0006754,GO:0005886,GO:0071944,GO:0016020,GO:0004743,GO:0030955,GO:0031420	(sce)Guanine ribonucleotide biosynthesis IMP => GDP,GTP; (sce)Adenine ribonucleotide biosynthesis, IMP => ADP,ATP; (M00002)Glycolysis, core module involving three-carbon compounds
YAL039C	3667	2890	2713	4370	4049	3722	0.390693	0.00059973	CYC3	holocytochrome c synthase CYC3	Cytochrome c heme lyase (holocytochrome c synthase); attaches heme to apo-cytochrome c (Cyc1p or Cyc7p) in mitochondrial intermembrane space; human homolog HCCS implicated in microphthalmia with linear skin defects (MLS), and can complement yeast null mutant	GO:0018063 cytochrome c-heme linkage;GO:0017003 protein-heme linkage;GO:0017006 protein-tetrapyrrole linkage	GO:0005758 mitochondrial intermembrane space;GO:0031970 organelle envelope lumen;GO:0005743 mitochondrial inner membrane	GO:0004408 holocytochrome-c synthase activity;GO:0016846 carbon-sulfur lyase activity;GO:0016829 lyase activity	GO:9999999	GO:0018063,GO:0017003,GO:0017006,GO:0005758,GO:0031970,GO:0005743,GO:0004408,GO:0016846,GO:0016829	(sce00860)Porphyrin and chlorophyll metabolism
YAL040C	2061	1640	1373	1544	1756	1634	-0.0396133	0.865757	CLN3	cyclin CLN3	G1 cyclin involved in cell cycle progression; activates Cdc28p kinase to promote G1 to S phase transition; plays a role in regulating transcription of other G1 cyclins, CLN1 and CLN2; regulated by phosphorylation and proteolysis; acetyl-CoA induces CLN3 transcription in response to nutrient repletion to promote cell-cycle entry; cell cycle arrest phenotype of the cln1 cln2 cln3 triple null mutant…	GO:0007089 traversing start control point of mitotic cell cycle;GO:1900087 positive regulation of G1/S transition of mitotic cell cycle;GO:0000083 regulation of transcription involved in G1/S transition of mitotic cell cycle	GO:0000307 cyclin-dependent protein kinase holoenzyme complex;GO:1902554 serine/threonine protein kinase complex;GO:1902911 protein kinase complex	GO:0016538 cyclin-dependent protein serine/threonine kinase regulator activity;GO:0019887 protein kinase regulator activity;GO:0019207 kinase regulator activity	GO:9999999	GO:0007089,GO:1900087,GO:0000083,GO:0000307,GO:1902554,GO:1902911,GO:0016538,GO:0019887,GO:0019207	(sce04111)Cell cycle - yeast; (sce04113)Meiosis - yeast
YAL041W	710	565	459	648	583	617	0.0949564	0.680436	CDC24	Rho family guanine nucleotide exchange factor CDC24	Guanine nucleotide exchange factor (GEF) for Cdc42p; required for polarity establishment and maintenance, and mutants have morphological defects in bud formation and shmooing; relocalizes from nucleus to cytoplasm upon DNA replication stress; thermosensitivity of the cdc24-4 mutant in the presence of sorbitol is functionally complemented by human CDC42	GO:0043577 chemotropism;GO:0000282 cellular bud site selection;GO:0031106 septin ring organization	GO:0120171 Cdc24p-Far1p-Gbetagamma complex;GO:0000935 division septum;GO:0030428 cell septum	GO:0005089 Rho guanyl-nucleotide exchange factor activity;GO:0005088 Ras guanyl-nucleotide exchange factor activity;GO:0017048 Rho GTPase binding	GO:9999999	GO:0043577,GO:0000282,GO:0031106,GO:0120171,GO:0000935,GO:0030428,GO:0005089,GO:0005088,GO:0017048	(sce04011)MAPK signaling pathway - yeast
YAL042W	1876	1601	1627	1951	1854	2066	0.196978	0.12395	ERV46	Erv46p	Protein localized to COPII-coated vesicles; forms a complex with Erv41p; involved in the membrane fusion stage of transport	GO:0006890 retrograde vesicle-mediated transport, Golgi to ER;GO:0006888 ER to Golgi vesicle-mediated transport;GO:0048193 Golgi vesicle transport	GO:0030173 integral component of Golgi membrane;GO:0031228 intrinsic component of Golgi membrane;GO:0030134 COPII-coated ER to Golgi transport vesicle	GO:0003674 molecular_function	GO:9999999	GO:0006890,GO:0006888,GO:0048193,GO:0030173,GO:0031228,GO:0030134,GO:0003674
YAL043C	1473	1074	1130	1302	1377	1270	0.106365	0.474822	PTA1	RNA-processing protein PTA1	Subunit of holo-CPF; holo-CPF is a multiprotein complex and functional homolog of mammalian CPSF, required for the cleavage and polyadenylation of mRNA and snoRNA 3' ends; involved in pre-tRNA processing; binds to the phosphorylated CTD of RNAPII	GO:0030846 termination of RNA polymerase II transcription, poly(A)-coupled;GO:0098789 pre-mRNA cleavage required for polyadenylation;GO:0098787 mRNA cleavage involved in mRNA processing	GO:0005847 mRNA cleavage and polyadenylation specificity factor complex;GO:0005849 mRNA cleavage factor complex;GO:0044451 nucleoplasm part	GO:0003723 RNA binding;GO:0003676 nucleic acid binding;GO:1901363 heterocyclic compound binding	GO:9999999	GO:0030846,GO:0098789,GO:0098787,GO:0005847,GO:0005849,GO:0044451,GO:0003723,GO:0003676,GO:1901363	(sce03015)mRNA surveillance pathway
YAL044C	251	220	266	281	314	327	0.314561	0.095174	GCV3	glycine decarboxylase subunit H	H subunit of the mitochondrial glycine decarboxylase complex; glycine decarboxylase is required for the catabolism of glycine to 5,10-methylene-THF; also required for all protein lipoylation; expression is regulated by levels of 5,10-methylene-THF	GO:0019464 glycine decarboxylation via glycine cleavage system;GO:0006546 glycine catabolic process;GO:0009071 serine family amino acid catabolic process	GO:0005960 glycine cleavage complex;GO:1990204 oxidoreductase complex;GO:1902494 catalytic complex	GO:0004375 glycine dehydrogenase (decarboxylating) activity;GO:0016642 oxidoreductase activity, acting on the CH-NH2 group of donors, disulfide as acceptor;GO:0016638 oxidoreductase activity, acting on the CH-NH2 group of donors	GO:9999999	GO:0019464,GO:0006546,GO:0009071,GO:0005960,GO:1990204,GO:1902494,GO:0004375,GO:0016642,GO:0016638	(sce00630)Glyoxylate and dicarboxylate metabolism; (sce00260)Glycine, serine and threonine metabolism; (sce01130)Biosynthesis of antibiotics
YAL044W-A	222	195	256	228	254	232	0.0753019	0.805317	BOL1	Bol1p	Mitochondrial matrix protein involved in Fe-S cluster biogenesis; facilitates [4Fe-2S] cluster inception into mitochondrial proteins such as lipoate synthase and succinate dehydrogenase; interacts and may function with Grx5p at an early step in Fe-S cluster biosynthesis; forms dimeric complexes with Grx5p and Nfu1p that alter the stability of shared Fe/S clusters; sequence similarity to human BOL…	GO:0044572 [4Fe-4S] cluster assembly;GO:0106035 protein maturation by [4Fe-4S] cluster transfer;GO:0097428 protein maturation by iron-sulfur cluster transfer	GO:0005759 mitochondrial matrix;GO:0044429 mitochondrial part;GO:0005739 mitochondrion	GO:0003674 molecular_function	GO:9999999	GO:0044572,GO:0106035,GO:0097428,GO:0005759,GO:0044429,GO:0005739,GO:0003674
YAL046C	124	137	159	84	163	134	-0.165269	0.68091	BOL3	Bol3p	Protein involved in Fe-S cluster transfer to mitochondrial clients; protects [4Fe-4S] clusters from damage due to oxidative stress by acting along with Nfu1p at a late step in the transfer of [4Fe-4S] clusters from the ISA complex to mitochondrial client proteins like lipoate synthase and succinate dehydrogenase; sequence similarity to human BOLA family member, BOLA3, mutations of which are assoc…	GO:0106035 protein maturation by [4Fe-4S] cluster transfer;GO:0097428 protein maturation by iron-sulfur cluster transfer;GO:0051604 protein maturation	GO:0005759 mitochondrial matrix;GO:0044429 mitochondrial part;GO:0005739 mitochondrion	GO:0003674 molecular_function	GO:9999999	GO:0106035,GO:0097428,GO:0051604,GO:0005759,GO:0044429,GO:0005739,GO:0003674
YAL047C	314	235	227	379	389	311	0.478148	0.00371847	SPC72	gamma-tubulin complex subunit SPC72	Gamma-tubulin small complex (gamma-TuSC) receptor; recruits the gamma-TuSC complex to the cytoplasmic side of the SPB, connecting nuclear microtubules to the SPB; involved in astral microtubule formation, stabilization, and with Stu2p, anchoring astral MTs at the cytoplasmic face of the SPB, and regulating plus-end MT dynamics; regulated by Cdc5 kinase	GO:0031578 mitotic spindle orientation checkpoint;GO:0071174 mitotic spindle checkpoint;GO:0001100 negative regulation of exit from mitosis	GO:0061499 outer plaque of mitotic spindle pole body;GO:0005824 outer plaque of spindle pole body;GO:0044732 mitotic spindle pole body	GO:0005200 structural constituent of cytoskeleton;GO:0005198 structural molecule activity;GO:0003674 molecular_function	GO:9999999	GO:0031578,GO:0071174,GO:0001100,GO:0061499,GO:0005824,GO:0044732,GO:0005200,GO:0005198,GO:0003674
YAL048C	453	430	399	393	421	351	-0.148579	0.474822	GEM1	ERMES complex Ca(2+)-binding regulatory GTPase GEM1	Outer mitochondrial membrane GTPase, subunit of the ERMES complex; potential regulatory subunit of the ERMES complex that links the ER to mitochondria and may promote inter-organellar calcium and phospholipid exchange as well as coordinating mitochondrial DNA replication and growth; cells lacking Gem1p contain collapsed, globular, or grape-like mitochondria; ortholog of metazoan Miro GTPases	GO:0055091 phospholipid homeostasis;GO:1990456 mitochondrion-endoplasmic reticulum membrane tethering;GO:0048311 mitochondrion distribution	GO:0032865 ERMES complex;GO:0031307 integral component of mitochondrial outer membrane;GO:0031306 intrinsic component of mitochondrial outer membrane	GO:0003924 GTPase activity;GO:0005525 GTP binding;GO:0032550 purine ribonucleoside binding	GO:9999999	GO:0055091,GO:1990456,GO:0048311,GO:0032865,GO:0031307,GO:0031306,GO:0003924,GO:0005525,GO:0032550	(Human)(hsa04137)Mitophagy - animal
YAL049C	979	732	916	914	890	1030	0.109325	0.545916	AIM2	protein AIM2	Cytoplasmic protein involved in mitochondrial function or organization; null mutant displays reduced frequency of mitochondrial genome loss; potential Hsp82p interactor	GO:0008150 biological_process	GO:0005737 cytoplasm;GO:0005622 intracellular;GO:0044424 intracellular part	GO:0016787 hydrolase activity;GO:0003824 catalytic activity;GO:0003674 molecular_function	GO:9999999	GO:0008150,GO:0005737,GO:0005622,GO:0044424,GO:0016787,GO:0003824,GO:0003674
YAL051W	865	696	708	661	769	736	-0.0697964	0.713941	OAF1	oleate-activated transcription factor OAF1	Oleate-activated transcription factor; subunit of a heterodimeric complex with Pip2p, which binds to oleate-response elements (ORE) in the promoter of genes involved in beta-oxidation of fatty acids, peroxisome organization and biogenesis, activating transcription in the presence of oleate; regulates chromatin silencing at telomeres; involved in diauxic shift; OAF1 has a paralog, PIP2, that arose…	GO:0061429 positive regulation of transcription from RNA polymerase II promoter by oleic acid;GO:0031940 positive regulation of chromatin silencing at telomere;GO:0061421 positive regulation of transcription by oleic acid	GO:0089716 Pip2-Oaf1 complex;GO:0090575 RNA polymerase II transcription factor complex;GO:0044798 nuclear transcription factor complex	GO:0000978 RNA polymerase II proximal promoter sequence-specific DNA binding;GO:0000987 proximal promoter sequence-specific DNA binding;GO:0001228 DNA-binding transcription activator activity, RNA polymerase II-specific	GO:9999999	GO:0061429,GO:0031940,GO:0061421,GO:0089716,GO:0090575,GO:0044798,GO:0000978,GO:0000987,GO:0001228
YAL053W	712	609	536	726	762	804	0.30006	0.0355572	FLC2	flavin adenine dinucleotide transporter FLC2	Putative calcium channel involved in calcium release under hypotonic stress; required for uptake of FAD into endoplasmic reticulum; involved in cell wall maintenance; FLC2 has a paralog, YOR365C, that arose from the whole genome duplication	GO:0015883 FAD transport;GO:0035350 FAD transmembrane transport;GO:0071476 cellular hypotonic response	GO:0005789 endoplasmic reticulum membrane;GO:0098827 endoplasmic reticulum subcompartment;GO:0044432 endoplasmic reticulum part	GO:0015230 FAD transmembrane transporter activity;GO:0015215 nucleotide transmembrane transporter activity;GO:0051184 cofactor transmembrane transporter activity	GO:9999999	GO:0015883,GO:0035350,GO:0071476,GO:0005789,GO:0098827,GO:0044432,GO:0015230,GO:0015215,GO:0051184
YAL054C	1505	1234	883	2394	2515	2231	0.980544	5.81343e-13	ACS1	acetate--CoA ligase 1	Acetyl-coA synthetase isoform; along with Acs2p, acetyl-coA synthetase isoform is the nuclear source of acetyl-coA for histone acetylation; expressed during growth on nonfermentable carbon sources and under aerobic conditions	GO:0019654 acetate fermentation;GO:0019427 acetyl-CoA biosynthetic process from acetate;GO:0006085 acetyl-CoA biosynthetic process	GO:0005783 endoplasmic reticulum;GO:0005739 mitochondrion;GO:0012505 endomembrane system	GO:0003987 acetate-CoA ligase activity;GO:0016880 acid-ammonia (or amide) ligase activity;GO:0016208 AMP binding	GO:9999999	GO:0019654,GO:0019427,GO:0006085,GO:0005783,GO:0005739,GO:0012505,GO:0003987,GO:0016880,GO:0016208	(sce00640)Propanoate metabolism; (sce00680)Methane metabolism; (sce00620)Pyruvate metabolism
YAL055W	137	97	129	109	117	130	-0.0273093	0.94722	PEX22	ubiquitin-protein transferase activating protein PEX22	Putative peroxisomal membrane protein; required for import of peroxisomal proteins; functionally complements a Pichia pastoris pex22 mutation	GO:0016562 protein import into peroxisome matrix, receptor recycling;GO:1902499 positive regulation of protein autoubiquitination;GO:1902498 regulation of protein autoubiquitination	GO:0005779 integral component of peroxisomal membrane;GO:0031231 intrinsic component of peroxisomal membrane;GO:0005778 peroxisomal membrane	GO:0097027 ubiquitin-protein transferase activator activity;GO:0055106 ubiquitin-protein transferase regulator activity;GO:0043495 protein membrane anchor	GO:9999999	GO:0016562,GO:1902499,GO:1902498,GO:0005779,GO:0031231,GO:0005778,GO:0097027,GO:0055106,GO:0043495
YAL056W	856	652	692	589	665	641	-0.215225	0.121119	GPB2	Gpb2p	Multistep regulator of cAMP-PKA signaling; inhibits PKA downstream of Gpa2p and Cyr1p, thereby increasing cAMP dependency; inhibits Ras activity through direct interactions with Ira1p/2p; regulated by G-alpha protein Gpa2p; GPB2 has a paralog, GPB1, that arose from the whole genome duplication	GO:0010255 glucose mediated signaling pathway;GO:0001403 invasive growth in response to glucose limitation;GO:0009757 hexose mediated signaling	GO:0005739 mitochondrion;GO:0005886 plasma membrane;GO:0071944 cell periphery	GO:0004862 cAMP-dependent protein kinase inhibitor activity;GO:0030291 protein serine/threonine kinase inhibitor activity;GO:0004860 protein kinase inhibitor activity	GO:9999999	GO:0010255,GO:0001403,GO:0009757,GO:0005739,GO:0005886,GO:0071944,GO:0004862,GO:0030291,GO:0004860
YAL058W	523	400	478	398	464	453	-0.0935173	0.650631	CNE1	calnexin	Calnexin; integral membrane ER chaperone involved in folding and quality control of glycoproteins; chaperone activity is inhibited by Mpd1p, with which Cne1p interacts; 24% identical to mammalian calnexin; Ca+ binding not yet shown in yeast	GO:0030433 ubiquitin-dependent ERAD pathway;GO:0036503 ERAD pathway;GO:0043161 proteasome-mediated ubiquitin-dependent protein catabolic process	GO:0030176 integral component of endoplasmic reticulum membrane;GO:0031227 intrinsic component of endoplasmic reticulum membrane;GO:0005789 endoplasmic reticulum membrane	GO:0051082 unfolded protein binding;GO:0030246 carbohydrate binding;GO:0005509 calcium ion binding	GO:9999999	GO:0030433,GO:0036503,GO:0043161,GO:0030176,GO:0031227,GO:0005789,GO:0051082,GO:0030246,GO:0005509	(sce04145)Phagosome; (sce04141)Protein processing in endoplasmic reticulum
YAL059W	335	256	287	293	298	237	-0.0850696	0.747552	ECM1	Ecm1p	Pre-ribosomal factor involved in 60S ribosomal protein subunit export; associates with the pre-60S particle; shuttles between the nucleus and cytoplasm	GO:0000055 ribosomal large subunit export from nucleus;GO:0000054 ribosomal subunit export from nucleus;GO:0071428 rRNA-containing ribonucleoprotein complex export from nucleus	GO:0030687 preribosome, large subunit precursor;GO:0030684 preribosome;GO:0005730 nucleolus	GO:0003674 molecular_function	GO:9999999	GO:0000055,GO:0000054,GO:0071428,GO:0030687,GO:0030684,GO:0005730,GO:0003674
YAL060W	3091	2761	2679	2246	2516	2422	-0.257083	0.0257921	BDH1	(R,R)-butanediol dehydrogenase	NAD-dependent (R,R)-butanediol dehydrogenase; catalyzes oxidation of (R,R)-2,3-butanediol to (3R)-acetoin, oxidation of meso-butanediol to (3S)-acetoin, and reduction of acetoin; enhances use of 2,3-butanediol as an aerobic carbon source	GO:0034079 butanediol biosynthetic process;GO:0034077 butanediol metabolic process;GO:0042845 glycol biosynthetic process	GO:0005737 cytoplasm;GO:0005622 intracellular;GO:0044424 intracellular part	GO:0000721 (R,R)-butanediol dehydrogenase activity;GO:0016616 oxidoreductase activity, acting on the CH-OH group of donors, NAD or NADP as acceptor;GO:0016614 oxidoreductase activity, acting on CH-OH group of donors	GO:9999999	GO:0034079,GO:0034077,GO:0042845,GO:0005737,GO:0005622,GO:0044424,GO:0000721,GO:0016616,GO:0016614	(sce00650)Butanoate metabolism
YAL061W	4515	3557	2998	2401	2362	1931	-0.72324	8.97036e-09	BDH2	putative dehydrogenase BDH2	Putative medium-chain alcohol dehydrogenase with similarity to BDH1; transcription induced by constitutively active PDR1 and PDR3	GO:0055114 oxidation-reduction process;GO:0008152 metabolic process;GO:0008150 biological_process	GO:0005634 nucleus;GO:0005737 cytoplasm;GO:0043231 intracellular membrane-bounded organelle	GO:0052587 diacetyl reductase ((R)-acetoin forming) activity;GO:0019152 acetoin dehydrogenase activity;GO:0016616 oxidoreductase activity, acting on the CH-OH group of donors, NAD or NADP as acceptor	GO:9999999	GO:0055114,GO:0008152,GO:0008150,GO:0005634,GO:0005737,GO:0043231,GO:0052587,GO:0019152,GO:0016616	(sce00650)Butanoate metabolism
YAL062W	425	288	252	472	431	372	0.413326	0.0262039	GDH3	glutamate dehydrogenase (NADP(+)) GDH3	NADP(+)-dependent glutamate dehydrogenase; synthesizes glutamate from ammonia and alpha-ketoglutarate; rate of alpha-ketoglutarate utilization differs from Gdh1p; expression regulated by nitrogen and carbon sources; GDH3 has a paralog, GDH1, that arose from the whole genome duplication	GO:0006537 glutamate biosynthetic process;GO:0009084 glutamine family amino acid biosynthetic process;GO:0006536 glutamate metabolic process	GO:0005739 mitochondrion;GO:0005829 cytosol;GO:0005634 nucleus	GO:0004354 glutamate dehydrogenase (NADP+) activity;GO:0004353 glutamate dehydrogenase [NAD(P)+] activity;GO:0016639 oxidoreductase activity, acting on the CH-NH2 group of donors, NAD or NADP as acceptor	GO:9999999	GO:0006537,GO:0009084,GO:0006536,GO:0005739,GO:0005829,GO:0005634,GO:0004354,GO:0004353,GO:0016639	(sce00910)Nitrogen metabolism; (sce00220)Arginine biosynthesis; (sce00250)Alanine, aspartate and glutamate metabolism
YAL067C	219	189	265	182	219	315	0.0784186	0.847679	SEO1	putative permease SEO1	Putative permease; member of the allantoate transporter subfamily of the major facilitator superfamily; mutation confers resistance to ethionine sulfoxide	GO:0055085 transmembrane transport;GO:0006810 transport;GO:0051234 establishment of localization	GO:0071944 cell periphery;GO:0016021 integral component of membrane;GO:0031224 intrinsic component of membrane	GO:0022857 transmembrane transporter activity;GO:0005215 transporter activity;GO:0003674 molecular_function	GO:9999999	GO:0055085,GO:0006810,GO:0051234,GO:0071944,GO:0016021,GO:0031224,GO:0022857,GO:0005215,GO:0003674
YAR002C-A	976	684	970	959	849	926	0.0582351	0.805484	ERP1	Erp1p	Member of the p24 family involved in ER to Golgi transport; role in misfolded protein quality control; forms heterotrimeric complex with Erp2p, Emp24p, and Erv25p; localized to COPII-coated vesicles; ERP1 has a paralog, ERP6, that arose from the whole genome duplication	GO:0006621 protein retention in ER lumen;GO:0035437 maintenance of protein localization in endoplasmic reticulum;GO:0072595 maintenance of protein localization in organelle	GO:0030134 COPII-coated ER to Golgi transport vesicle;GO:0005793 endoplasmic reticulum-Golgi intermediate compartment;GO:0005798 Golgi-associated vesicle	GO:0003674 molecular_function	GO:9999999	GO:0006621,GO:0035437,GO:0072595,GO:0030134,GO:0005793,GO:0005798,GO:0003674
YAR002W	829	616	632	576	679	586	-0.172416	0.278369	NUP60	FG-nucleoporin NUP60	FG-nucleoporin component of central core of the nuclear pore complex; contributes directly to nucleocytoplasmic transport and maintenance of the nuclear pore complex (NPC) permeability barrier and is involved in gene tethering at the nuclear periphery; relocalizes to the cytosol in response to hypoxia; both NUP1 and NUP60 are homologous to human NUP153	GO:0031990 mRNA export from nucleus in response to heat stress;GO:0060188 regulation of protein desumoylation;GO:0016973 poly(A)+ mRNA export from nucleus	GO:0044615 nuclear pore nuclear basket;GO:0044613 nuclear pore central transport channel;GO:0005643 nuclear pore	GO:0017056 structural constituent of nuclear pore;GO:0005543 phospholipid binding;GO:0008289 lipid binding	GO:9999999	GO:0031990,GO:0060188,GO:0016973,GO:0044615,GO:0044613,GO:0005643,GO:0017056,GO:0005543,GO:0008289
YAR003W	307	244	260	288	288	241	0.0090011	0.976784	SWD1	COMPASS subunit protein SWD1	Subunit of the COMPASS (Set1C) complex; COMPASS methylates histone H3 on lysine 4 and is required in transcriptional silencing near telomeres; WD40 beta propeller superfamily member with similarity to mammalian Rbbp7	GO:0006348 chromatin silencing at telomere;GO:0051568 histone H3-K4 methylation;GO:0034968 histone lysine methylation	GO:0048188 Set1C/COMPASS complex;GO:0035097 histone methyltransferase complex;GO:0000781 chromosome, telomeric region	GO:0042800 histone methyltransferase activity (H3-K4 specific);GO:0018024 histone-lysine N-methyltransferase activity;GO:0016279 protein-lysine N-methyltransferase activity	GO:9999999	GO:0006348,GO:0051568,GO:0034968,GO:0048188,GO:0035097,GO:0000781,GO:0042800,GO:0018024,GO:0016279
YAR007C	983	566	599	900	853	749	0.240126	0.20674	RFA1	replication factor A subunit protein RFA1	Subunit of heterotrimeric Replication Protein A (RPA); RPA is a highly conserved single-stranded DNA binding protein involved in DNA replication, repair, and recombination; RPA protects against inappropriate telomere recombination, and upon telomere uncapping, prevents cell proliferation by a checkpoint-independent pathway; role in DNA catenation/decatenation pathway of chromosome disentangling; …	GO:0030491 heteroduplex formation;GO:0006268 DNA unwinding involved in DNA replication;GO:0000722 telomere maintenance via recombination	GO:0005662 DNA replication factor A complex;GO:0043601 nuclear replisome;GO:0030894 replisome	GO:0043047 single-stranded telomeric DNA binding;GO:0098847 sequence-specific single stranded DNA binding;GO:0042162 telomeric DNA binding	GO:9999999	GO:0030491,GO:0006268,GO:0000722,GO:0005662,GO:0043601,GO:0030894,GO:0043047,GO:0098847,GO:0042162	(sce03430)Mismatch repair; (sce03440)Homologous recombination; (sce03030)DNA replication
YAR008W	217	118	145	165	152	185	0.081616	0.818683	SEN34	tRNA splicing endonuclease subunit SEN34	Subunit of the tRNA splicing endonuclease; tRNA splicing endonuclease (Sen complex) is composed of Sen2p, Sen15p, Sen34p, and Sen54p; Sen complex also cleaves the CBP1 mRNA at the mitochondrial surface; Sen34p contains the active site for tRNA 3' splice site cleavage and has similarity to Sen2p and to Archaeal tRNA splicing endonuclease	GO:0000379 tRNA-type intron splice site recognition and cleavage;GO:0006388 tRNA splicing, via endonucleolytic cleavage and ligation;GO:0000394 RNA splicing, via endonucleolytic cleavage and ligation	GO:0000214 tRNA-intron endonuclease complex;GO:1902555 endoribonuclease complex;GO:1905348 endonuclease complex	GO:0000213 tRNA-intron endonuclease activity;GO:0016892 endoribonuclease activity, producing 3'-phosphomonoesters;GO:0004549 tRNA-specific ribonuclease activity	GO:9999999	GO:0000379,GO:0006388,GO:0000394,GO:0000214,GO:1902555,GO:1905348,GO:0000213,GO:0016892,GO:0004549
YAR014C	367	264	242	249	318	275	-0.047798	0.876026	BUD14	protein phosphatase regulator BUD14	Protein involved in bud-site selection; Bud14p-Glc7p complex is a cortical regulator of dynein; forms a complex with Kel1p and Kel2p that regulates Bnr1p (formin) to affect actin cable assembly, cytokinesis, and polarized growth; diploid mutants display a random budding pattern instead of the wild-type bipolar pattern; relative distribution to the nucleus increases upon DNA replication stress	GO:0090337 regulation of formin-nucleated actin cable assembly;GO:0070649 formin-nucleated actin cable assembly;GO:0030046 parallel actin filament bundle assembly	GO:1990615 Kelch-containing formin regulatory complex;GO:0005934 cellular bud tip;GO:0000131 incipient cellular bud site	GO:0019888 protein phosphatase regulator activity;GO:0019208 phosphatase regulator activity;GO:0030234 enzyme regulator activity	GO:9999999	GO:0090337,GO:0070649,GO:0030046,GO:1990615,GO:0005934,GO:0000131,GO:0019888,GO:0019208,GO:0030234
YAR015W	611	500	624	669	614	628	0.13447	0.474679	ADE1	phosphoribosylaminoimidazolesuccinocarboxamide synthase	N-succinyl-5-aminoimidazole-4-carboxamide ribotide synthetase; required for 'de novo' purine nucleotide biosynthesis; red pigment accumulates in mutant cells deprived of adenine; protein abundance increases in response to DNA replication stress	GO:0006189 'de novo' IMP biosynthetic process;GO:0006188 IMP biosynthetic process;GO:0046040 IMP metabolic process	GO:0005634 nucleus;GO:0005737 cytoplasm;GO:0043231 intracellular membrane-bounded organelle	GO:0004639 phosphoribosylaminoimidazolesuccinocarboxamide synthase activity;GO:0016881 acid-amino acid ligase activity;GO:0016879 ligase activity, forming carbon-nitrogen bonds	GO:9999999	GO:0006189,GO:0006188,GO:0046040,GO:0005634,GO:0005737,GO:0043231,GO:0004639,GO:0016881,GO:0016879	(M00048)Inosine monophosphate biosynthesis, PRPP + glutamine => IMP; (sce)Inosine monophosphate biosynthesis, PRPP + glutamine => IMP; (sce00230)Purine metabolism
YAR018C	284	228	201	203	161	203	-0.328453	0.131352	KIN3	serine/threonine protein kinase KIN3	Nonessential serine/threonine protein kinase; possible role in DNA damage response; influences tolerance to high levels of ethanol	GO:1903126 negative regulation of centriole-centriole cohesion;GO:0030997 regulation of centriole-centriole cohesion;GO:0046606 negative regulation of centrosome cycle	GO:0071958 new mitotic spindle pole body;GO:0044732 mitotic spindle pole body;GO:0005816 spindle pole body	GO:0004674 protein serine/threonine kinase activity;GO:0004672 protein kinase activity;GO:0016773 phosphotransferase activity, alcohol group as acceptor	GO:9999999	GO:1903126,GO:0030997,GO:0046606,GO:0071958,GO:0044732,GO:0005816,GO:0004674,GO:0004672,GO:0016773
YAR027W	97	78	87	201	269	267	1.48817	1.90493e-16	UIP3	DUP240 family protein UIP3	Putative integral membrane protein of unknown function; interacts with Ulp1p at the nuclear periphery; member of DUP240 gene family	GO:0016050 vesicle organization;GO:0006996 organelle organization;GO:0016043 cellular component organization	GO:0000329 fungal-type vacuole membrane;GO:0000324 fungal-type vacuole;GO:0098852 lytic vacuole membrane	GO:0003674 molecular_function	GO:9999999	GO:0016050,GO:0006996,GO:0016043,GO:0000329,GO:0000324,GO:0098852,GO:0003674
YAR029W	51	42	49	19	16	24	-1.27042	0.00117157	YAR029W	DUP240 family protein	Member of DUP240 gene family but contains no transmembrane domains; green fluorescent protein (GFP)-fusion protein localizes to the cytoplasm in a punctate pattern	GO:0016050 vesicle organization;GO:0006996 organelle organization;GO:0016043 cellular component organization	GO:0005794 Golgi apparatus;GO:0005783 endoplasmic reticulum;GO:0012505 endomembrane system	GO:0003674 molecular_function	GO:9999999	GO:0016050,GO:0006996,GO:0016043,GO:0005794,GO:0005783,GO:0012505,GO:0003674
YAR035W	220	206	197	176	172	164	-0.29129	0.181539	YAT1	carnitine O-acetyltransferase YAT1	Outer mitochondrial carnitine acetyltransferase; minor ethanol-inducible enzyme involved in transport of activated acyl groups from the cytoplasm into the mitochondrial matrix; phosphorylated	GO:0009437 carnitine metabolic process;GO:0006577 amino-acid betaine metabolic process;GO:0006631 fatty acid metabolic process	GO:0005743 mitochondrial inner membrane;GO:0031966 mitochondrial membrane;GO:0019866 organelle inner membrane	GO:0004092 carnitine O-acetyltransferase activity;GO:0016406 carnitine O-acyltransferase activity;GO:0016413 O-acetyltransferase activity	GO:9999999	GO:0009437,GO:0006577,GO:0006631,GO:0005743,GO:0031966,GO:0019866,GO:0004092,GO:0016406,GO:0016413	(sce04146)Peroxisome
YBL001C	277	188	270	280	318	351	0.370208	0.052341	ECM15	Ecm15p	Non-essential protein of unknown function; likely exists as tetramer, may be regulated by the binding of small-molecule ligands (possibly sulfate ions), may have a role in yeast cell-wall biogenesis	GO:0008150 biological_process	GO:0005829 cytosol;GO:0005634 nucleus;GO:0044444 cytoplasmic part	GO:0003674 molecular_function	GO:9999999	GO:0008150,GO:0005829,GO:0005634,GO:0044444,GO:0003674
YBL002W	502	339	411	504	493	558	0.318502	0.0358952	HTB2	histone H2B	Histone H2B; core histone protein required for chromatin assembly and chromosome function; nearly identical to HTB1; Rad6p-Bre1p-Lge1p mediated ubiquitination regulates reassembly after DNA replication, transcriptional activation, meiotic DSB formation and H3 methylation	GO:0006333 chromatin assembly or disassembly;GO:0006325 chromatin organization;GO:0051276 chromosome organization	GO:0031298 replication fork protection complex;GO:0000788 nuclear nucleosome;GO:0043596 nuclear replication fork	GO:0046982 protein heterodimerization activity;GO:0046983 protein dimerization activity;GO:0003677 DNA binding	GO:9999999	GO:0006333,GO:0006325,GO:0051276,GO:0031298,GO:0000788,GO:0043596,GO:0046982,GO:0046983,GO:0003677	(Human)(hsa05322)Systemic lupus erythematosus; (hsa05034)Alcoholism; (hsa05203)Viral carcinogenesis
YBL003C	342	220	315	333	338	359	0.237072	0.230471	HTA2	histone H2A	Histone H2A; core histone protein required for chromatin assembly and chromosome function; one of two nearly identical (see also HTA1) subtypes; DNA damage-dependent phosphorylation by Mec1p facilitates DNA repair; acetylated by Nat4p	GO:0006333 chromatin assembly or disassembly;GO:0006281 DNA repair;GO:0006325 chromatin organization	GO:0031298 replication fork protection complex;GO:0000788 nuclear nucleosome;GO:0043596 nuclear replication fork	GO:0046982 protein heterodimerization activity;GO:0046983 protein dimerization activity;GO:0003677 DNA binding	GO:9999999	GO:0006333,GO:0006281,GO:0006325,GO:0031298,GO:0000788,GO:0043596,GO:0046982,GO:0046983,GO:0003677
YBL004W	1036	697	713	989	867	812	0.136073	0.476395	UTP20	Utp20p	Component of the small-subunit (SSU) processome; SSU processome is involved in the biogenesis of the 18S rRNA	GO:0000472 endonucleolytic cleavage to generate mature 5'-end of SSU-rRNA from (SSU-rRNA, 5.8S rRNA, LSU-rRNA);GO:0000480 endonucleolytic cleavage in 5'-ETS of tricistronic rRNA transcript (SSU-rRNA, 5.8S rRNA, LSU-rRNA);GO:0000447 endonucleolytic cleavage in ITS1 to separate SSU-rRNA from 5.8S rRNA and LSU-rRNA from tricistronic rRNA transcript (SSU-rRNA, 5.8S rRNA, LSU-rRNA)	GO:0030688 preribosome, small subunit precursor;GO:0030686 90S preribosome;GO:0032040 small-subunit processome	GO:0003729 mRNA binding;GO:0003723 RNA binding;GO:0003676 nucleic acid binding	GO:9999999	GO:0000472,GO:0000480,GO:0000447,GO:0030688,GO:0030686,GO:0032040,GO:0003729,GO:0003723,GO:0003676
YBL005W	1323	934	889	1151	1289	1179	0.208862	0.154873	PDR3	drug-responsive transcription factor PDR3	Transcriptional activator of the pleiotropic drug resistance network; regulates expression of ATP-binding cassette (ABC) transporters through binding to cis-acting PDRE sites (PDR responsive elements); has a role in response to drugs and organic solvents; post-translationally up-regulated in cells lacking functional mitochondrial genome; involved in diauxic shift; relative distribution to nucleus…	GO:2001040 positive regulation of cellular response to drug;GO:2001025 positive regulation of response to drug;GO:2001038 regulation of cellular response to drug	GO:0005634 nucleus;GO:0005737 cytoplasm;GO:0043231 intracellular membrane-bounded organelle	GO:0000978 RNA polymerase II proximal promoter sequence-specific DNA binding;GO:0000987 proximal promoter sequence-specific DNA binding;GO:0001228 DNA-binding transcription activator activity, RNA polymerase II-specific	GO:9999999	GO:2001040,GO:2001025,GO:2001038,GO:0005634,GO:0005737,GO:0043231,GO:0000978,GO:0000987,GO:0001228
YBL006C	2026	1696	1844	1784	1693	1628	-0.129728	0.353306	LDB7	Ldb7p	Component of the RSC chromatin remodeling complex; interacts with Rsc3p, Rsc30p, Npl6p, and Htl1p to form a module important for a broad range of RSC functions	GO:0006337 nucleosome disassembly;GO:0031498 chromatin disassembly;GO:0032986 protein-DNA complex disassembly	GO:0016586 RSC-type complex;GO:0070603 SWI/SNF superfamily-type complex;GO:1904949 ATPase complex	GO:0015616 DNA translocase activity;GO:0008094 DNA-dependent ATPase activity;GO:0042623 ATPase activity, coupled	GO:9999999	GO:0006337,GO:0031498,GO:0032986,GO:0016586,GO:0070603,GO:1904949,GO:0015616,GO:0008094,GO:0042623
YBL008W	280	254	250	290	333	261	0.164653	0.468408	HIR1	Hir1p	Subunit of the HIR complex; HIR is a nucleosome assembly complex involved in regulation of histone gene transcription; contributes to nucleosome formation, heterochromatic gene silencing, and formation of functional kinetochores	GO:0030702 chromatin silencing at centromere;GO:0006336 DNA replication-independent nucleosome assembly;GO:0031935 regulation of chromatin silencing	GO:0000417 HIR complex;GO:0000775 chromosome, centromeric region;GO:0000790 nuclear chromatin	GO:0031491 nucleosome binding;GO:0003714 transcription corepressor activity;GO:0003712 transcription coregulator activity	GO:9999999	GO:0030702,GO:0006336,GO:0031935,GO:0000417,GO:0000775,GO:0000790,GO:0031491,GO:0003714,GO:0003712
YBL009W	148	118	90	111	98	110	-0.155087	0.657884	ALK2	protein kinase ALK2	Protein kinase; along with its paralog, ALK1, required for proper spindle positioning and nuclear segregation following mitotic arrest, proper organization of cell polarity factors in mitosis, proper localization of formins and polarity factors, and survival in cells that activate spindle assembly checkpoint; phosphorylated in response to DNA damage; ALK2 has a paralog, ALK1, that arose from the …	GO:0072355 histone H3-T3 phosphorylation;GO:0035405 histone-threonine phosphorylation;GO:0016572 histone phosphorylation	GO:0005634 nucleus;GO:0005737 cytoplasm;GO:0043231 intracellular membrane-bounded organelle	GO:0072354 histone kinase activity (H3-T3 specific);GO:0035184 histone threonine kinase activity;GO:0035173 histone kinase activity	GO:9999999	GO:0072355,GO:0035405,GO:0016572,GO:0005634,GO:0005737,GO:0043231,GO:0072354,GO:0035184,GO:0035173
YBL010C	257	175	212	254	246	239	0.203056	0.345606	YBL010C	hypothetical protein	Putative protein of unknown function; green fluorescent protein (GFP)-fusion protein colocalizes with clathrin-coated vesicles	GO:0008150 biological_process	GO:0030136 clathrin-coated vesicle;GO:0030135 coated vesicle;GO:0031410 cytoplasmic vesicle	GO:0003677 DNA binding;GO:0003676 nucleic acid binding;GO:1901363 heterocyclic compound binding	GO:9999999	GO:0008150,GO:0030136,GO:0030135,GO:0031410,GO:0003677,GO:0003676,GO:1901363
YBL011W	2440	1841	2163	1846	2120	2151	-0.0761659	0.636373	SCT1	bifunctional glycerol-3-phosphate/glycerone-phosphate O-acyltransferase SCT1	Glycerol 3-phosphate/dihydroxyacetone phosphate sn-1 acyltransferase; dual substrate-specific acyltransferase of the glycerolipid biosynthesis pathway; prefers 16-carbon fatty acids; similar to Gpt2p; gene is constitutively transcribed	GO:0016024 CDP-diacylglycerol biosynthetic process;GO:0046341 CDP-diacylglycerol metabolic process;GO:0006221 pyrimidine nucleotide biosynthetic process	GO:0030176 integral component of endoplasmic reticulum membrane;GO:0031227 intrinsic component of endoplasmic reticulum membrane;GO:0005789 endoplasmic reticulum membrane	GO:0016287 glycerone-phosphate O-acyltransferase activity;GO:0004366 glycerol-3-phosphate O-acyltransferase activity;GO:0102420 sn-1-glycerol-3-phosphate C16:0-DCA-CoA acyl transferase activity	GO:9999999	GO:0016024,GO:0046341,GO:0006221,GO:0030176,GO:0031227,GO:0005789,GO:0016287,GO:0004366,GO:0102420	(sce00561)Glycerolipid metabolism; (sce00564)Glycerophospholipid metabolism; (sce01110)Biosynthesis of secondary metabolites
YBL015W	3911	3011	3340	2589	2754	2778	-0.338359	0.000215388	ACH1	acetyl-CoA hydrolase	Protein with CoA transferase activity; particularly for CoASH transfer from succinyl-CoA to acetate; has minor acetyl-CoA-hydrolase activity; phosphorylated; required for acetate utilization and for diploid pseudohyphal growth	GO:0019679 propionate metabolic process, methylcitrate cycle;GO:0019541 propionate metabolic process;GO:0006083 acetate metabolic process	GO:0005739 mitochondrion;GO:0005829 cytosol;GO:0044444 cytoplasmic part	GO:0008775 acetate CoA-transferase activity;GO:0003986 acetyl-CoA hydrolase activity;GO:0008410 CoA-transferase activity	GO:9999999	GO:0019679,GO:0019541,GO:0006083,GO:0005739,GO:0005829,GO:0044444,GO:0008775,GO:0003986,GO:0008410	(sce00620)Pyruvate metabolism
YBL016W	47	48	48	38	54	52	-0.00290031	0.996332	FUS3	mitogen-activated serine/threonine-protein kinase FUS3	Mitogen-activated serine/threonine protein kinase involved in mating; phosphoactivated by Ste7p; substrates include Ste12p, Far1p, Bni1p, Sst2p; inhibits invasive growth during mating by phosphorylating Tec1p, promoting its; inhibits recruitment of Ste5p, Cdc42p-mediated asymmetry and mating morphogenesis	GO:0071507 pheromone response MAPK cascade;GO:0000750 pheromone-dependent signal transduction involved in conjugation with cellular fusion;GO:0032005 signal transduction involved in positive regulation of conjugation with cellular fusion	GO:0042597 periplasmic space;GO:0043332 mating projection tip;GO:0010494 cytoplasmic stress granule	GO:0004707 MAP kinase activity;GO:0004674 protein serine/threonine kinase activity;GO:0004672 protein kinase activity	GO:9999999	GO:0071507,GO:0000750,GO:0032005,GO:0042597,GO:0043332,GO:0010494,GO:0004707,GO:0004674,GO:0004672	(sce04933)AGE-RAGE signaling pathway in diabetic complications; (sce04011)MAPK signaling pathway - yeast; (sce04111)Cell cycle - yeast
YBL019W	274	217	247	263	269	242	0.0663888	0.807226	APN2	DNA-(apurinic or apyrimidinic site) lyase APN2	Class II abasic (AP) endonuclease involved in repair of DNA damage; homolog of human HAP1 and E. coli exoIII	GO:0006284 base-excision repair;GO:0090305 nucleic acid phosphodiester bond hydrolysis;GO:0006281 DNA repair	GO:0005634 nucleus;GO:0043231 intracellular membrane-bounded organelle;GO:0043227 membrane-bounded organelle	GO:0008311 double-stranded DNA 3'-5' exodeoxyribonuclease activity;GO:0008309 double-stranded DNA exodeoxyribonuclease activity;GO:0008296 3'-5'-exodeoxyribonuclease activity	GO:9999999	GO:0006284,GO:0090305,GO:0006281,GO:0005634,GO:0043231,GO:0043227,GO:0008311,GO:0008309,GO:0008296	(sce03410)Base excision repair
YBL020W	769	602	702	692	654	752	0.0158259	0.947634	RFT1	glycolipid translocation protein	Membrane protein required for translocation of Man5GlcNac2-PP-Dol; required for translocation of Man5GlcNac2-PP-Dol from the cytoplasmic side to the lumenal side of the ER membrane but is not the flippase; mutation is suppressed by expression of human p53 protein; essential gene	GO:0034203 glycolipid translocation;GO:0046836 glycolipid transport;GO:0034204 lipid translocation	GO:0005789 endoplasmic reticulum membrane;GO:0098827 endoplasmic reticulum subcompartment;GO:0044432 endoplasmic reticulum part	GO:0005319 lipid transporter activity;GO:0005215 transporter activity;GO:0003674 molecular_function	GO:9999999	GO:0034203,GO:0046836,GO:0034204,GO:0005789,GO:0098827,GO:0044432,GO:0005319,GO:0005215,GO:0003674
YBL021C	426	337	398	381	376	330	-0.0977763	0.657313	HAP3	Hap3p	Subunit of the Hap2p/3p/4p/5p CCAAT-binding complex; complex is heme-activated and glucose-repressed; complex is a transcriptional activator and global regulator of respiratory gene expression; contains sequences contributing to both complex assembly and DNA binding	GO:0000436 carbon catabolite activation of transcription from RNA polymerase II promoter;GO:0045991 carbon catabolite activation of transcription;GO:0000429 carbon catabolite regulation of transcription from RNA polymerase II promoter	GO:0016602 CCAAT-binding factor complex;GO:0090575 RNA polymerase II transcription factor complex;GO:0044798 nuclear transcription factor complex	GO:0000978 RNA polymerase II proximal promoter sequence-specific DNA binding;GO:0000987 proximal promoter sequence-specific DNA binding;GO:0001228 DNA-binding transcription activator activity, RNA polymerase II-specific	GO:9999999	GO:0000436,GO:0045991,GO:0000429,GO:0016602,GO:0090575,GO:0044798,GO:0000978,GO:0000987,GO:0001228	(Human)(hsa04612)Antigen processing and presentation; (hsa05152)Tuberculosis; (hsa05166)HTLV-I infection
YBL022C	1585	1087	1197	1315	1507	1464	0.153809	0.278849	PIM1	ATP-dependent Lon protease PIM1	ATP-dependent Lon protease; involved in degradation of misfolded proteins in mitochondria; required for biogenesis and maintenance of mitochondria	GO:0070407 oxidation-dependent protein catabolic process;GO:0051131 chaperone-mediated protein complex assembly;GO:0006515 protein quality control for misfolded or incompletely synthesized proteins	GO:0005759 mitochondrial matrix;GO:0044429 mitochondrial part;GO:0005739 mitochondrion	GO:0004176 ATP-dependent peptidase activity;GO:0004252 serine-type endopeptidase activity;GO:0003697 single-stranded DNA binding	GO:9999999	GO:0070407,GO:0051131,GO:0006515,GO:0005759,GO:0044429,GO:0005739,GO:0004176,GO:0004252,GO:0003697
YBL024W	1024	572	686	726	713	668	-0.0960007	0.669507	NCL1	tRNA (cytosine-C5-)-methyltransferase	S-adenosyl-L-methionine-dependent tRNA: m5C-methyltransferase; methylates cytosine to m5C at several positions in tRNAs and intron-containing pre-tRNAs; increases proportion of tRNALeu(CAA) with m5C at wobble position in response to hydrogen peroxide, causing selective translation of mRNA from genes enriched in TTG codon; loss of NCL1 confers hypersensitivity to oxidative stress; similar to Nop2p…	GO:0002127 tRNA wobble base cytosine methylation;GO:0002101 tRNA wobble cytosine modification;GO:0002946 tRNA C5-cytosine methylation	GO:0005730 nucleolus;GO:0031981 nuclear lumen;GO:0070013 intracellular organelle lumen	GO:0016428 tRNA (cytosine-5-)-methyltransferase activity;GO:0016427 tRNA (cytosine) methyltransferase activity;GO:0008175 tRNA methyltransferase activity	GO:9999999	GO:0002127,GO:0002101,GO:0002946,GO:0005730,GO:0031981,GO:0070013,GO:0016428,GO:0016427,GO:0008175
YBL025W	169	116	178	139	145	142	-0.120003	0.713616	RRN10	Rrn10p	Protein involved in promoting high level transcription of rDNA; subunit of UAF (upstream activation factor) for RNA polymerase I	GO:0042790 nucleolar large rRNA transcription by RNA polymerase I;GO:0009303 rRNA transcription;GO:0098781 ncRNA transcription	GO:0000500 RNA polymerase I upstream activating factor complex;GO:0000120 RNA polymerase I transcription factor complex;GO:0044452 nucleolar part	GO:0001165 RNA polymerase I upstream control element sequence-specific DNA binding;GO:0001163 RNA polymerase I regulatory region sequence-specific DNA binding;GO:0001181 RNA polymerase I general transcription initiation factor activity	GO:9999999	GO:0042790,GO:0009303,GO:0098781,GO:0000500,GO:0000120,GO:0044452,GO:0001165,GO:0001163,GO:0001181
YBL026W	326	229	297	301	317	338	0.167961	0.420731	LSM2	Sm-like protein LSM2	Lsm (Like Sm) protein; part of heteroheptameric complexes (Lsm2p-7p and either Lsm1p or 8p): cytoplasmic Lsm1p complex involved in mRNA decay; nuclear Lsm8p complex part of U6 snRNP and possibly involved in processing tRNA, snoRNA, and rRNA; relocalizes from nucleus to cytoplasmic foci upon DNA replication stress	GO:0008033 tRNA processing;GO:0000398 mRNA splicing, via spliceosome;GO:0000377 RNA splicing, via transesterification reactions with bulged adenosine as nucleophile	GO:0005688 U6 snRNP;GO:0046540 U4/U6 x U5 tri-snRNP complex;GO:1990726 Lsm1-7-Pat1 complex	GO:0003723 RNA binding;GO:0003676 nucleic acid binding;GO:1901363 heterocyclic compound binding	GO:9999999	GO:0008033,GO:0000398,GO:0000377,GO:0005688,GO:0046540,GO:1990726,GO:0003723,GO:0003676,GO:1901363	(sce03018)RNA degradation; (sce03040)Spliceosome
YBL027W	5939	4086	5130	4813	4257	4267	-0.17806	0.19729	RPL19A	ribosomal 60S subunit protein L19A	Ribosomal 60S subunit protein L19A; rpl19a and rpl19b single null mutations result in slow growth, while the double null mutation is lethal; homologous to mammalian ribosomal protein L19, no bacterial homolog; RPL19A has a paralog, RPL19B, that arose from the whole genome duplication	GO:0002181 cytoplasmic translation;GO:0006412 translation;GO:0043043 peptide biosynthetic process	GO:0022625 cytosolic large ribosomal subunit;GO:0015934 large ribosomal subunit;GO:0022626 cytosolic ribosome	GO:0003735 structural constituent of ribosome;GO:0005198 structural molecule activity;GO:0003723 RNA binding	GO:9999999	GO:0002181,GO:0006412,GO:0043043,GO:0022625,GO:0015934,GO:0022626,GO:0003735,GO:0005198,GO:0003723	(sce03010)Ribosome
YBL028C	298	211	242	268	254	235	0.0151407	0.960739	YBL028C	hypothetical protein	Protein of unknown function that may interact with ribosomes; green fluorescent protein (GFP)-fusion protein localizes to the nucleolus; predicted to be involved in ribosome biogenesis	GO:0008150 biological_process	GO:0030687 preribosome, large subunit precursor;GO:0030684 preribosome;GO:0005730 nucleolus	GO:0003674 molecular_function	GO:9999999	GO:0008150,GO:0030687,GO:0030684,GO:0005730,GO:0003674
YBL029C-A	818	651	701	601	546	607	-0.308079	0.0209536	YBL029C-A	hypothetical protein	Protein of unknown function; green fluorescent protein (GFP)-fusion protein localizes to the cell periphery; protein abundance increases in response to DNA replication stress; has potential orthologs in Saccharomyces species and in Yarrowia lipolytica	GO:0008150 biological_process	GO:0005886 plasma membrane;GO:0071944 cell periphery;GO:0016020 membrane	GO:0003674 molecular_function	GO:9999999	GO:0008150,GO:0005886,GO:0071944,GO:0016020,GO:0003674
YBL029W	313	243	268	263	246	286	-0.0518032	0.856953	YBL029W	hypothetical protein	Non-essential protein of unknown function	GO:0008150 biological_process	GO:0005634 nucleus;GO:0005737 cytoplasm;GO:0043231 intracellular membrane-bounded organelle	GO:0003674 molecular_function	GO:9999999	GO:0008150,GO:0005634,GO:0005737,GO:0043231,GO:0003674
YBL030C	4028	3086	3069	3798	3826	3713	0.156669	0.18317	PET9	ADP/ATP carrier protein PET9	Major ADP/ATP carrier of the mitochondrial inner membrane; exchanges cytosolic ADP for mitochondrially synthesized ATP; also imports heme and ATP; required for viability in many lab strains that carry a sal1 mutation; PET9 has a paralog, AAC3, that arose from the whole genome duplication; human homolog SLC25A4 implicated in progressive external ophthalmoplegia can complement yeast null mutant	GO:0015866 ADP transport;GO:0015867 ATP transport;GO:0009061 anaerobic respiration	GO:0005743 mitochondrial inner membrane;GO:0031966 mitochondrial membrane;GO:0019866 organelle inner membrane	GO:0005471 ATP:ADP antiporter activity;GO:0015217 ADP transmembrane transporter activity;GO:0005347 ATP transmembrane transporter activity	GO:9999999	GO:0015866,GO:0015867,GO:0009061,GO:0005743,GO:0031966,GO:0019866,GO:0005471,GO:0015217,GO:0005347
YBL031W	86	68	38	42	52	57	-0.34145	0.44588	SHE1	She1p	Mitotic spindle protein; interacts with components of the Dam1 (DASH) complex, its effector Sli15p, and microtubule-associated protein Bim1p; also localizes to nuclear microtubules and to the bud neck in a ring-shaped structure; inhibits dynein function	GO:2000575 negative regulation of microtubule motor activity;GO:0000022 mitotic spindle elongation;GO:0051231 spindle elongation	GO:0005880 nuclear microtubule;GO:0005935 cellular bud neck;GO:0005933 cellular bud	GO:0008017 microtubule binding;GO:0015631 tubulin binding;GO:0008092 cytoskeletal protein binding	GO:9999999	GO:2000575,GO:0000022,GO:0051231,GO:0005880,GO:0005935,GO:0005933,GO:0008017,GO:0015631,GO:0008092
YBL032W	637	528	561	550	574	589	-0.014975	0.949993	HEK2	Hek2p	RNA binding protein involved in asymmetric localization of ASH1 mRNA; represses translation of ASH1 mRNA, an effect reversed by Yck1p-dependent phosphoryation; regulates telomere position effect and length; similarity to hnRNP-K	GO:0048255 mRNA stabilization;GO:1902373 negative regulation of mRNA catabolic process;GO:0043489 RNA stabilization	GO:0000784 nuclear chromosome, telomeric region;GO:0000932 P-body;GO:0000781 chromosome, telomeric region	GO:0003729 mRNA binding;GO:0003723 RNA binding;GO:0003676 nucleic acid binding	GO:9999999	GO:0048255,GO:1902373,GO:0043489,GO:0000784,GO:0000932,GO:0000781,GO:0003729,GO:0003723,GO:0003676
YBL033C	1700	1472	1471	1503	1576	1451	-0.0422188	0.819421	RIB1	GTP cyclohydrolase II	GTP cyclohydrolase II; catalyzes the first step of the riboflavin biosynthesis pathway	GO:0009231 riboflavin biosynthetic process;GO:0006771 riboflavin metabolic process;GO:0042727 flavin-containing compound biosynthetic process	GO:0005634 nucleus;GO:0005737 cytoplasm;GO:0043231 intracellular membrane-bounded organelle	GO:0003935 GTP cyclohydrolase II activity;GO:0003933 GTP cyclohydrolase activity;GO:0019238 cyclohydrolase activity	GO:9999999	GO:0009231,GO:0006771,GO:0042727,GO:0005634,GO:0005737,GO:0043231,GO:0003935,GO:0003933,GO:0019238	(sce00740)Riboflavin metabolism; (sce01110)Biosynthesis of secondary metabolites; (sce01100)Metabolic pathways
YBL034C	241	170	185	213	243	201	0.14371	0.569683	STU1	Stu1p	Component of the mitotic spindle; binds to interpolar microtubules via its association with beta-tubulin (Tub2p); required for interpolar microtubules to provide an outward force on the spindle poles	GO:0090307 mitotic spindle assembly;GO:0008608 attachment of spindle microtubules to kinetochore;GO:0007052 mitotic spindle organization	GO:0005827 polar microtubule;GO:0000778 condensed nuclear chromosome kinetochore;GO:1990023 mitotic spindle midzone	GO:0043515 kinetochore binding;GO:0048487 beta-tubulin binding;GO:0008017 microtubule binding	GO:9999999	GO:0090307,GO:0008608,GO:0007052,GO:0005827,GO:0000778,GO:1990023,GO:0043515,GO:0048487,GO:0008017
YBL035C	232	104	103	116	104	82	-0.504142	0.111919	POL12	DNA-directed DNA polymerase alpha subunit POL12	B subunit of DNA polymerase alpha-primase complex; required for initiation of DNA replication during mitotic and premeiotic DNA synthesis; also functions in telomere capping and length regulation	GO:0006273 lagging strand elongation;GO:0016233 telomere capping;GO:0006271 DNA strand elongation involved in DNA replication	GO:0005658 alpha DNA polymerase:primase complex;GO:0043601 nuclear replisome;GO:0030894 replisome	GO:0003887 DNA-directed DNA polymerase activity;GO:0034061 DNA polymerase activity;GO:0016779 nucleotidyltransferase activity	GO:9999999	GO:0006273,GO:0016233,GO:0006271,GO:0005658,GO:0043601,GO:0030894,GO:0003887,GO:0034061,GO:0016779	(sce03030)DNA replication; (sce00240)Pyrimidine metabolism; (sce00230)Purine metabolism
YBL036C	1017	715	915	741	807	756	-0.198181	0.172674	YBL036C	hypothetical protein	Putative non-specific single-domain racemase; based on structural similarity; binds pyridoxal 5'-phosphate; expression of GFP-fusion protein induced in response to the DNA-damaging agent MMS	GO:0008150 biological_process	GO:0005634 nucleus;GO:0005737 cytoplasm;GO:0043231 intracellular membrane-bounded organelle	GO:0030170 pyridoxal phosphate binding;GO:0070279 vitamin B6 binding;GO:0019842 vitamin binding	GO:9999999	GO:0008150,GO:0005634,GO:0005737,GO:0043231,GO:0030170,GO:0070279,GO:0019842
YBL037W	714	589	561	564	553	623	-0.101195	0.59916	APL3	Apl3p	Alpha-adaptin; large subunit of the clathrin associated protein complex (AP-2); involved in vesicle mediated transport	GO:0072583 clathrin-dependent endocytosis;GO:0006898 receptor-mediated endocytosis;GO:0006897 endocytosis	GO:0030122 AP-2 adaptor complex;GO:0030128 clathrin coat of endocytic vesicle;GO:0030669 clathrin-coated endocytic vesicle membrane	GO:0035615 clathrin adaptor activity;GO:0098748 endocytic adaptor activity;GO:0030276 clathrin binding	GO:9999999	GO:0072583,GO:0006898,GO:0006897,GO:0030122,GO:0030128,GO:0030669,GO:0035615,GO:0098748,GO:0030276	(sce04144)Endocytosis
YBL039C	759	421	541	685	565	590	0.115778	0.629275	URA7	CTP synthase URA7	Major CTP synthase isozyme (see also URA8); catalyzes the ATP-dependent transfer of the amide nitrogen from glutamine to UTP, forming CTP, the final step in de novo biosynthesis of pyrimidines; involved in phospholipid biosynthesis; capable of forming cytoplasmic filaments termed cytoophidium, especially during conditions of glucose depletion; URA7 has a paralog, URA8, that arose from the whole g…	GO:0044210 'de novo' CTP biosynthetic process;GO:0006241 CTP biosynthetic process;GO:0046036 CTP metabolic process	GO:0097268 cytoophidium;GO:0000324 fungal-type vacuole;GO:0000322 storage vacuole	GO:0003883 CTP synthase activity;GO:0016879 ligase activity, forming carbon-nitrogen bonds;GO:0016874 ligase activity	GO:9999999	GO:0044210,GO:0006241,GO:0046036,GO:0097268,GO:0000324,GO:0000322,GO:0003883,GO:0016879,GO:0016874	(sce)Pyrimidine ribonucleotide biosynthesis, UMP => UDP/UTP,CDP/CTP; (M00052)Pyrimidine ribonucleotide biosynthesis, UMP => UDP/UTP,CDP/CTP; (sce00240)Pyrimidine metabolism
YBL039W-B	66	47	62	54	65	39	-0.148192	0.773556	YBL039W-B	hypothetical protein	Putative protein of unknown function; mCherry fusion protein localizes to the vacuole
YBL041W	2037	1660	1965	2034	1924	1948	0.0563207	0.755549	PRE7	proteasome core particle subunit beta 6	Beta 6 subunit of the 20S proteasome	GO:0010499 proteasomal ubiquitin-independent protein catabolic process;GO:0043161 proteasome-mediated ubiquitin-dependent protein catabolic process;GO:0006511 ubiquitin-dependent protein catabolic process	GO:0034515 proteasome storage granule;GO:0019774 proteasome core complex, beta-subunit complex;GO:0031597 cytosolic proteasome complex	GO:0004298 threonine-type endopeptidase activity;GO:0070003 threonine-type peptidase activity;GO:0004175 endopeptidase activity	GO:9999999	GO:0010499,GO:0043161,GO:0006511,GO:0034515,GO:0019774,GO:0031597,GO:0004298,GO:0070003,GO:0004175	(sce03050)Proteasome
YBL042C	317	185	187	256	298	239	0.218171	0.371483	FUI1	uridine permease	High affinity uridine permease, localizes to the plasma membrane; also mediates low but significant transport of the cytotoxic nucleoside analog 5-fluorouridine; not involved in uracil transport; relative distribution to the vacuole increases upon DNA replication stress	GO:0015862 uridine transport;GO:0015864 pyrimidine nucleoside transport;GO:0015858 nucleoside transport	GO:0000324 fungal-type vacuole;GO:0000322 storage vacuole;GO:0000323 lytic vacuole	GO:0015213 uridine transmembrane transporter activity;GO:0015214 pyrimidine nucleoside transmembrane transporter activity;GO:0005337 nucleoside transmembrane transporter activity	GO:9999999	GO:0015862,GO:0015864,GO:0015858,GO:0000324,GO:0000322,GO:0000323,GO:0015213,GO:0015214,GO:0005337
YBL043W	1216	1011	1061	825	998	1076	-0.18726	0.238904	ECM13	Ecm13p	Non-essential protein of unknown function; induced by treatment with 8-methoxypsoralen and UVA irradiation; ECM13 has a paralog, YJR115W, that arose from the whole genome duplication	GO:0071555 cell wall organization;GO:0045229 external encapsulating structure organization;GO:0071554 cell wall organization or biogenesis	GO:0005575 cellular_component	GO:0003674 molecular_function	GO:9999999	GO:0071555,GO:0045229,GO:0071554,GO:0005575,GO:0003674
YBL045C	5775	4338	4435	3988	3997	3998	-0.277006	0.00423505	COR1	ubiquinol--cytochrome-c reductase subunit COR1	Core subunit of the ubiquinol-cytochrome c reductase complex; the ubiquinol-cytochrome c reductase complex (bc1 complex) is a component of the mitochondrial inner membrane electron transport chain	GO:0009060 aerobic respiration;GO:0045333 cellular respiration;GO:0022900 electron transport chain	GO:0005750 mitochondrial respiratory chain complex III;GO:0045275 respiratory chain complex III;GO:0005746 mitochondrial respiratory chain	GO:0008121 ubiquinol-cytochrome-c reductase activity;GO:0016681 oxidoreductase activity, acting on diphenols and related substances as donors, cytochrome as acceptor;GO:0016679 oxidoreductase activity, acting on diphenols and related substances as donors	GO:9999999	GO:0009060,GO:0045333,GO:0022900,GO:0005750,GO:0045275,GO:0005746,GO:0008121,GO:0016681,GO:0016679	(sce00190)Oxidative phosphorylation; (sce01100)Metabolic pathways
YBL047C	4632	3402	2905	3396	4059	3477	0.00483693	0.983781	EDE1	Ede1p	Scaffold protein involved in the formation of early endocytic sites; putative regulator of cytokinesis; homo-oligomerization is required for localization to and organization of endocytic sites; has a network of interactions with other endocytic proteins; binds membranes in a ubiquitin-dependent manner; may also bind ubiquitinated membrane-associated proteins; interacts with Cmk2 and functions ups…	GO:0032467 positive regulation of cytokinesis;GO:0044396 actin cortical patch organization;GO:0030968 endoplasmic reticulum unfolded protein response	GO:0030479 actin cortical patch;GO:0005934 cellular bud tip;GO:0043332 mating projection tip	GO:0043130 ubiquitin binding;GO:0032182 ubiquitin-like protein binding;GO:0005509 calcium ion binding	GO:9999999	GO:0032467,GO:0044396,GO:0030968,GO:0030479,GO:0005934,GO:0043332,GO:0043130,GO:0032182,GO:0005509	(sce04144)Endocytosis
YBL049W	707	677	723	501	471	475	-0.554416	3.18171e-05	MOH1	Moh1p	Protein of unknown function, essential for stationary phase survival; not required for growth on nonfermentable carbon sources; possibly linked with vacuolar transport	GO:0008150 biological_process	GO:0005575 cellular_component	GO:0046872 metal ion binding;GO:0043169 cation binding;GO:0043167 ion binding	GO:9999999	GO:0008150,GO:0005575,GO:0046872,GO:0043169,GO:0043167
YBL050W	1338	1096	1305	1278	1301	1283	0.041283	0.836524	SEC17	Sec17p	Alpha-SNAP cochaperone; SNARE-complex adaptor for Sec18 (NSF) during the disassembly of postfusion cis-SNARE complexes; stimulates the ATPase activity of Sec18p; peripheral membrane protein required for vesicular transport between ER and Golgi, the 'priming' step in homotypic vacuole fusion, and autophagy; similar to mammalian alpha-SNAP	GO:0035494 SNARE complex disassembly;GO:0048280 vesicle fusion with Golgi apparatus;GO:0042144 vacuole fusion, non-autophagic	GO:0000329 fungal-type vacuole membrane;GO:0031201 SNARE complex;GO:0000324 fungal-type vacuole	GO:0005483 soluble NSF attachment protein activity;GO:0001671 ATPase activator activity;GO:0060590 ATPase regulator activity	GO:9999999	GO:0035494,GO:0048280,GO:0042144,GO:0000329,GO:0031201,GO:0000324,GO:0005483,GO:0001671,GO:0060590	(sce04138)Autophagy - yeast
YBL051C	1782	1293	1039	1300	1512	1179	-0.0362879	0.903338	PIN4	Pin4p	Protein involved in G2/M phase progression and response to DNA damage; interacts with Rad53p; contains an RNA recognition motif, a nuclear localization signal, and several SQ/TQ cluster domains; hyperphosphorylated in response to DNA damage	GO:2000815 regulation of mRNA stability involved in response to oxidative stress;GO:0010610 regulation of mRNA stability involved in response to stress;GO:0016973 poly(A)+ mRNA export from nucleus	GO:0071014 post-mRNA release spliceosomal complex;GO:0005681 spliceosomal complex;GO:1990904 ribonucleoprotein complex	GO:0003729 mRNA binding;GO:0003723 RNA binding;GO:0003676 nucleic acid binding	GO:9999999	GO:2000815,GO:0010610,GO:0016973,GO:0071014,GO:0005681,GO:1990904,GO:0003729,GO:0003723,GO:0003676
YBL052C	160	136	130	129	158	151	0.035667	0.927904	SAS3	Sas3p	Histone acetyltransferase catalytic subunit of NuA3 complex; acetylates histone H3, involved in transcriptional silencing; homolog of the mammalian MOZ proto-oncogene; mutant has aneuploidy tolerance; sas3gcn5 double mutation is lethal	GO:0030466 chromatin silencing at silent mating-type cassette;GO:0006348 chromatin silencing at telomere;GO:0043967 histone H4 acetylation	GO:1990467 NuA3a histone acetyltransferase complex;GO:1990468 NuA3b histone acetyltransferase complex;GO:0032777 Piccolo NuA4 histone acetyltransferase complex	GO:0010485 H4 histone acetyltransferase activity;GO:0004402 histone acetyltransferase activity;GO:0061733 peptide-lysine-N-acetyltransferase activity	GO:9999999	GO:0030466,GO:0006348,GO:0043967,GO:1990467,GO:1990468,GO:0032777,GO:0010485,GO:0004402,GO:0061733
YBL054W	154	105	132	108	156	96	-0.118189	0.757719	TOD6	Tod6p	PAC motif binding protein involved in rRNA and ribosome biogenesis; subunit of the RPD3L histone deacetylase complex; Myb-like HTH transcription factor; hypophosphorylated by rapamycin treatment in a Sch9p-dependent manner; activated in stochastic pulses of nuclear localization	GO:0006357 regulation of transcription by RNA polymerase II;GO:0006366 transcription by RNA polymerase II;GO:0006355 regulation of transcription, DNA-templated	GO:0070210 Rpd3L-Expanded complex;GO:0000118 histone deacetylase complex;GO:0000790 nuclear chromatin	GO:0043565 sequence-specific DNA binding;GO:0003677 DNA binding;GO:0003676 nucleic acid binding	GO:9999999	GO:0006357,GO:0006366,GO:0006355,GO:0070210,GO:0000118,GO:0000790,GO:0043565,GO:0003677,GO:0003676
YBL056W	2539	2075	2210	1968	2202	2108	-0.124813	0.330865	PTC3	type 2C protein phosphatase PTC3	Type 2C protein phosphatase (PP2C); dephosphorylates Hog1p (see also Ptc2p) to limit maximal kinase activity induced by osmotic stress; dephosphorylates T169 phosphorylated Cdc28p (see also Ptc2p); role in DNA damage checkpoint inactivation; PTC3 has a paralog, PTC2, that arose from the whole genome duplication	GO:0000188 inactivation of MAPK activity;GO:0043407 negative regulation of MAP kinase activity;GO:0032873 negative regulation of stress-activated MAPK cascade	GO:0005634 nucleus;GO:0005737 cytoplasm;GO:0043231 intracellular membrane-bounded organelle	GO:1990439 MAP kinase serine/threonine phosphatase activity;GO:0033549 MAP kinase phosphatase activity;GO:0004724 magnesium-dependent protein serine/threonine phosphatase activity	GO:9999999	GO:0000188,GO:0043407,GO:0032873,GO:0005634,GO:0005737,GO:0043231,GO:1990439,GO:0033549,GO:0004724
YBL059W	273	253	292	260	303	256	-0.0098887	0.975713	YBL059W	hypothetical protein	Putative protein of unknown function; the authentic, non-tagged protein is detected in highly purified mitochondria in high-throughput studies; YBL059W has a paralog, YER093C-A, that arose from the whole genome duplication
YBL060W	975	664	759	855	947	754	0.0976932	0.609951	YEL1	Arf family guanine nucleotide exchange factor YEL1	Guanine nucleotide exchange factor specific for Arf3p; localized to the bud neck and tip; required for localization of Arf3p to the bud neck and tip	GO:0010513 positive regulation of phosphatidylinositol biosynthetic process;GO:0010511 regulation of phosphatidylinositol biosynthetic process;GO:0071073 positive regulation of phospholipid biosynthetic process	GO:0005934 cellular bud tip;GO:0005935 cellular bud neck;GO:0005933 cellular bud	GO:0005086 ARF guanyl-nucleotide exchange factor activity;GO:0005085 guanyl-nucleotide exchange factor activity;GO:0051020 GTPase binding	GO:9999999	GO:0010513,GO:0010511,GO:0071073,GO:0005934,GO:0005935,GO:0005933,GO:0005086,GO:0005085,GO:0051020
YBL061C	1155	761	771	868	863	809	-0.0699894	0.741699	SKT5	Skt5p	Activator of Chs3p (chitin synthase III) during vegetative growth; recruits Chs3p to the bud neck via interaction with Bni4p; SKT5 has a paralog, SHC1, that arose from the whole genome duplication	GO:0034221 fungal-type cell wall chitin biosynthetic process;GO:0006038 cell wall chitin biosynthetic process;GO:0051278 fungal-type cell wall polysaccharide biosynthetic process	GO:0000131 incipient cellular bud site;GO:0005935 cellular bud neck;GO:0005933 cellular bud	GO:0008047 enzyme activator activity;GO:0030234 enzyme regulator activity;GO:0098772 molecular function regulator	GO:9999999	GO:0034221,GO:0006038,GO:0051278,GO:0000131,GO:0005935,GO:0005933,GO:0008047,GO:0030234,GO:0098772
YBL063W	82	52	46	53	77	51	0.0171808	0.976784	KIP1	Kip1p	Kinesin-related motor protein; required for mitotic spindle assembly, chromosome segregation, and 2 micron plasmid partitioning; functionally redundant with Cin8p for chromosomal but not plasmid functions	GO:0030543 2-micrometer plasmid partitioning;GO:0000073 mitotic spindle pole body separation;GO:0030541 plasmid partitioning	GO:0005876 spindle microtubule;GO:0005871 kinesin complex;GO:0005875 microtubule associated complex	GO:0008574 ATP-dependent microtubule motor activity, plus-end-directed;GO:1990939 ATP-dependent microtubule motor activity;GO:0003777 microtubule motor activity	GO:9999999	GO:0030543,GO:0000073,GO:0030541,GO:0005876,GO:0005871,GO:0005875,GO:0008574,GO:1990939,GO:0003777
YBL064C	3471	3068	3248	2845	3009	2929	-0.165402	0.180628	PRX1	thioredoxin peroxidase PRX1	Mitochondrial peroxiredoxin with thioredoxin peroxidase activity; has a role in reduction of hydroperoxides; reactivation requires Trr2p and glutathione; induced during respiratory growth and oxidative stress; phosphorylated; protein abundance increases in response to DNA replication stress	GO:0042744 hydrogen peroxide catabolic process;GO:0098869 cellular oxidant detoxification;GO:0042743 hydrogen peroxide metabolic process	GO:0005739 mitochondrion;GO:0044444 cytoplasmic part;GO:0005737 cytoplasm	GO:0008379 thioredoxin peroxidase activity;GO:0051920 peroxiredoxin activity;GO:0004601 peroxidase activity	GO:9999999	GO:0042744,GO:0098869,GO:0042743,GO:0005739,GO:0044444,GO:0005737,GO:0008379,GO:0051920,GO:0004601	(Human)(hsa01100)Metabolic pathways
YBL066C	369	288	272	331	365	304	0.106465	0.645951	SEF1	Sef1p	Putative transcription factor; has homolog in Kluyveromyces lactis	GO:0030435 sporulation resulting in formation of a cellular spore;GO:0043934 sporulation;GO:0006357 regulation of transcription by RNA polymerase II	GO:0005634 nucleus;GO:0043231 intracellular membrane-bounded organelle;GO:0043227 membrane-bounded organelle	GO:0000981 DNA-binding transcription factor activity, RNA polymerase II-specific;GO:0044212 transcription regulatory region DNA binding;GO:0008270 zinc ion binding	GO:9999999	GO:0030435,GO:0043934,GO:0006357,GO:0005634,GO:0043231,GO:0043227,GO:0000981,GO:0044212,GO:0008270
YBL067C	455	394	381	329	371	370	-0.206718	0.242157	UBP13	ubiquitin-specific protease UBP13	Ubiquitin-specific protease that cleaves Ub-protein fusions; UBP13 has a paralog, UBP9, that arose from the whole genome duplication	GO:0010995 free ubiquitin chain depolymerization;GO:0010992 ubiquitin recycling;GO:0051261 protein depolymerization	GO:0005623 cell;GO:0005575 cellular_component	GO:0004843 thiol-dependent ubiquitin-specific protease activity;GO:0036459 thiol-dependent ubiquitinyl hydrolase activity;GO:0004197 cysteine-type endopeptidase activity	GO:9999999	GO:0010995,GO:0010992,GO:0051261,GO:0005623,GO:0005575,GO:0004843,GO:0036459,GO:0004197
YBL068W	684	466	613	568	576	487	-0.108567	0.598441	PRS4	ribose phosphate diphosphokinase subunit PRS4	5-phospho-ribosyl-1(alpha)-pyrophosphate synthetase, synthesizes PRPP; which is required for nucleotide, histidine, and tryptophan biosynthesis; one of five related enzymes, which are active as heteromultimeric complexes; PRS4 has a paralog, PRS2, that arose from the whole genome duplication; a missense mutation in the conserved residue R196 of its human homolog PRPS1 is pathogenic	GO:0006015 5-phosphoribose 1-diphosphate biosynthetic process;GO:0046391 5-phosphoribose 1-diphosphate metabolic process;GO:0031505 fungal-type cell wall organization	GO:0002189 ribose phosphate diphosphokinase complex;GO:0061695 transferase complex, transferring phosphorus-containing groups;GO:1990234 transferase complex	GO:0004749 ribose phosphate diphosphokinase activity;GO:0016778 diphosphotransferase activity;GO:0000287 magnesium ion binding	GO:9999999	GO:0006015,GO:0046391,GO:0031505,GO:0002189,GO:0061695,GO:1990234,GO:0004749,GO:0016778,GO:0000287	(M00005)PRPP biosynthesis, ribose 5P => PRPP; (sce)PRPP biosynthesis, ribose 5P => PRPP; (sce00030)Pentose phosphate pathway
YBL069W	387	300	350	318	333	341	-0.0656592	0.784793	AST1	Ast1p	Lipid raft associated protein; interacts with the plasma membrane ATPase Pma1p and has a role in its targeting to the plasma membrane by influencing its incorporation into lipid rafts; sometimes classified in the medium-chain dehydrogenase/reductases (MDRs) superfamily; AST1 has a paralog, AST2, that arose from the whole genome duplication	GO:0032596 protein transport into membrane raft;GO:1903044 protein localization to membrane raft;GO:0032594 protein transport within lipid bilayer	GO:0005770 late endosome;GO:0045121 membrane raft;GO:0098857 membrane microdomain	GO:0016491 oxidoreductase activity;GO:0003824 catalytic activity;GO:0003674 molecular_function	GO:9999999	GO:0032596,GO:1903044,GO:0032594,GO:0005770,GO:0045121,GO:0098857,GO:0016491,GO:0003824,GO:0003674
YBL071W-A	253	176	194	222	222	199	0.0501822	0.872294	KTI11	Kti11p	Zn-ribbon protein that co-purifies with Dph1 and Dph2; in a complex required for synthesis of diphthamide on translation factor eEF2 and with Elongator subunits Iki3p, Elp2p, and Elp3p; involved in modification of wobble nucleosides in tRNAs; forms a stable heterodimer with Ats1p	GO:0017183 peptidyl-diphthamide biosynthetic process from peptidyl-histidine;GO:1900247 regulation of cytoplasmic translational elongation;GO:0002098 tRNA wobble uridine modification	GO:0005829 cytosol;GO:0005634 nucleus;GO:0044444 cytoplasmic part	GO:0009055 electron transfer activity;GO:0005506 iron ion binding;GO:0008270 zinc ion binding	GO:9999999	GO:0017183,GO:1900247,GO:0002098,GO:0005829,GO:0005634,GO:0044444,GO:0009055,GO:0005506,GO:0008270
YBL072C	10032	6681	8811	8086	7868	7070	-0.142077	0.342585	RPS8A	ribosomal 40S subunit protein S8A	Protein component of the small (40S) ribosomal subunit; homologous to mammalian ribosomal protein S8, no bacterial homolog; RPS8A has a paralog, RPS8B, that arose from the whole genome duplication	GO:0000462 maturation of SSU-rRNA from tricistronic rRNA transcript (SSU-rRNA, 5.8S rRNA, LSU-rRNA);GO:0030490 maturation of SSU-rRNA;GO:0042274 ribosomal small subunit biogenesis	GO:0022627 cytosolic small ribosomal subunit;GO:0030686 90S preribosome;GO:0015935 small ribosomal subunit	GO:0003735 structural constituent of ribosome;GO:0005198 structural molecule activity;GO:0003674 molecular_function	GO:9999999	GO:0000462,GO:0030490,GO:0042274,GO:0022627,GO:0030686,GO:0015935,GO:0003735,GO:0005198,GO:0003674	(sce03010)Ribosome
YBL074C	141	97	84	97	123	104	0.0156772	0.973412	AAR2	U5 snRNP complex subunit AAR2	Component of the U5 snRNP complex; required for splicing of U3 precursors; originally described as a splicing factor specifically required for splicing pre-mRNA of the MATa1 cistron	GO:0000244 spliceosomal tri-snRNP complex assembly;GO:0000387 spliceosomal snRNP assembly;GO:0000398 mRNA splicing, via spliceosome	GO:0005682 U5 snRNP;GO:0097525 spliceosomal snRNP complex;GO:0030532 small nuclear ribonucleoprotein complex	GO:0003674 molecular_function	GO:9999999	GO:0000244,GO:0000387,GO:0000398,GO:0005682,GO:0097525,GO:0030532,GO:0003674
YBL076C	2712	2121	2335	2167	1947	2056	-0.216546	0.0677863	ILS1	isoleucine--tRNA ligase ILS1	Cytoplasmic isoleucine-tRNA synthetase; target of the G1-specific inhibitor reveromycin A	GO:0006428 isoleucyl-tRNA aminoacylation;GO:0106074 aminoacyl-tRNA metabolism involved in translational fidelity;GO:0006418 tRNA aminoacylation for protein translation	GO:0005829 cytosol;GO:0044444 cytoplasmic part;GO:0005737 cytoplasm	GO:0004822 isoleucine-tRNA ligase activity;GO:0002161 aminoacyl-tRNA editing activity;GO:0004812 aminoacyl-tRNA ligase activity	GO:9999999	GO:0006428,GO:0106074,GO:0006418,GO:0005829,GO:0044444,GO:0005737,GO:0004822,GO:0002161,GO:0004812	(sce00970)Aminoacyl-tRNA biosynthesis
YBL078C	602	550	520	550	573	533	-0.0221574	0.93321	ATG8	ubiquitin-like protein ATG8	Component of autophagosomes and Cvt vesicles; regulator of Atg1p, targets it to autophagosomes; binds the Atg1p-Atg13p complex, triggering its vacuolar degradation; unique ubiquitin-like protein whose conjugation target is lipid phosphatidylethanolamine (PE); Atg8p-PE is anchored to membranes, is involved in phagophore expansion, and may mediate membrane fusion during autophagosome formation; dec…	GO:0071211 protein targeting to vacuole involved in autophagy;GO:0061709 reticulophagy;GO:0034497 protein localization to phagophore assembly site	GO:0033110 Cvt vesicle membrane;GO:0033107 Cvt vesicle;GO:0120095 vacuole-isolation membrane contact site	GO:0008429 phosphatidylethanolamine binding;GO:0031386 protein tag;GO:0005543 phospholipid binding	GO:9999999	GO:0071211,GO:0061709,GO:0034497,GO:0033110,GO:0033107,GO:0120095,GO:0008429,GO:0031386,GO:0005543	(sce04136)Autophagy - other; (sce04139)Mitophagy - yeast; (sce04138)Autophagy - yeast
YBL079W	931	681	613	697	844	783	0.0674678	0.769106	NUP170	Nup170p	Subunit of inner ring of nuclear pore complex (NPC); contributes to NPC assembly and nucleocytoplasmic transport; interacts with genomic regions that contain ribosomal protein and subtelomeric genes, where it functions in nucleosome positioning and as a repressor of transcription; both Nup170p and NUP157p are similar to human Nup155p; NUP170 has a paralog, NUP157, that arose from the whole genome…	GO:0070869 heterochromatin assembly involved in chromatin silencing;GO:0036228 protein localization to nuclear inner membrane;GO:0070868 heterochromatin organization involved in chromatin silencing	GO:0044611 nuclear pore inner ring;GO:0005643 nuclear pore;GO:0031965 nuclear membrane	GO:1990841 promoter-specific chromatin binding;GO:0017056 structural constituent of nuclear pore;GO:0003682 chromatin binding	GO:9999999	GO:0070869,GO:0036228,GO:0070868,GO:0044611,GO:0005643,GO:0031965,GO:1990841,GO:0017056,GO:0003682	(sce03013)RNA transport
YBL080C	700	541	514	459	562	494	-0.212015	0.20116	PET112	glutamyl-tRNA(Gln) amidotransferase subunit PET112	Subunit of the trimeric GatFAB AmidoTransferase(AdT) complex; involved in the formation of Q-tRNAQ; mutation is functionally complemented by the bacterial GatB ortholog	GO:0070681 glutaminyl-tRNAGln biosynthesis via transamidation;GO:0043039 tRNA aminoacylation;GO:0043038 amino acid activation	GO:0030956 glutamyl-tRNA(Gln) amidotransferase complex;GO:0005739 mitochondrion;GO:0032991 protein-containing complex	GO:0050567 glutaminyl-tRNA synthase (glutamine-hydrolyzing) activity;GO:0016884 carbon-nitrogen ligase activity, with glutamine as amido-N-donor;GO:0016879 ligase activity, forming carbon-nitrogen bonds	GO:9999999	GO:0070681,GO:0043039,GO:0043038,GO:0030956,GO:0005739,GO:0032991,GO:0050567,GO:0016884,GO:0016879	(sce00970)Aminoacyl-tRNA biosynthesis; (sce01100)Metabolic pathways
YBL082C	445	350	439	418	482	482	0.159158	0.401344	ALG3	dolichyl-P-Man:Man(5)GlcNAc(2)-PP-dolichol alpha-1,3-mannosyltransferase	Dolichol-P-Man dependent alpha(1-3) mannosyltransferase; involved in synthesis of dolichol-linked oligosaccharide donor for N-linked glycosylation of proteins; G353A missense mutation in human ortholog ALG3 implicated in carbohydrate deficient glycoprotein syndrome type IV, which is characterized by microcephaly, severe epilepsy, minimal psychomotor development, partial deficiency of sialic acids…	GO:0006490 oligosaccharide-lipid intermediate biosynthetic process;GO:0097502 mannosylation;GO:0006486 protein glycosylation	GO:0030176 integral component of endoplasmic reticulum membrane;GO:0031227 intrinsic component of endoplasmic reticulum membrane;GO:0005789 endoplasmic reticulum membrane	GO:0052925 dol-P-Man:Man(5)GlcNAc(2)-PP-Dol alpha-1,3-mannosyltransferase activity;GO:0000033 alpha-1,3-mannosyltransferase activity;GO:0000030 mannosyltransferase activity	GO:9999999	GO:0006490,GO:0097502,GO:0006486,GO:0030176,GO:0031227,GO:0005789,GO:0052925,GO:0000033,GO:0000030	(M00055)N-glycan precursor biosynthesis; (sce)N-glycan precursor biosynthesis; (sce00513)Various types of N-glycan biosynthesis
YBL084C	229	190	151	191	209	187	0.0415833	0.909411	CDC27	anaphase promoting complex subunit CDC27	Subunit of the Anaphase-Promoting Complex/Cyclosome (APC/C); APC/C is a ubiquitin-protein ligase required for degradation of anaphase inhibitors, including mitotic cyclins, during the metaphase/anaphase transition	GO:0031145 anaphase-promoting complex-dependent catabolic process;GO:0043161 proteasome-mediated ubiquitin-dependent protein catabolic process;GO:0006511 ubiquitin-dependent protein catabolic process	GO:0005680 anaphase-promoting complex;GO:0000152 nuclear ubiquitin ligase complex;GO:0034399 nuclear periphery	GO:0061630 ubiquitin protein ligase activity;GO:0061659 ubiquitin-like protein ligase activity;GO:0004842 ubiquitin-protein transferase activity	GO:9999999	GO:0031145,GO:0043161,GO:0006511,GO:0005680,GO:0000152,GO:0034399,GO:0061630,GO:0061659,GO:0004842	(sce04120)Ubiquitin mediated proteolysis; (sce04111)Cell cycle - yeast; (sce04113)Meiosis - yeast
YBL085W	416	323	284	279	341	286	-0.174381	0.420118	BOI1	Boi1p	Protein implicated in polar growth; functionally redundant with Boi2p; interacts with bud-emergence protein Bem1p; contains an SH3 (src homology 3) domain and a PH (pleckstrin homology) domain; relocalizes from bud neck to cytoplasm upon DNA replication stress; BOI1 has a paralog, BOI2, that arose from the whole genome duplication	GO:0007118 budding cell apical bud growth;GO:0007117 budding cell bud growth;GO:0000920 septum digestion after cytokinesis	GO:0043332 mating projection tip;GO:0005935 cellular bud neck;GO:0005937 mating projection	GO:0005543 phospholipid binding;GO:0008289 lipid binding;GO:0043168 anion binding	GO:9999999	GO:0007118,GO:0007117,GO:0000920,GO:0043332,GO:0005935,GO:0005937,GO:0005543,GO:0008289,GO:0043168
YBL086C	3707	3172	2893	3634	3522	3305	0.0940501	0.556316	YBL086C	hypothetical protein	Protein of unknown function; green fluorescent protein (GFP)-fusion protein localizes to the cell periphery	GO:0008150 biological_process	GO:0005575 cellular_component	GO:0003674 molecular_function	GO:9999999	GO:0008150,GO:0005575,GO:0003674
YBL088C	902	672	722	691	756	663	-0.120605	0.460017	TEL1	DNA-binding protein kinase TEL1	Protein kinase primarily involved in telomere length regulation; contributes to cell cycle checkpoint control in response to DNA damage; acts with Red1p and Mec1p to promote interhomolog recombination by phosphorylation of Hop1; functionally redundant with Mec1p; regulates P-body formation induced by replication stress; homolog of human ataxia-telangiectasia mutated (ATM) gene	GO:1904262 negative regulation of TORC1 signaling;GO:0006975 DNA damage induced protein phosphorylation;GO:0016572 histone phosphorylation	GO:0000781 chromosome, telomeric region;GO:0098687 chromosomal region;GO:0044427 chromosomal part	GO:0042162 telomeric DNA binding;GO:0004674 protein serine/threonine kinase activity;GO:0004672 protein kinase activity	GO:9999999	GO:1904262,GO:0006975,GO:0016572,GO:0000781,GO:0098687,GO:0044427,GO:0042162,GO:0004674,GO:0004672	(sce03440)Homologous recombination
YBL089W	388	324	346	332	343	355	-0.042882	0.867883	AVT5	amino acid transporter	Putative transporter; member of a family of seven S. cerevisiae genes (AVT1-7) related to vesicular GABA-glycine transporters; AVT5 has a paralog, AVT6, that arose from the whole genome duplication	GO:1903400 L-arginine transmembrane transport;GO:0015825 L-serine transport;GO:0089709 L-histidine transmembrane transport	GO:0000329 fungal-type vacuole membrane;GO:0000324 fungal-type vacuole;GO:0098852 lytic vacuole membrane	GO:0061459 L-arginine transmembrane transporter activity;GO:0015194 L-serine transmembrane transporter activity;GO:0005302 L-tyrosine transmembrane transporter activity	GO:9999999	GO:1903400,GO:0015825,GO:0089709,GO:0000329,GO:0000324,GO:0098852,GO:0061459,GO:0015194,GO:0005302
YBL090W	415	303	367	408	415	380	0.149876	0.431166	MRP21	mitochondrial 37S ribosomal protein MRP21	Mitochondrial ribosomal protein of the small subunit; MRP21 exhibits genetic interactions with mutations in the COX2 and COX3 mRNA 5'-untranslated leader sequences	GO:0070124 mitochondrial translational initiation;GO:0032543 mitochondrial translation;GO:0006413 translational initiation	GO:0005763 mitochondrial small ribosomal subunit;GO:0000314 organellar small ribosomal subunit;GO:0005761 mitochondrial ribosome	GO:0003735 structural constituent of ribosome;GO:0005198 structural molecule activity;GO:0003674 molecular_function	GO:9999999	GO:0070124,GO:0032543,GO:0006413,GO:0005763,GO:0000314,GO:0005761,GO:0003735,GO:0005198,GO:0003674
YBL091C	2247	1754	1896	2182	2204	2147	0.146891	0.215188	MAP2	methionine aminopeptidase	Methionine aminopeptidase; catalyzes the cotranslational removal of N-terminal methionine from nascent polypeptides; function is partially redundant with that of Map1p	GO:0035551 protein initiator methionine removal involved in protein maturation;GO:0070084 protein initiator methionine removal;GO:0016485 protein processing	GO:0005634 nucleus;GO:0005737 cytoplasm;GO:0043231 intracellular membrane-bounded organelle	GO:0070006 metalloaminopeptidase activity;GO:0004177 aminopeptidase activity;GO:0008235 metalloexopeptidase activity	GO:9999999	GO:0035551,GO:0070084,GO:0016485,GO:0005634,GO:0005737,GO:0043231,GO:0070006,GO:0004177,GO:0008235
YBL092W	5252	3635	4882	4412	4441	4252	-0.0680314	0.696011	RPL32	ribosomal 60S subunit protein L32	Ribosomal 60S subunit protein L32; overexpression disrupts telomeric silencing; homologous to mammalian ribosomal protein L32, no bacterial homolog	GO:0002181 cytoplasmic translation;GO:0006412 translation;GO:0043043 peptide biosynthetic process	GO:0022625 cytosolic large ribosomal subunit;GO:0015934 large ribosomal subunit;GO:0022626 cytosolic ribosome	GO:0003735 structural constituent of ribosome;GO:0005198 structural molecule activity;GO:0003674 molecular_function	GO:9999999	GO:0002181,GO:0006412,GO:0043043,GO:0022625,GO:0015934,GO:0022626,GO:0003735,GO:0005198,GO:0003674	(sce03010)Ribosome
YBL093C	612	553	765	650	654	641	-0.00218833	0.994405	ROX3	Rox3p	Subunit of the RNA polymerase II mediator complex; associates with core polymerase subunits to form the RNA polymerase II holoenzyme	GO:0001113 transcriptional open complex formation at RNA polymerase II promoter;GO:0001112 DNA-templated transcriptional open complex formation;GO:0001120 protein-DNA complex remodeling	GO:0070847 core mediator complex;GO:0016592 mediator complex;GO:0090575 RNA polymerase II transcription factor complex	GO:0001135 RNA polymerase II transcription regulator recruiting activity;GO:0001134 transcription regulator recruiting activity;GO:0003712 transcription coregulator activity	GO:9999999	GO:0001113,GO:0001112,GO:0001120,GO:0070847,GO:0016592,GO:0090575,GO:0001135,GO:0001134,GO:0003712
YBL095W	1251	1080	1281	1790	1794	1746	0.552884	2.98991e-07	MRX3	Mrx3p	Protein that associates with mitochondrial ribosome; likely functions in cristae junction formation; the authentic, non-tagged protein is detected in highly purified mitochondria in high-throughput studies	GO:0008150 biological_process	GO:0005743 mitochondrial inner membrane;GO:0031966 mitochondrial membrane;GO:0019866 organelle inner membrane	GO:0003674 molecular_function	GO:9999999	GO:0008150,GO:0005743,GO:0031966,GO:0019866,GO:0003674
YBL097W	182	136	132	149	161	183	0.134147	0.649198	BRN1	condensin subunit BRN1	Subunit of the condensin complex; required for chromosome condensation and for clustering of tRNA genes at the nucleolus; may influence multiple aspects of chromosome transmission	GO:2000373 positive regulation of DNA topoisomerase (ATP-hydrolyzing) activity;GO:0070058 tRNA gene clustering;GO:2000371 regulation of DNA topoisomerase (ATP-hydrolyzing) activity	GO:0000799 nuclear condensin complex;GO:0000796 condensin complex;GO:0000794 condensed nuclear chromosome	GO:0072587 DNA topoisomerase (ATP-hydrolyzing) activator activity;GO:0072586 DNA topoisomerase (ATP-hydrolyzing) regulator activity;GO:0044547 DNA topoisomerase binding	GO:9999999	GO:2000373,GO:0070058,GO:2000371,GO:0000799,GO:0000796,GO:0000794,GO:0072587,GO:0072586,GO:0044547	(sce04111)Cell cycle - yeast
YBL098W	411	313	403	440	455	439	0.241066	0.150768	BNA4	kynurenine 3-monooxygenase	Kynurenine 3-monooxygenase; required for the de novo biosynthesis of NAD from tryptophan via kynurenine; expression regulated by Hst1p; putative therapeutic target for Huntington disease	GO:0034354 'de novo' NAD biosynthetic process from tryptophan;GO:0034627 'de novo' NAD biosynthetic process;GO:0043420 anthranilate metabolic process	GO:0005741 mitochondrial outer membrane;GO:0031968 organelle outer membrane;GO:0019867 outer membrane	GO:0004502 kynurenine 3-monooxygenase activity;GO:0016174 NAD(P)H oxidase activity;GO:0050664 oxidoreductase activity, acting on NAD(P)H, oxygen as acceptor	GO:9999999	GO:0034354,GO:0034627,GO:0043420,GO:0005741,GO:0031968,GO:0019867,GO:0004502,GO:0016174,GO:0050664	(sce00380)Tryptophan metabolism; (sce01100)Metabolic pathways
YBL099W	3851	2912	3175	2834	3089	3203	-0.122387	0.333712	ATP1	F1F0 ATP synthase subunit alpha	Alpha subunit of the F1 sector of mitochondrial F1F0 ATP synthase; which is a large, evolutionarily conserved enzyme complex required for ATP synthesis; F1 translationally regulates ATP6 and ATP8 expression to achieve a balanced output of ATP synthase genes encoded in nucleus and mitochondria; phosphorylated; N-terminally propionylated in vivo	GO:0015986 ATP synthesis coupled proton transport;GO:0015985 energy coupled proton transport, down electrochemical gradient;GO:0006754 ATP biosynthetic process	GO:0005754 mitochondrial proton-transporting ATP synthase, catalytic core;GO:0045267 proton-transporting ATP synthase, catalytic core;GO:0000275 mitochondrial proton-transporting ATP synthase complex, catalytic core F(1)	GO:0046933 proton-transporting ATP synthase activity, rotational mechanism;GO:0044769 ATPase activity, coupled to transmembrane movement of ions, rotational mechanism;GO:0019829 cation-transporting ATPase activity	GO:9999999	GO:0015986,GO:0015985,GO:0006754,GO:0005754,GO:0045267,GO:0000275,GO:0046933,GO:0044769,GO:0019829	(sce00190)Oxidative phosphorylation; (sce01100)Metabolic pathways
YBL101C	1357	1021	819	1459	1725	1485	0.551177	7.85741e-05	ECM21	Ecm21p	Protein involved in regulating endocytosis of plasma membrane proteins; identified as a substrate for ubiquitination by Rsp5p and deubiquitination by Ubp2p; promoter contains several Gcn4p binding elements; ECM21 has a paralog, CSR2, that arose from the whole genome duplication	GO:0070086 ubiquitin-dependent endocytosis;GO:0071555 cell wall organization;GO:0045229 external encapsulating structure organization	GO:0005829 cytosol;GO:0044444 cytoplasmic part;GO:0005737 cytoplasm	GO:0031625 ubiquitin protein ligase binding;GO:0044389 ubiquitin-like protein ligase binding;GO:0019899 enzyme binding	GO:9999999	GO:0070086,GO:0071555,GO:0045229,GO:0005829,GO:0044444,GO:0005737,GO:0031625,GO:0044389,GO:0019899
YBL102W	491	452	498	467	431	458	-0.0972837	0.653142	SFT2	Sft2p	Tetra-spanning membrane protein found mostly in the late Golgi; non-essential; can suppress some sed5 alleles; may be part of the transport machinery, but precise function is unknown; similar to mammalian syntaxin 5	GO:0042147 retrograde transport, endosome to Golgi;GO:0016482 cytosolic transport;GO:0016197 endosomal transport	GO:0000138 Golgi trans cisterna;GO:0031985 Golgi cisterna;GO:0005795 Golgi stack	GO:0003674 molecular_function	GO:9999999	GO:0042147,GO:0016482,GO:0016197,GO:0000138,GO:0031985,GO:0005795,GO:0003674
YBL103C	1287	1136	1146	1017	1243	970	-0.153622	0.35745	RTG3	Rtg3p	bHLH/Zip transcription factor for retrograde (RTG) and TOR pathways; forms a complex with another bHLH/Zip protein, Rtg1p, to activate the pathways; target of Hog1p	GO:0071400 cellular response to oleic acid;GO:0034201 response to oleic acid;GO:0031930 mitochondria-nucleus signaling pathway	GO:0005634 nucleus;GO:0005737 cytoplasm;GO:0043231 intracellular membrane-bounded organelle	GO:0001085 RNA polymerase II transcription factor binding;GO:0008134 transcription factor binding;GO:0000981 DNA-binding transcription factor activity, RNA polymerase II-specific	GO:9999999	GO:0071400,GO:0034201,GO:0031930,GO:0005634,GO:0005737,GO:0043231,GO:0001085,GO:0008134,GO:0000981
YBL104C	717	581	645	611	620	707	-0.00692877	0.978333	SEA4	Sea4p	Subunit of SEACAT, a subcomplex of the SEA complex; Sea4p, along with Rtc1p and Mtc5p, redundantly inhibit the TORC1 inhibitory role of the Iml1p/SEACIT (Iml1p-Npr2p-Npr3p) subcomplex, a GAP for GTPase Gtr1p (EGOC subunit) in response to amino acid limitation, thereby resulting in activation of TORC1 signaling; SEA is a coatomer-related complex that associates dynamically with the vacuole; contai…	GO:1904263 positive regulation of TORC1 signaling;GO:0034198 cellular response to amino acid starvation;GO:1903432 regulation of TORC1 signaling	GO:0097042 extrinsic component of fungal-type vacuolar membrane;GO:0000306 extrinsic component of vacuolar membrane;GO:0035859 Seh1-associated complex	GO:0003674 molecular_function	GO:9999999	GO:1904263,GO:0034198,GO:1903432,GO:0097042,GO:0000306,GO:0035859,GO:0003674
YBL106C	2128	1516	1515	1899	2177	2215	0.29183	0.0174097	SRO77	putative Rab GTPase-binding protein SRO77	Protein with roles in exocytosis and cation homeostasis; functions in docking and fusion of post-Golgi vesicles with plasma membrane; regulates cell proliferation and colony development via the Rho1-Tor1 pathway; interacts with SNARE protein Sec9p; homolog of Drosophila lethal giant larvae tumor suppressor; SRO77 has a paralog, SRO7, that arose from the whole genome duplication	GO:0006893 Golgi to plasma membrane transport;GO:0006892 post-Golgi vesicle-mediated transport;GO:0017157 regulation of exocytosis	GO:0005935 cellular bud neck;GO:0005933 cellular bud;GO:0030427 site of polarized growth	GO:0045159 myosin II binding;GO:0019905 syntaxin binding;GO:0017022 myosin binding	GO:9999999	GO:0006893,GO:0006892,GO:0017157,GO:0005935,GO:0005933,GO:0030427,GO:0045159,GO:0019905,GO:0017022
YBL107C	376	269	318	234	303	277	-0.24158	0.214615	MIX23	Mix23p	Mitochondrial intermembrane space protein of unknown function; imported via the MIA import machinery; contains an unusual twin cysteine motif (CX13C CX14C)	GO:0008150 biological_process	GO:0005758 mitochondrial intermembrane space;GO:0031970 organelle envelope lumen;GO:0005740 mitochondrial envelope	GO:0003674 molecular_function	GO:9999999	GO:0008150,GO:0005758,GO:0031970,GO:0005740,GO:0003674
YBR001C	814	721	560	818	898	797	0.25737	0.127183	NTH2	alpha,alpha-trehalase NTH2	Putative neutral trehalase, required for thermotolerance; may mediate resistance to other cellular stresses; NTH2 has a paralog, NTH1, that arose from the whole genome duplication	GO:0005993 trehalose catabolic process;GO:0046352 disaccharide catabolic process;GO:0005991 trehalose metabolic process	GO:0005739 mitochondrion;GO:0044444 cytoplasmic part;GO:0005737 cytoplasm	GO:0004555 alpha,alpha-trehalase activity;GO:0015927 trehalase activity;GO:0004553 hydrolase activity, hydrolyzing O-glycosyl compounds	GO:9999999	GO:0005993,GO:0046352,GO:0005991,GO:0005739,GO:0044444,GO:0005737,GO:0004555,GO:0015927,GO:0004553	(sce00500)Starch and sucrose metabolism; (sce01100)Metabolic pathways
YBR002C	466	388	395	606	567	680	0.566407	1.7746e-05	RER2	ditrans,polycis-polyprenyl diphosphate synthase	Forms the dehydrodolichyl diphosphate syntase (DDS) complex with NUS1; major enzyme of polyprenol synthesis in both the endoplasmic reticulum (ER) and in lipid droplets; participates in ER protein sorting; human ortholog DHDDS functionally complements the heat sensitive growth defect of a ts allele, and is associated with retinitis pigmentosa	GO:0019408 dolichol biosynthetic process;GO:0016094 polyprenol biosynthetic process;GO:0019348 dolichol metabolic process	GO:1904423 dehydrodolichyl diphosphate synthase complex;GO:0005811 lipid droplet;GO:0005789 endoplasmic reticulum membrane	GO:0045547 dehydrodolichyl diphosphate synthase activity;GO:0002094 polyprenyltransferase activity;GO:0004659 prenyltransferase activity	GO:9999999	GO:0019408,GO:0016094,GO:0019348,GO:1904423,GO:0005811,GO:0005789,GO:0045547,GO:0002094,GO:0004659	(sce00900)Terpenoid backbone biosynthesis; (sce01110)Biosynthesis of secondary metabolites
YBR004C	195	167	184	218	185	206	0.153335	0.558074	GPI18	GPI-anchor transamidase GPI18	Functional ortholog of human PIG-V; PIG-V is a mannosyltransferase that transfers the second mannose in glycosylphosphatidylinositol biosynthesis; the authentic, non-tagged protein was localized to mitochondria	GO:0006506 GPI anchor biosynthetic process;GO:0006505 GPI anchor metabolic process;GO:0006661 phosphatidylinositol biosynthetic process	GO:0031501 mannosyltransferase complex;GO:0030176 integral component of endoplasmic reticulum membrane;GO:0031227 intrinsic component of endoplasmic reticulum membrane	GO:0004584 dolichyl-phosphate-mannose-glycolipid alpha-mannosyltransferase activity;GO:0000030 mannosyltransferase activity;GO:0016758 transferase activity, transferring hexosyl groups	GO:9999999	GO:0006506,GO:0006505,GO:0006661,GO:0031501,GO:0030176,GO:0031227,GO:0004584,GO:0000030,GO:0016758	(sce)GPI-anchor biosynthesis, core oligosaccharide; (M00065)GPI-anchor biosynthesis, core oligosaccharide; (sce00563)Glycosylphosphatidylinositol (GPI)-anchor biosynthesis
YBR005W	904	746	755	688	724	694	-0.194995	0.157856	RCR1	Rcr1p	Protein of the ER membrane involved in cell wall chitin deposition; may function in the endosomal-vacuolar trafficking pathway, helping determine whether plasma membrane proteins are degraded or routed to the plasma membrane; RCR1 has a paralog, RCR2, that arose from the whole genome duplication	GO:0006033 chitin localization;GO:0033037 polysaccharide localization;GO:0071555 cell wall organization	GO:0030176 integral component of endoplasmic reticulum membrane;GO:0031227 intrinsic component of endoplasmic reticulum membrane;GO:0005789 endoplasmic reticulum membrane	GO:0003674 molecular_function	GO:9999999	GO:0006033,GO:0033037,GO:0071555,GO:0030176,GO:0031227,GO:0005789,GO:0003674
YBR006W	1231	1133	1427	1105	1388	1455	0.0430904	0.876145	UGA2	succinate-semialdehyde dehydrogenase (NAD(P)(+))	Succinate semialdehyde dehydrogenase; involved in the utilization of gamma-aminobutyrate (GABA) as a nitrogen source; part of the 4-aminobutyrate and glutamate degradation pathways; localized to the cytoplasm	GO:0006540 glutamate decarboxylation to succinate;GO:0006538 glutamate catabolic process;GO:0009450 gamma-aminobutyric acid catabolic process	GO:0005737 cytoplasm;GO:0005622 intracellular;GO:0044424 intracellular part	GO:0009013 succinate-semialdehyde dehydrogenase [NAD(P)+] activity;GO:0004777 succinate-semialdehyde dehydrogenase (NAD+) activity;GO:0016620 oxidoreductase activity, acting on the aldehyde or oxo group of donors, NAD or NADP as acceptor	GO:9999999	GO:0006540,GO:0006538,GO:0009450,GO:0005737,GO:0005622,GO:0044424,GO:0009013,GO:0004777,GO:0016620	(sce)GABA (gamma-Aminobutyrate) shunt; (M00027)GABA (gamma-Aminobutyrate) shunt; (sce00650)Butanoate metabolism
YBR007C	302	207	215	253	353	259	0.260904	0.238904	DSF2	Dsf2p	Deletion suppressor of mpt5 mutation; relocalizes from bud neck to cytoplasm upon DNA replication stress	GO:0043085 positive regulation of catalytic activity;GO:0044093 positive regulation of molecular function;GO:0050790 regulation of catalytic activity	GO:0005934 cellular bud tip;GO:0005933 cellular bud;GO:0030427 site of polarized growth	GO:0008047 enzyme activator activity;GO:0030234 enzyme regulator activity;GO:0098772 molecular function regulator	GO:9999999	GO:0043085,GO:0044093,GO:0050790,GO:0005934,GO:0005933,GO:0030427,GO:0008047,GO:0030234,GO:0098772
YBR008C	263	220	246	302	282	317	0.301711	0.0985327	FLR1	Flr1p	Plasma membrane transporter of the major facilitator superfamily; member of the 12-spanner drug:H(+) antiporter DHA1 family; involved in efflux of fluconazole, diazaborine, benomyl, methotrexate, and other drugs; expression induced in cells treated with the mycotoxin patulin; relocalizes from nucleus to plasma membrane upon DNA replication stress	GO:0015903 fluconazole transport;GO:1990961 drug transmembrane export;GO:0046618 drug export	GO:0005887 integral component of plasma membrane;GO:0031226 intrinsic component of plasma membrane;GO:0044459 plasma membrane part	GO:0015244 fluconazole transmembrane transporter activity;GO:0015665 alcohol transmembrane transporter activity;GO:0042895 antibiotic transmembrane transporter activity	GO:9999999	GO:0015903,GO:1990961,GO:0046618,GO:0005887,GO:0031226,GO:0044459,GO:0015244,GO:0015665,GO:0042895
YBR009C	629	511	635	624	647	654	0.111729	0.551027	HHF1	histone H4	Histone H4; core histone protein required for chromatin assembly and chromosome function; one of two identical histone proteins (see also HHF2); contributes to telomeric silencing; N-terminal domain involved in maintaining genomic integrity	GO:0061587 transfer RNA gene-mediated silencing;GO:0034729 histone H3-K79 methylation;GO:0043935 sexual sporulation resulting in formation of a cellular spore	GO:0031298 replication fork protection complex;GO:0000788 nuclear nucleosome;GO:0043596 nuclear replication fork	GO:0046982 protein heterodimerization activity;GO:0046983 protein dimerization activity;GO:0003677 DNA binding	GO:9999999	GO:0061587,GO:0034729,GO:0043935,GO:0031298,GO:0000788,GO:0043596,GO:0046982,GO:0046983,GO:0003677	(Human)(hsa05322)Systemic lupus erythematosus; (hsa05034)Alcoholism; (hsa05203)Viral carcinogenesis
YBR010W	1445	1066	1361	1174	1307	1330	-0.023732	0.919231	HHT1	histone H3	Histone H3; core histone protein required for chromatin assembly, part of heterochromatin-mediated telomeric and HM silencing; one of two identical histone H3 proteins (see HHT2); regulated by acetylation, methylation, and phosphorylation; H3K14 acetylation plays an important role in the unfolding of strongly positioned nucleosomes during repair of UV damage	GO:0070911 global genome nucleotide-excision repair;GO:0043935 sexual sporulation resulting in formation of a cellular spore;GO:0009303 rRNA transcription	GO:0043505 CENP-A containing nucleosome;GO:0061638 CENP-A containing chromatin;GO:0034506 chromosome, centromeric core domain	GO:0031492 nucleosomal DNA binding;GO:0031491 nucleosome binding;GO:0031490 chromatin DNA binding	GO:9999999	GO:0070911,GO:0043935,GO:0009303,GO:0043505,GO:0061638,GO:0034506,GO:0031492,GO:0031491,GO:0031490	(Human)(hsa05322)Systemic lupus erythematosus; (hsa05034)Alcoholism; (hsa05202)Transcriptional misregulation in cancer
YBR011C	6836	5424	6613	6331	5772	6203	-0.0471053	0.797876	IPP1	inorganic diphosphatase IPP1	Cytoplasmic inorganic pyrophosphatase (PPase); homodimer that catalyzes the rapid exchange of oxygens from Pi with water, highly expressed and essential for viability, active-site residues show identity to those from E. coli PPase	GO:0006796 phosphate-containing compound metabolic process;GO:0006793 phosphorus metabolic process;GO:0044237 cellular metabolic process	GO:0005576 extracellular region;GO:0005634 nucleus;GO:0005737 cytoplasm	GO:0004427 inorganic diphosphatase activity;GO:0000287 magnesium ion binding;GO:0016462 pyrophosphatase activity	GO:9999999	GO:0006796,GO:0006793,GO:0044237,GO:0005576,GO:0005634,GO:0005737,GO:0004427,GO:0000287,GO:0016462	(sce00190)Oxidative phosphorylation
YBR013C	72	39	58	10	10	8	-2.58079	8.48823e-10	YBR013C	hypothetical protein	Putative protein of unknown function; haploid deletion mutant exhibits synthetic phenotype with alpha-synuclein; SWAT-GFP fusion protein localizes to the endoplasmic reticulum while mCherry fusion protein localizes to both the endoplasmic reticulum and vacuole	GO:0008150 biological_process	GO:0005783 endoplasmic reticulum;GO:0012505 endomembrane system;GO:0044444 cytoplasmic part	GO:0003674 molecular_function	GO:9999999	GO:0008150,GO:0005783,GO:0012505,GO:0044444,GO:0003674
YBR014C	959	762	688	924	857	744	0.0691361	0.761576	GRX7	glutathione-disulfide reductase GRX7	Cis-golgi localized monothiol glutaredoxin; more similar in activity to dithiol than other monothiol glutaredoxins; involved in the oxidative stress response; does not bind metal ions; GRX7 has a paralog, GRX6, that arose from the whole genome duplication	GO:0098869 cellular oxidant detoxification;GO:1990748 cellular detoxification;GO:0045454 cell redox homeostasis	GO:0005796 Golgi lumen;GO:0005801 cis-Golgi network;GO:0000324 fungal-type vacuole	GO:0004362 glutathione-disulfide reductase activity;GO:0015038 glutathione disulfide oxidoreductase activity;GO:0015037 peptide disulfide oxidoreductase activity	GO:9999999	GO:0098869,GO:1990748,GO:0045454,GO:0005796,GO:0005801,GO:0000324,GO:0004362,GO:0015038,GO:0015037
YBR015C	1747	1125	1079	1108	1137	1033	-0.255255	0.104004	MNN2	alpha-1,2-mannosyltransferase MNN2	Alpha-1,2-mannosyltransferase; responsible for addition of the first alpha-1,2-linked mannose to form the branches on the mannan backbone of oligosaccharides, localizes to an early Golgi compartment	GO:0046354 mannan biosynthetic process;GO:0010412 mannan metabolic process;GO:0035268 protein mannosylation	GO:0000139 Golgi membrane;GO:0098791 Golgi subcompartment;GO:0044431 Golgi apparatus part	GO:0000026 alpha-1,2-mannosyltransferase activity;GO:0000030 mannosyltransferase activity;GO:0016758 transferase activity, transferring hexosyl groups	GO:9999999	GO:0046354,GO:0010412,GO:0035268,GO:0000139,GO:0098791,GO:0044431,GO:0000026,GO:0000030,GO:0016758	(sce)N-glycan biosynthesis, high-mannose type; (M00074)N-glycan biosynthesis, high-mannose type; (sce00513)Various types of N-glycan biosynthesis
YBR016W	810	635	677	779	772	761	0.123003	0.430528	YBR016W	hypothetical protein	Tail-anchored plasma membrane protein with a conserved CYSTM module; predicted to be palmitoylated; has similarity to hydrophilins, which are involved in the adaptive response to hyperosmotic conditions; YBR016W has a paralog, YDL012C, that arose from the whole genome duplication	GO:0008150 biological_process	GO:0070250 mating projection membrane;GO:0033101 cellular bud membrane;GO:0005937 mating projection	GO:0003674 molecular_function	GO:9999999	GO:0008150,GO:0070250,GO:0033101,GO:0005937,GO:0003674
YBR017C	2026	1578	1615	1966	1845	1778	0.0995596	0.504722	KAP104	Kap104p	Transportin or cytosolic karyopherin beta 2; functions in the rg-nuclear localization signal-mediated nuclear import/reimport of mRNA-binding proteins Nab2p and Hrp1p; regulates asymmetric protein synthesis in daughter cells during mitosis	GO:0006610 ribosomal protein import into nucleus;GO:0006607 NLS-bearing protein import into nucleus;GO:0010458 exit from mitosis	GO:0005934 cellular bud tip;GO:0005935 cellular bud neck;GO:0005643 nuclear pore	GO:0008139 nuclear localization sequence binding;GO:0005048 signal sequence binding;GO:0042277 peptide binding	GO:9999999	GO:0006610,GO:0006607,GO:0010458,GO:0005934,GO:0005935,GO:0005643,GO:0008139,GO:0005048,GO:0042277
YBR018C	1121	1031	1100	475	475	477	-1.1991	1.12797e-27	GAL7	UDP-glucose:hexose-1-phosphate uridylyltransferase	Galactose-1-phosphate uridyl transferase; synthesizes glucose-1-phosphate and UDP-galactose from UDP-D-glucose and alpha-D-galactose-1-phosphate in the second step of galactose catabolism; human homolog UGP2 can complement yeast null mutant	GO:0033499 galactose catabolic process via UDP-galactose;GO:0019388 galactose catabolic process;GO:0006012 galactose metabolic process	GO:0005737 cytoplasm;GO:0005622 intracellular;GO:0044424 intracellular part	GO:0008108 UDP-glucose:hexose-1-phosphate uridylyltransferase activity;GO:0070569 uridylyltransferase activity;GO:0016779 nucleotidyltransferase activity	GO:9999999	GO:0033499,GO:0019388,GO:0006012,GO:0005737,GO:0005622,GO:0044424,GO:0008108,GO:0070569,GO:0016779	(M00554)Nucleotide sugar biosynthesis, galactose => UDP-galactose; (sce)Nucleotide sugar biosynthesis, galactose => UDP-galactose; (sce)Galactose degradation, Leloir pathway, galactose => alpha-D-glucose-1P
YBR019C	1345	1247	1355	555	686	684	-1.04933	4.80361e-19	GAL10	bifunctional UDP-glucose 4-epimerase/aldose 1-epimerase	UDP-glucose-4-epimerase; catalyzes interconversion of UDP-galactose and UDP-D-glucose in galactose metabolism; also catalyzes conversion of alpha-D-glucose or alpha-D-galactose to their beta-anomers; human homolog GALE implicated in galactosemia, can complement yeast null mutant	GO:0033499 galactose catabolic process via UDP-galactose;GO:0019388 galactose catabolic process;GO:0006012 galactose metabolic process	GO:0005829 cytosol;GO:0044444 cytoplasmic part;GO:0005737 cytoplasm	GO:0003978 UDP-glucose 4-epimerase activity;GO:0004034 aldose 1-epimerase activity;GO:0016857 racemase and epimerase activity, acting on carbohydrates and derivatives	GO:9999999	GO:0033499,GO:0019388,GO:0006012,GO:0005829,GO:0044444,GO:0005737,GO:0003978,GO:0004034,GO:0016857	(sce)Galactose degradation, Leloir pathway, galactose => alpha-D-glucose-1P; (M00632)Galactose degradation, Leloir pathway, galactose => alpha-D-glucose-1P; (sce00052)Galactose metabolism
YBR020W	532	418	352	139	174	188	-1.37655	8.7505e-19	GAL1	galactokinase	Galactokinase; phosphorylates alpha-D-galactose to alpha-D-galactose-1-phosphate in the first step of galactose catabolism; expression regulated by Gal4p; human homolog GALK2 complements yeast null mutant; GAL1 has a paralog, GAL3, that arose from the whole genome duplication	GO:0000411 positive regulation of transcription by galactose;GO:0045991 carbon catabolite activation of transcription;GO:0033499 galactose catabolic process via UDP-galactose	GO:0005829 cytosol;GO:0044444 cytoplasmic part;GO:0005737 cytoplasm	GO:0004335 galactokinase activity;GO:0005534 galactose binding;GO:0019200 carbohydrate kinase activity	GO:9999999	GO:0000411,GO:0045991,GO:0033499,GO:0005829,GO:0044444,GO:0005737,GO:0004335,GO:0005534,GO:0019200	(M00554)Nucleotide sugar biosynthesis, galactose => UDP-galactose; (sce)Nucleotide sugar biosynthesis, galactose => UDP-galactose; (sce)Galactose degradation, Leloir pathway, galactose => alpha-D-glucose-1P
YBR021W	537	417	451	357	412	467	-0.186082	0.318763	FUR4	uracil permease	Plasma membrane localized uracil permease; expression is tightly regulated by uracil levels and environmental cues; conformational alterations induced by unfolding or substrate binding result in Rsp5p-mediated ubiquitination and degradation	GO:1903791 uracil transmembrane transport;GO:1904082 pyrimidine nucleobase transmembrane transport;GO:0015857 uracil transport	GO:0000324 fungal-type vacuole;GO:0045121 membrane raft;GO:0000322 storage vacuole	GO:0015505 uracil:cation symporter activity;GO:0015210 uracil transmembrane transporter activity;GO:0015391 nucleobase:cation symporter activity	GO:9999999	GO:1903791,GO:1904082,GO:0015857,GO:0000324,GO:0045121,GO:0000322,GO:0015505,GO:0015210,GO:0015391
YBR022W	191	163	157	158	151	155	-0.142481	0.607649	POA1	ADP-ribose 1''-phosphate phosphatase	Phosphatase that is highly specific for ADP-ribose 1''-phosphate; a tRNA splicing metabolite; may have a role in regulation of tRNA splicing	GO:0006388 tRNA splicing, via endonucleolytic cleavage and ligation;GO:0000394 RNA splicing, via endonucleolytic cleavage and ligation;GO:0008033 tRNA processing	GO:0005575 cellular_component	GO:0047407 ADP-ribosyl-[dinitrogen reductase] hydrolase activity;GO:0016799 hydrolase activity, hydrolyzing N-glycosyl compounds;GO:0016798 hydrolase activity, acting on glycosyl bonds	GO:9999999	GO:0006388,GO:0000394,GO:0008033,GO:0005575,GO:0047407,GO:0016799,GO:0016798
YBR023C	609	397	340	444	466	425	0.00196852	0.995375	CHS3	chitin synthase CHS3	Chitin synthase III; catalyzes the transfer of N-acetylglucosamine (GlcNAc) to chitin; required for synthesis of the majority of cell wall chitin, the chitin ring during bud emergence, and spore wall chitosan; contains overlapping di-leucine and di-acidic signals that mediate, respectively, intracellular trafficking by AP-1 and trafficking to plasma membrane by exomer complex; requires AP-3 compl…	GO:0034221 fungal-type cell wall chitin biosynthetic process;GO:0006038 cell wall chitin biosynthetic process;GO:0030476 ascospore wall assembly	GO:0045009 chitosome;GO:0005628 prospore membrane;GO:0030428 cell septum	GO:0004100 chitin synthase activity;GO:0008375 acetylglucosaminyltransferase activity;GO:0008194 UDP-glycosyltransferase activity	GO:9999999	GO:0034221,GO:0006038,GO:0030476,GO:0045009,GO:0005628,GO:0030428,GO:0004100,GO:0008375,GO:0008194	(sce00520)Amino sugar and nucleotide sugar metabolism
YBR024W	502	387	442	427	456	463	0.0149393	0.952467	SCO2	putative thioredoxin peroxidase SCO2	Protein anchored to mitochondrial inner membrane; may have a redundant function with Sco1p in delivery of copper to cytochrome c oxidase; interacts with Cox2p; SCO2 has a paralog, SCO1, that arose from the whole genome duplication	GO:0006878 cellular copper ion homeostasis;GO:0055070 copper ion homeostasis;GO:0033617 mitochondrial respiratory chain complex IV assembly	GO:0005743 mitochondrial inner membrane;GO:0031966 mitochondrial membrane;GO:0019866 organelle inner membrane	GO:0005507 copper ion binding;GO:0046914 transition metal ion binding;GO:0046872 metal ion binding	GO:9999999	GO:0006878,GO:0055070,GO:0033617,GO:0005743,GO:0031966,GO:0019866,GO:0005507,GO:0046914,GO:0046872
YBR025C	6424	4375	5497	4957	4513	4490	-0.216493	0.0842876	OLA1	Obg-like ATPase	P-loop ATPase with similarity to human OLA1 and bacterial YchF; identified as specifically interacting with the proteasome; null mutant displays increased translation rate and increased readthrough of premature stop codons; protein abundance increases in response to hydrogen peroxide and to DNA replication stress	GO:0008150 biological_process	GO:0005737 cytoplasm;GO:0005622 intracellular;GO:0044424 intracellular part	GO:0043023 ribosomal large subunit binding;GO:0043022 ribosome binding;GO:0043021 ribonucleoprotein complex binding	GO:9999999	GO:0008150,GO:0005737,GO:0005622,GO:0044424,GO:0043023,GO:0043022,GO:0043021
YBR026C	1048	930	904	823	908	811	-0.18908	0.192594	ETR1	Etr1p	2-enoyl thioester reductase; member of the medium chain dehydrogenase/reductase family; localized to mitochondria, where it has a probable role in fatty acid synthesis; human MECR functionally complements the respiratory growth defect of the null mutant	GO:0006633 fatty acid biosynthetic process;GO:0009060 aerobic respiration;GO:0072330 monocarboxylic acid biosynthetic process	GO:0005759 mitochondrial matrix;GO:0044429 mitochondrial part;GO:0005739 mitochondrion	GO:0016631 enoyl-[acyl-carrier-protein] reductase activity;GO:0019166 trans-2-enoyl-CoA reductase (NADPH) activity;GO:0016628 oxidoreductase activity, acting on the CH-CH group of donors, NAD or NADP as acceptor	GO:9999999	GO:0006633,GO:0009060,GO:0072330,GO:0005759,GO:0044429,GO:0005739,GO:0016631,GO:0019166,GO:0016628	(sce00062)Fatty acid elongation; (sce01212)Fatty acid metabolism; (sce01100)Metabolic pathways
YBR028C	401	310	329	326	423	337	0.0603998	0.818333	YPK3	putative protein kinase YPK3	AGC kinase; phosphorylated by cAMP-dependent protein kinase (PKA) in a TORC1-dependent manner; directly phosphorylated by TORC1; phosphorylates ribosomal protein Rps6a/b (S6), in a TORC-dependent manner; undergoes autophosphorylation	GO:0018105 peptidyl-serine phosphorylation;GO:0046777 protein autophosphorylation;GO:0018209 peptidyl-serine modification	GO:0005634 nucleus;GO:0005737 cytoplasm;GO:0043231 intracellular membrane-bounded organelle	GO:0004674 protein serine/threonine kinase activity;GO:0004672 protein kinase activity;GO:0016773 phosphotransferase activity, alcohol group as acceptor	GO:9999999	GO:0018105,GO:0046777,GO:0018209,GO:0005634,GO:0005737,GO:0043231,GO:0004674,GO:0004672,GO:0016773
YBR029C	894	655	657	708	730	691	-0.0473693	0.820991	CDS1	phosphatidate cytidylyltransferase	Phosphatidate cytidylyltransferase (CDP-diglyceride synthetase); an enzyme that catalyzes that conversion of CTP + phosphate into diphosphate + CDP-diaclglyerol, a critical step in the synthesis of all major yeast phospholipids; human homolog CDS1 can complement yeast cds1 null mutant	GO:0016024 CDP-diacylglycerol biosynthetic process;GO:0046341 CDP-diacylglycerol metabolic process;GO:0006658 phosphatidylserine metabolic process	GO:0070319 Golgi to plasma membrane transport vesicle;GO:0070382 exocytic vesicle;GO:0030133 transport vesicle	GO:0004605 phosphatidate cytidylyltransferase activity;GO:0070567 cytidylyltransferase activity;GO:0016779 nucleotidyltransferase activity	GO:9999999	GO:0016024,GO:0046341,GO:0006658,GO:0070319,GO:0070382,GO:0030133,GO:0004605,GO:0070567,GO:0016779	(M00093)Phosphatidylethanolamine (PE) biosynthesis, PA => PS => PE; (sce)Phosphatidylethanolamine (PE) biosynthesis, PA => PS => PE; (sce04070)Phosphatidylinositol signaling system
YBR031W	6275	4508	5203	8129	7089	6978	0.478546	3.91424e-06	RPL4A	ribosomal 60S subunit protein L4A	Ribosomal 60S subunit protein L4A; N-terminally acetylated; homologous to mammalian ribosomal protein L4 and bacterial L4; RPL4A has a paralog, RPL4B, that arose from the whole genome duplication	GO:0002181 cytoplasmic translation;GO:0006412 translation;GO:0043043 peptide biosynthetic process	GO:0022625 cytosolic large ribosomal subunit;GO:0015934 large ribosomal subunit;GO:0022626 cytosolic ribosome	GO:0003735 structural constituent of ribosome;GO:0005198 structural molecule activity;GO:0003723 RNA binding	GO:9999999	GO:0002181,GO:0006412,GO:0043043,GO:0022625,GO:0015934,GO:0022626,GO:0003735,GO:0005198,GO:0003723	(sce03010)Ribosome
YBR033W	359	284	297	239	258	243	-0.34662	0.0368863	EDS1	Eds1p	Putative zinc cluster protein, predicted to be a transcription factor; not an essential gene; EDS1 has a paralog, RGT1, that arose from the whole genome duplication	GO:0006357 regulation of transcription by RNA polymerase II;GO:0006366 transcription by RNA polymerase II;GO:0006355 regulation of transcription, DNA-templated	GO:0005634 nucleus;GO:0043231 intracellular membrane-bounded organelle;GO:0043227 membrane-bounded organelle	GO:0000981 DNA-binding transcription factor activity, RNA polymerase II-specific;GO:0008270 zinc ion binding;GO:0043565 sequence-specific DNA binding	GO:9999999	GO:0006357,GO:0006366,GO:0006355,GO:0005634,GO:0043231,GO:0043227,GO:0000981,GO:0008270,GO:0043565
YBR034C	1739	1196	1414	1659	1633	1653	0.191225	0.125679	HMT1	protein-arginine omega-N methyltransferase HMT1	Nuclear SAM-dependent mono- and asymmetric methyltransferase; modifies hnRNPs, including Npl3p and Hrp1p, affecting their activity and nuclear export; methylates U1 snRNP protein Snp1p, ribosomal protein Rps2p, and histones H3 and H4; interacts genetically with genes encoding components of Rpd3(L) and this interaction is important for Rpd3 recruitment to the subtelomeric region	GO:0060567 negative regulation of DNA-templated transcription, termination;GO:0019919 peptidyl-arginine methylation, to asymmetrical-dimethyl arginine;GO:0035247 peptidyl-arginine omega-N-methylation	GO:0005829 cytosol;GO:0005634 nucleus;GO:0044444 cytoplasmic part	GO:0035241 protein-arginine omega-N monomethyltransferase activity;GO:0035242 protein-arginine omega-N asymmetric methyltransferase activity;GO:0008469 histone-arginine N-methyltransferase activity	GO:9999999	GO:0060567,GO:0019919,GO:0035247,GO:0005829,GO:0005634,GO:0044444,GO:0035241,GO:0035242,GO:0008469	(Human)(hsa04922)Glucagon signaling pathway; (hsa04068)FoxO signaling pathway
YBR035C	1541	1275	1505	2151	1802	1890	0.43098	0.000467662	PDX3	pyridoxamine-phosphate oxidase PDX3	Pyridoxine (pyridoxamine) phosphate oxidase; has homologs in E. coli and Myxococcus xanthus; transcription is under the general control of nitrogen metabolism	GO:0009443 pyridoxal 5'-phosphate salvage;GO:0008615 pyridoxine biosynthetic process;GO:0042823 pyridoxal phosphate biosynthetic process	GO:0005758 mitochondrial intermembrane space;GO:0031970 organelle envelope lumen;GO:0005740 mitochondrial envelope	GO:0004733 pyridoxamine-phosphate oxidase activity;GO:0016641 oxidoreductase activity, acting on the CH-NH2 group of donors, oxygen as acceptor;GO:0010181 FMN binding	GO:9999999	GO:0009443,GO:0008615,GO:0042823,GO:0005758,GO:0031970,GO:0005740,GO:0004733,GO:0016641,GO:0010181	(sce00750)Vitamin B6 metabolism; (sce01100)Metabolic pathways
YBR036C	2491	2284	2325	2460	2504	2529	0.0671612	0.68955	CSG2	mannosylinositol phosphorylceramide synthase regulatory subunit	Endoplasmic reticulum membrane protein; required for mannosylation of inositolphosphorylceramide and for growth at high calcium concentrations; protein abundance increases in response to DNA replication stress	GO:0006688 glycosphingolipid biosynthetic process;GO:0006687 glycosphingolipid metabolic process;GO:0009247 glycolipid biosynthetic process	GO:0030176 integral component of endoplasmic reticulum membrane;GO:0031227 intrinsic component of endoplasmic reticulum membrane;GO:0000324 fungal-type vacuole	GO:0030234 enzyme regulator activity;GO:0098772 molecular function regulator;GO:0003674 molecular_function	GO:9999999	GO:0006688,GO:0006687,GO:0009247,GO:0030176,GO:0031227,GO:0000324,GO:0030234,GO:0098772,GO:0003674
YBR037C	1375	1068	1240	981	1025	1063	-0.264977	0.0247848	SCO1	Cu-binding protein SCO1	Copper-binding protein of mitochondrial inner membrane; required for cytochrome c oxidase activity and respiration; may function to deliver copper to cytochrome c oxidase; similar to thioredoxins; SCO1 has a paralog, SCO2, that arose from the whole genome duplication	GO:0006878 cellular copper ion homeostasis;GO:0055070 copper ion homeostasis;GO:0033617 mitochondrial respiratory chain complex IV assembly	GO:0005743 mitochondrial inner membrane;GO:0031966 mitochondrial membrane;GO:0019866 organelle inner membrane	GO:0005507 copper ion binding;GO:0046914 transition metal ion binding;GO:0046872 metal ion binding	GO:9999999	GO:0006878,GO:0055070,GO:0033617,GO:0005743,GO:0031966,GO:0019866,GO:0005507,GO:0046914,GO:0046872
YBR038W	363	339	344	364	431	432	0.219678	0.238522	CHS2	chitin synthase CHS2	Chitin synthase II; catalyzes transfer of N-acetylglucosamine (GlcNAc) to chitin upon activation of zymogenic form; required for chitin synthesis in the primary septum during cytokinesis; localization regulated by Cdk1p during mitosis; phosphorylation by Dbf2p kinase regulates its dynamics and chitin synthesis during cytokinesis	GO:0000918 division septum site selection;GO:1902406 mitotic actomyosin contractile ring maintenance;GO:0031566 actomyosin contractile ring maintenance	GO:0030428 cell septum;GO:0005935 cellular bud neck;GO:0005933 cellular bud	GO:0004100 chitin synthase activity;GO:0008375 acetylglucosaminyltransferase activity;GO:0008194 UDP-glycosyltransferase activity	GO:9999999	GO:0000918,GO:1902406,GO:0031566,GO:0030428,GO:0005935,GO:0005933,GO:0004100,GO:0008375,GO:0008194	(sce00520)Amino sugar and nucleotide sugar metabolism
YBR039W	2223	1844	2148	1636	1651	1757	-0.307102	0.00656625	ATP3	F1F0 ATP synthase subunit gamma	Gamma subunit of the F1 sector of mitochondrial F1F0 ATP synthase; F1F0 ATP synthase is a large, evolutionarily conserved enzyme complex required for ATP synthesis	GO:0015986 ATP synthesis coupled proton transport;GO:0015985 energy coupled proton transport, down electrochemical gradient;GO:0006754 ATP biosynthetic process	GO:0005756 mitochondrial proton-transporting ATP synthase, central stalk;GO:0045269 proton-transporting ATP synthase, central stalk;GO:0000275 mitochondrial proton-transporting ATP synthase complex, catalytic core F(1)	GO:0046961 proton-transporting ATPase activity, rotational mechanism;GO:0046933 proton-transporting ATP synthase activity, rotational mechanism;GO:0036442 proton-exporting ATPase activity	GO:9999999	GO:0015986,GO:0015985,GO:0006754,GO:0005756,GO:0045269,GO:0000275,GO:0046961,GO:0046933,GO:0036442	(sce00190)Oxidative phosphorylation; (sce01100)Metabolic pathways
YBR040W	4	1	4	4	0	0	-1.13145	0.636904	FIG1	Fig1p	Integral membrane protein required for efficient mating; may participate in or regulate the low affinity Ca2+ influx system, which affects intracellular signaling and cell-cell fusion during mating	GO:0032220 plasma membrane fusion involved in cytogamy;GO:0000753 cell morphogenesis involved in conjugation with cellular fusion;GO:0000755 cytogamy	GO:0043332 mating projection tip;GO:0009277 fungal-type cell wall;GO:0005937 mating projection	GO:0003674 molecular_function	GO:9999999	GO:0032220,GO:0000753,GO:0000755,GO:0043332,GO:0009277,GO:0005937,GO:0003674
YBR041W	511	382	434	478	526	519	0.198985	0.212478	FAT1	long-chain fatty acid transporter FAT1	Very long chain fatty acyl-CoA synthetase and fatty acid transporter; activates imported fatty acids with a preference for very long lengths (C20-C26); has a separate function in the transport of long chain fatty acids	GO:0044539 long-chain fatty acid import;GO:0015909 long-chain fatty acid transport;GO:0000038 very long-chain fatty acid metabolic process	GO:0031235 intrinsic component of the cytoplasmic side of the plasma membrane;GO:0000329 fungal-type vacuole membrane;GO:0000324 fungal-type vacuole	GO:0031957 very long-chain fatty acid-CoA ligase activity;GO:0004467 long-chain fatty acid-CoA ligase activity;GO:0015645 fatty acid ligase activity	GO:9999999	GO:0044539,GO:0015909,GO:0000038,GO:0031235,GO:0000329,GO:0000324,GO:0031957,GO:0004467,GO:0015645
YBR044C	545	480	494	487	600	520	0.0726889	0.746642	TCM62	Tcm62p	Protein involved in assembly of the succinate dehydrogenase complex; mitochondrial; putative chaperone	GO:0034553 mitochondrial respiratory chain complex II assembly;GO:0034552 respiratory chain complex II assembly;GO:0051131 chaperone-mediated protein complex assembly	GO:0005743 mitochondrial inner membrane;GO:0031966 mitochondrial membrane;GO:0019866 organelle inner membrane	GO:0051082 unfolded protein binding;GO:0005524 ATP binding;GO:0032559 adenyl ribonucleotide binding	GO:9999999	GO:0034553,GO:0034552,GO:0051131,GO:0005743,GO:0031966,GO:0019866,GO:0051082,GO:0005524,GO:0032559
YBR045C	60	36	54	64	63	69	0.391877	0.293825	GIP1	protein phosphatase regulator GIP1	Meiosis-specific regulatory subunit of the Glc7p protein phosphatase; regulates spore wall formation and septin organization, required for expression of some late meiotic genes and for normal localization of Glc7p	GO:0030476 ascospore wall assembly;GO:0070591 ascospore wall biogenesis;GO:0042244 spore wall assembly	GO:0000164 protein phosphatase type 1 complex;GO:0005628 prospore membrane;GO:0042764 ascospore-type prospore	GO:0008157 protein phosphatase 1 binding;GO:0019888 protein phosphatase regulator activity;GO:0019903 protein phosphatase binding	GO:9999999	GO:0030476,GO:0070591,GO:0042244,GO:0000164,GO:0005628,GO:0042764,GO:0008157,GO:0019888,GO:0019903	(sce04113)Meiosis - yeast
YBR046C	669	582	649	561	616	590	-0.112763	0.5353	ZTA1	NADPH:quinone reductase	NADPH-dependent quinone reductase; GFP-tagged protein localizes to the cytoplasm and nucleus; has similarity to E. coli quinone oxidoreductase and to human zeta-crystallin	GO:0034599 cellular response to oxidative stress;GO:0006979 response to oxidative stress;GO:0055114 oxidation-reduction process	GO:0005634 nucleus;GO:0005737 cytoplasm;GO:0043231 intracellular membrane-bounded organelle	GO:0032440 2-alkenal reductase [NAD(P)] activity;GO:0003960 NADPH:quinone reductase activity;GO:0035925 mRNA 3'-UTR AU-rich region binding	GO:9999999	GO:0034599,GO:0006979,GO:0055114,GO:0005634,GO:0005737,GO:0043231,GO:0032440,GO:0003960,GO:0035925
YBR047W	519	372	467	460	565	506	0.173107	0.336372	FMP23	Fmp23p	Putative protein of unknown function; proposed to be involved in iron or copper homeostasis; the authentic, non-tagged protein is detected in highly purified mitochondria in high-throughput studies	GO:0008150 biological_process	GO:0005739 mitochondrion;GO:0044444 cytoplasmic part;GO:0005737 cytoplasm	GO:0003674 molecular_function	GO:9999999	GO:0008150,GO:0005739,GO:0044444,GO:0005737,GO:0003674
YBR048W	2151	1421	1903	1722	1489	1592	-0.181235	0.250434	RPS11A	ribosomal 40S subunit protein S11A	Protein component of the small (40S) ribosomal subunit; homologous to mammalian ribosomal protein S11 and bacterial S17; N-terminally propionylated in vivo; RPS11A has a paralog, RPS11B, that arose from the whole genome duplication	GO:0000028 ribosomal small subunit assembly;GO:0000462 maturation of SSU-rRNA from tricistronic rRNA transcript (SSU-rRNA, 5.8S rRNA, LSU-rRNA);GO:0030490 maturation of SSU-rRNA	GO:0022627 cytosolic small ribosomal subunit;GO:0030686 90S preribosome;GO:0015935 small ribosomal subunit	GO:0019843 rRNA binding;GO:0003735 structural constituent of ribosome;GO:0005198 structural molecule activity	GO:9999999	GO:0000028,GO:0000462,GO:0030490,GO:0022627,GO:0030686,GO:0015935,GO:0019843,GO:0003735,GO:0005198	(sce03010)Ribosome
YBR049C	771	573	477	639	682	563	0.0546473	0.841284	REB1	DNA-binding protein REB1	RNA polymerase I enhancer binding protein; DNA binding protein that binds to genes transcribed by both RNA polymerase I and RNA polymerase II; required for termination of RNA polymerase I transcription; Reb1p bound to DNA acts to block RNA polymerase II readthrough transcription	GO:0001174 transcriptional start site selection at RNA polymerase II promoter;GO:0001173 DNA-templated transcriptional start site selection;GO:0006363 termination of RNA polymerase I transcription	GO:0005654 nucleoplasm;GO:0031981 nuclear lumen;GO:0070013 intracellular organelle lumen	GO:0043565 sequence-specific DNA binding;GO:0003677 DNA binding;GO:0003676 nucleic acid binding	GO:9999999	GO:0001174,GO:0001173,GO:0006363,GO:0005654,GO:0031981,GO:0070013,GO:0043565,GO:0003677,GO:0003676
YBR050C	411	338	302	306	348	287	-0.161689	0.445671	REG2	protein phosphatase regulator REG2	Regulatory subunit of the Glc7p type-1 protein phosphatase; involved with Reg1p, Glc7p, and Snf1p in regulation of glucose-repressible genes, also involved in glucose-induced proteolysis of maltose permease; REG2 has a paralog, REG1, that arose from the whole genome duplication	GO:0043666 regulation of phosphoprotein phosphatase activity;GO:0035304 regulation of protein dephosphorylation;GO:0010921 regulation of phosphatase activity	GO:0000164 protein phosphatase type 1 complex;GO:0008287 protein serine/threonine phosphatase complex;GO:1903293 phosphatase complex	GO:0019888 protein phosphatase regulator activity;GO:0019208 phosphatase regulator activity;GO:0030234 enzyme regulator activity	GO:9999999	GO:0043666,GO:0035304,GO:0010921,GO:0000164,GO:0008287,GO:1903293,GO:0019888,GO:0019208,GO:0030234
YBR052C	3523	2868	2968	3167	3132	2930	-0.0230679	0.903338	RFS1	flavodoxin-like fold family protein	Protein of unknown function; member of a flavodoxin-like fold protein family that includes Pst2p and Ycp4p; green fluorescent protein (GFP)-fusion protein localizes to the cytoplasm in a punctate pattern; RFS1 has a paralog, PST2, that arose from the whole genome duplication	GO:0055114 oxidation-reduction process;GO:0008152 metabolic process;GO:0008150 biological_process	GO:0045121 membrane raft;GO:0098857 membrane microdomain;GO:0098589 membrane region	GO:0010181 FMN binding;GO:0050662 coenzyme binding;GO:0048037 cofactor binding	GO:9999999	GO:0055114,GO:0008152,GO:0008150,GO:0045121,GO:0098857,GO:0098589,GO:0010181,GO:0050662,GO:0048037
YBR053C	447	390	405	590	657	651	0.605063	7.54991e-07	YBR053C	hypothetical protein	Putative protein of unknown function; induced by cell wall perturbation	GO:0008150 biological_process	GO:0005575 cellular_component	GO:0003674 molecular_function	GO:9999999	GO:0008150,GO:0005575,GO:0003674	(Human)(hsa00053)Ascorbate and aldarate metabolism; (hsa00030)Pentose phosphate pathway; (hsa01200)Carbon metabolism
YBR054W	140	113	111	161	182	235	0.665689	0.00159983	YRO2	Yro2p	Protein with a putative role in response to acid stress; null mutant is sensitive to acetic acid; transcription is regulated by Haa1p and induced in the presence of acetic acid; protein observed in plasma membrane foci in the presence of acetic acid; the authentic, non-tagged protein is detected in a phosphorylated state in highly purified mitochondria in high-throughput studies	GO:0034220 ion transmembrane transport;GO:0006811 ion transport;GO:0055085 transmembrane transport	GO:0005933 cellular bud;GO:0005783 endoplasmic reticulum;GO:0005739 mitochondrion	GO:0005216 ion channel activity;GO:0022838 substrate-specific channel activity;GO:0015267 channel activity	GO:9999999	GO:0034220,GO:0006811,GO:0055085,GO:0005933,GO:0005783,GO:0005739,GO:0005216,GO:0022838,GO:0015267
YBR055C	623	407	432	412	509	431	-0.104434	0.635593	PRP6	U4/U6-U5 snRNP complex subunit PRP6	Splicing factor; component of the U4/U6-U5 snRNP complex	GO:0000244 spliceosomal tri-snRNP complex assembly;GO:0000387 spliceosomal snRNP assembly;GO:0000398 mRNA splicing, via spliceosome	GO:0071001 U4/U6 snRNP;GO:0046540 U4/U6 x U5 tri-snRNP complex;GO:0097526 spliceosomal tri-snRNP complex	GO:0003674 molecular_function	GO:9999999	GO:0000244,GO:0000387,GO:0000398,GO:0071001,GO:0046540,GO:0097526,GO:0003674	(sce03040)Spliceosome
YBR056W	2312	2115	2227	1809	1923	1880	-0.256973	0.0322542	YBR056W	17-beta-hydroxysteroid dehydrogenase-like protein	Putative glycoside hydrolase of the mitochondrial intermembrane space	GO:0009251 glucan catabolic process;GO:0000272 polysaccharide catabolic process;GO:0006073 cellular glucan metabolic process	GO:0005758 mitochondrial intermembrane space;GO:0031970 organelle envelope lumen;GO:0005740 mitochondrial envelope	GO:0046557 glucan endo-1,6-beta-glucosidase activity;GO:0008422 beta-glucosidase activity;GO:0015926 glucosidase activity	GO:9999999	GO:0009251,GO:0000272,GO:0006073,GO:0005758,GO:0031970,GO:0005740,GO:0046557,GO:0008422,GO:0015926
YBR057C	482	355	334	378	371	353	-0.0830392	0.724175	MUM2	Mum2p	Protein essential for meiotic DNA replication and sporulation; cytoplasmic protein; subunit of the MIS complex which controls mRNA methylation during during the induction of sporulation; also interacts with Orc2p, which is a component of the origin recognition complex	GO:2000221 negative regulation of pseudohyphal growth;GO:0070785 negative regulation of growth of unicellular organism as a thread of attached cells;GO:2000220 regulation of pseudohyphal growth	GO:0036396 RNA N6-methyladenosine methyltransferase complex;GO:0045293 mRNA editing complex;GO:0034708 methyltransferase complex	GO:0005515 protein binding;GO:0005488 binding;GO:0003674 molecular_function	GO:9999999	GO:2000221,GO:0070785,GO:2000220,GO:0036396,GO:0045293,GO:0034708,GO:0005515,GO:0005488,GO:0003674
YBR058C	1004	856	873	851	830	889	-0.0936325	0.584892	UBP14	ubiquitin-specific protease UBP14	Ubiquitin-specific protease; specifically disassembles unanchored ubiquitin chains; involved in fructose-1,6-bisphosphatase (Fbp1p) degradation; similar to human isopeptidase T	GO:0045721 negative regulation of gluconeogenesis;GO:0006111 regulation of gluconeogenesis;GO:0010677 negative regulation of cellular carbohydrate metabolic process	GO:0005634 nucleus;GO:0005737 cytoplasm;GO:0043231 intracellular membrane-bounded organelle	GO:0004843 thiol-dependent ubiquitin-specific protease activity;GO:0036459 thiol-dependent ubiquitinyl hydrolase activity;GO:0004197 cysteine-type endopeptidase activity	GO:9999999	GO:0045721,GO:0006111,GO:0010677,GO:0005634,GO:0005737,GO:0043231,GO:0004843,GO:0036459,GO:0004197
YBR058C-A	184	153	183	181	166	193	0.0501647	0.883492	TSC3	Tsc3p	Protein that stimulates the activity of serine palmitoyltransferase; involved in sphingolipid biosynthesis; Lcb1p and Lcb2p are the two components of serine palmitoyltransferase	GO:0006666 3-keto-sphinganine metabolic process;GO:0090154 positive regulation of sphingolipid biosynthetic process;GO:0090153 regulation of sphingolipid biosynthetic process	GO:0035339 SPOTS complex;GO:0017059 serine C-palmitoyltransferase complex;GO:0031211 endoplasmic reticulum palmitoyltransferase complex	GO:0008047 enzyme activator activity;GO:0030234 enzyme regulator activity;GO:0098772 molecular function regulator	GO:9999999	GO:0006666,GO:0090154,GO:0090153,GO:0035339,GO:0017059,GO:0031211,GO:0008047,GO:0030234,GO:0098772
YBR059C	2101	1694	1559	1603	1848	1663	-0.0678942	0.705608	AKL1	serine/threonine protein kinase AKL1	Ser-Thr protein kinase; member (with Ark1p and Prk1p) of the Ark kinase family; involved in endocytosis and actin cytoskeleton organization	GO:1900186 negative regulation of clathrin-dependent endocytosis;GO:2000369 regulation of clathrin-dependent endocytosis;GO:0048261 negative regulation of receptor-mediated endocytosis	GO:0005628 prospore membrane;GO:0042764 ascospore-type prospore;GO:0042763 intracellular immature spore	GO:0004674 protein serine/threonine kinase activity;GO:0004672 protein kinase activity;GO:0016773 phosphotransferase activity, alcohol group as acceptor	GO:9999999	GO:1900186,GO:2000369,GO:0048261,GO:0005628,GO:0042764,GO:0042763,GO:0004674,GO:0004672,GO:0016773
YBR060C	124	107	108	155	174	217	0.682863	0.00114784	ORC2	origin recognition complex subunit 2	Subunit of the origin recognition complex (ORC); ORC directs DNA replication by binding to replication origins and is also involved in transcriptional silencing; interacts with Spp1p and with trimethylated histone H3; phosphorylated by Cdc28p	GO:0006267 pre-replicative complex assembly involved in nuclear cell cycle DNA replication;GO:0030466 chromatin silencing at silent mating-type cassette;GO:1902299 pre-replicative complex assembly involved in cell cycle DNA replication	GO:0005664 nuclear origin of replication recognition complex;GO:0005656 nuclear pre-replicative complex;GO:0031261 DNA replication preinitiation complex	GO:0003688 DNA replication origin binding;GO:0003682 chromatin binding;GO:1990837 sequence-specific double-stranded DNA binding	GO:9999999	GO:0006267,GO:0030466,GO:1902299,GO:0005664,GO:0005656,GO:0031261,GO:0003688,GO:0003682,GO:1990837	(sce04111)Cell cycle - yeast; (sce04113)Meiosis - yeast
YBR061C	235	210	209	232	257	268	0.204199	0.345606	TRM7	tRNA methyltransferase TRM7	2'-O-ribose methyltransferase; methylates the 2'-O-ribose of tRNA-Phe, tRNA-Trp, and tRNA-Leu at positions C32 and N34 of tRNA anticodon loop; crucial biological role likely modification of tRNA-Phe; interacts with Trm732p and Rtt10p in 2'-O-methylation of C32 and N34 substrate tRNAs, respectively; yeast null mutant can be functionally complemented by human FTSJ1, mutations in which have been imp…	GO:0002128 tRNA nucleoside ribose methylation;GO:0030488 tRNA methylation;GO:0006400 tRNA modification	GO:0005737 cytoplasm;GO:0005622 intracellular;GO:0044424 intracellular part	GO:0008175 tRNA methyltransferase activity;GO:0008173 RNA methyltransferase activity;GO:0140101 catalytic activity, acting on a tRNA	GO:9999999	GO:0002128,GO:0030488,GO:0006400,GO:0005737,GO:0005622,GO:0044424,GO:0008175,GO:0008173,GO:0140101
YBR063C	259	216	243	276	249	259	0.123131	0.609354	YBR063C	hypothetical protein	Putative protein of unknown function; YBR063C is not an essential gene	GO:0008150 biological_process	GO:0016021 integral component of membrane;GO:0031224 intrinsic component of membrane;GO:0044425 membrane part	GO:0003674 molecular_function	GO:9999999	GO:0008150,GO:0016021,GO:0031224,GO:0044425,GO:0003674
YBR065C	177	130	102	115	156	153	0.0567634	0.891274	ECM2	Ecm2p	Pre-mRNA splicing factor; facilitates the cooperative formation of U2/U6 helix II in association with stem II in the spliceosome, function may be regulated by Slu7p	GO:0000398 mRNA splicing, via spliceosome;GO:0000377 RNA splicing, via transesterification reactions with bulged adenosine as nucleophile;GO:0000375 RNA splicing, via transesterification reactions	GO:0071006 U2-type catalytic step 1 spliceosome;GO:0071012 catalytic step 1 spliceosome;GO:0071007 U2-type catalytic step 2 spliceosome	GO:0017070 U6 snRNA binding;GO:0036002 pre-mRNA binding;GO:0017069 snRNA binding	GO:9999999	GO:0000398,GO:0000377,GO:0000375,GO:0071006,GO:0071012,GO:0071007,GO:0017070,GO:0036002,GO:0017069	(sce03040)Spliceosome
YBR066C	399	334	338	431	493	532	0.438731	0.00259322	NRG2	Nrg2p	Transcriptional repressor; mediates glucose repression and negatively regulates filamentous growth; activated in stochastic pulses of nuclear localization in response to low glucose	GO:1900460 negative regulation of invasive growth in response to glucose limitation by negative regulation of transcription from RNA polymerase II promoter;GO:1900464 negative regulation of cellular hyperosmotic salinity response by negative regulation of transcription from RNA polymerase II promoter;GO:2000218 negative regulation of invasive growth in response to glucose limitation	GO:0031519 PcG protein complex;GO:0000790 nuclear chromatin;GO:0044454 nuclear chromosome part	GO:0000980 RNA polymerase II distal enhancer sequence-specific DNA binding;GO:0001158 enhancer sequence-specific DNA binding;GO:0035326 enhancer binding	GO:9999999	GO:1900460,GO:1900464,GO:2000218,GO:0031519,GO:0000790,GO:0044454,GO:0000980,GO:0001158,GO:0035326
YBR067C	801	699	749	494	511	579	-0.513067	4.84294e-05	TIP1	putative lipase	Major cell wall mannoprotein with possible lipase activity; transcription is induced by heat- and cold-shock; member of the Srp1p/Tip1p family of serine-alanine-rich proteins	GO:0031505 fungal-type cell wall organization;GO:0071852 fungal-type cell wall organization or biogenesis;GO:0071555 cell wall organization	GO:0009277 fungal-type cell wall;GO:0005618 cell wall;GO:0031225 anchored component of membrane	GO:0005199 structural constituent of cell wall;GO:0016298 lipase activity;GO:0005198 structural molecule activity	GO:9999999	GO:0031505,GO:0071852,GO:0071555,GO:0009277,GO:0005618,GO:0031225,GO:0005199,GO:0016298,GO:0005198
YBR069C	62	33	39	93	107	91	1.1305	2.42981e-05	TAT1	amino acid transporter TAT1	Amino acid transporter for valine, leucine, isoleucine, and tyrosine; low-affinity tryptophan and histidine transporter; overexpression confers FK506 and FTY720 resistance; protein abundance increases in response to DNA replication stress	GO:0015828 tyrosine transport;GO:0015827 tryptophan transport;GO:0015801 aromatic amino acid transport	GO:0005783 endoplasmic reticulum;GO:0012505 endomembrane system;GO:0005886 plasma membrane	GO:0022893 low-affinity tryptophan transmembrane transporter activity;GO:0015196 L-tryptophan transmembrane transporter activity;GO:0015173 aromatic amino acid transmembrane transporter activity	GO:9999999	GO:0015828,GO:0015827,GO:0015801,GO:0005783,GO:0012505,GO:0005886,GO:0022893,GO:0015196,GO:0015173
YBR070C	143	100	99	180	167	162	0.579387	0.00534861	ALG14	N-acetylglucosaminyldiphosphodolichol N-acetylglucosaminyltransferase anchoring subunit ALG14	Component of UDP-GlcNAc transferase; required for second step of dolichyl-linked oligosaccharide synthesis; anchors catalytic subunit Alg13p to ER membrane; similar to bacterial and human glycosyltransferases; both human homologs ALG13 and ALG14 are required to complement yeast alg14 mutant	GO:0006488 dolichol-linked oligosaccharide biosynthetic process;GO:0006490 oligosaccharide-lipid intermediate biosynthetic process;GO:0006487 protein N-linked glycosylation	GO:0043541 UDP-N-acetylglucosamine transferase complex;GO:0030176 integral component of endoplasmic reticulum membrane;GO:0031227 intrinsic component of endoplasmic reticulum membrane	GO:0004577 N-acetylglucosaminyldiphosphodolichol N-acetylglucosaminyltransferase activity;GO:0043495 protein membrane anchor;GO:0008375 acetylglucosaminyltransferase activity	GO:9999999	GO:0006488,GO:0006490,GO:0006487,GO:0043541,GO:0030176,GO:0031227,GO:0004577,GO:0043495,GO:0008375	(M00055)N-glycan precursor biosynthesis; (sce)N-glycan precursor biosynthesis; (sce00513)Various types of N-glycan biosynthesis
YBR071W	203	130	148	105	93	92	-0.720717	0.000621102	YBR071W	hypothetical protein	Protein of unknown function found in the cytoplasm and bud neck; mRNA expression may be regulated by the cell cycle and/or cell wall stress; overexpression of YBR071W affects endocytic protein trafficking	GO:0008150 biological_process	GO:0005935 cellular bud neck;GO:0005933 cellular bud;GO:0030427 site of polarized growth	GO:0003674 molecular_function	GO:9999999	GO:0008150,GO:0005935,GO:0005933,GO:0030427,GO:0003674
YBR072W	1627	1392	1563	582	592	673	-1.31804	4.83841e-36	HSP26	chaperone protein HSP26	Small heat shock protein (sHSP) with chaperone activity; forms hollow, sphere-shaped oligomers that suppress unfolded proteins aggregation; long-lived protein that is preferentially retained in mother cells and forms cytoplasmic foci; oligomer activation requires heat-induced conformational change; also has mRNA binding activity	GO:0034605 cellular response to heat;GO:0009408 response to heat;GO:0006457 protein folding	GO:0010494 cytoplasmic stress granule;GO:0036464 cytoplasmic ribonucleoprotein granule;GO:0035770 ribonucleoprotein granule	GO:0051082 unfolded protein binding;GO:0003729 mRNA binding;GO:0003723 RNA binding	GO:9999999	GO:0034605,GO:0009408,GO:0006457,GO:0010494,GO:0036464,GO:0035770,GO:0051082,GO:0003729,GO:0003723	(sce04141)Protein processing in endoplasmic reticulum
YBR073W	246	178	216	195	258	235	0.103985	0.706747	RDH54	DNA-dependent ATPase RDH54	DNA-dependent ATPase; DNA recombination/repair translocase, supercoils DNA and promotes DNA strand opening; stimulates strand exchange by modifying dsDNA topology; involved in recombinational repair of DNA double-strand breaks (DSBs) during mitosis and meiosis; phosphorylated in Mec1p-, Rad53p-dependent way in response to one DSB; contributes to remodelling of nucleosomes; proposed to be involved…	GO:0030491 heteroduplex formation;GO:0045144 meiotic sister chromatid segregation;GO:0007135 meiosis II	GO:0005634 nucleus;GO:0043231 intracellular membrane-bounded organelle;GO:0043227 membrane-bounded organelle	GO:0015616 DNA translocase activity;GO:0003916 DNA topoisomerase activity;GO:0008094 DNA-dependent ATPase activity	GO:9999999	GO:0030491,GO:0045144,GO:0007135,GO:0005634,GO:0043231,GO:0043227,GO:0015616,GO:0003916,GO:0008094	(sce03440)Homologous recombination
YBR074W	892	786	792	1020	1032	1143	0.364403	0.00299588	PFF1	Pff1p	Multi-spanning vacuolar membrane protease; glycosylated transmembrane protein bearing homology to the M28 family of metalloproteases; has a lumenal-facing protease domain; proposed role in vacuole physiology	GO:0006508 proteolysis;GO:0019538 protein metabolic process;GO:1901564 organonitrogen compound metabolic process	GO:0000329 fungal-type vacuole membrane;GO:0000324 fungal-type vacuole;GO:0098852 lytic vacuole membrane	GO:0008237 metallopeptidase activity;GO:0070011 peptidase activity, acting on L-amino acid peptides;GO:0008233 peptidase activity	GO:9999999	GO:0006508,GO:0019538,GO:1901564,GO:0000329,GO:0000324,GO:0098852,GO:0008237,GO:0070011,GO:0008233
YBR076W	75	77	57	147	141	123	0.967417	2.74497e-05	ECM8	Ecm8p	Non-essential protein of unknown function	GO:0071555 cell wall organization;GO:0045229 external encapsulating structure organization;GO:0071554 cell wall organization or biogenesis	GO:0005575 cellular_component	GO:0003674 molecular_function	GO:9999999	GO:0071555,GO:0045229,GO:0071554,GO:0005575,GO:0003674
YBR077C	562	500	517	603	570	615	0.172433	0.302665	SLM4	Slm4p	Component of the EGO and GSE complexes; essential for integrity and function of EGO; EGO is involved in the regulation of microautophagy and GSE is required for proper sorting of amino acid permease Gap1p; gene exhibits synthetic genetic interaction with MSS4	GO:0016237 lysosomal microautophagy;GO:0006914 autophagy;GO:0061919 process utilizing autophagic mechanism	GO:0034448 EGO complex;GO:0031902 late endosome membrane;GO:0000329 fungal-type vacuole membrane	GO:0003674 molecular_function	GO:9999999	GO:0016237,GO:0006914,GO:0061919,GO:0034448,GO:0031902,GO:0000329,GO:0003674
YBR078W	5654	4488	4167	5740	5330	5986	0.254736	0.0366333	ECM33	Ecm33p	GPI-anchored protein of unknown function; possible role in apical bud growth; GPI-anchoring on the plasma membrane crucial to function; phosphorylated in mitochondria; similar to Sps2p; ECM33 has a paralog, PST1, that arose from the whole genome duplication	GO:0031505 fungal-type cell wall organization;GO:0071852 fungal-type cell wall organization or biogenesis;GO:0071555 cell wall organization	GO:0009277 fungal-type cell wall;GO:0005618 cell wall;GO:0031225 anchored component of membrane	GO:0003674 molecular_function	GO:9999999	GO:0031505,GO:0071852,GO:0071555,GO:0009277,GO:0005618,GO:0031225,GO:0003674
YBR079C	2623	1931	2071	2295	2131	2280	0.0215046	0.917775	RPG1	translation initiation factor eIF3 core subunit a	eIF3a subunit of the eukaryotic translation initiation factor 3 (eIF3); subunit of the core complex of eIF3; essential for translation; part of a Prt1p-Rpg1p-Nip1p subcomplex that stimulates binding of mRNA and tRNA(i)Met to ribosomes; involved in translation reinitiation; eIF3 is also involved in programmed stop codon readthrough	GO:0002188 translation reinitiation;GO:0001732 formation of cytoplasmic translation initiation complex;GO:0002183 cytoplasmic translational initiation	GO:0071540 eukaryotic translation initiation factor 3 complex, eIF3e;GO:0071541 eukaryotic translation initiation factor 3 complex, eIF3m;GO:0043614 multi-eIF complex	GO:0003743 translation initiation factor activity;GO:0008135 translation factor activity, RNA binding;GO:0003729 mRNA binding	GO:9999999	GO:0002188,GO:0001732,GO:0002183,GO:0071540,GO:0071541,GO:0043614,GO:0003743,GO:0008135,GO:0003729	(sce03013)RNA transport
YBR080C	1236	999	1043	1087	1241	1261	0.127433	0.392113	SEC18	AAA family ATPase SEC18	AAA ATPase and SNARE disassembly chaperone; required for vesicular transport between ER and Golgi, the 'priming' step in homotypic vacuole fusion, autophagy, and protein secretion; releases Sec17p from SNAP complexes; has similarity to mammalian N-ethylmaleimide-sensitive factor (NSF)	GO:0048219 inter-Golgi cisterna vesicle-mediated transport;GO:0048211 Golgi vesicle docking;GO:0035494 SNARE complex disassembly	GO:0043332 mating projection tip;GO:0005937 mating projection;GO:0005795 Golgi stack	GO:0070300 phosphatidic acid binding;GO:0000149 SNARE binding;GO:0016887 ATPase activity	GO:9999999	GO:0048219,GO:0048211,GO:0035494,GO:0043332,GO:0005937,GO:0005795,GO:0070300,GO:0000149,GO:0016887	(sce04138)Autophagy - yeast
YBR084W	1279	952	1061	1334	1286	1364	0.277309	0.014796	MIS1	trifunctional formate-tetrahydrofolate ligase/methenyltetrahydrofolate cyclohydrolase/methylenetetrahydrofolate dehydrogenase MIS1	Mitochondrial C1-tetrahydrofolate synthase; involved in interconversion between different oxidation states of tetrahydrofolate (THF); provides activities of formyl-THF synthetase, methenyl-THF cyclohydrolase, and methylene-THF dehydrogenase	GO:0009257 10-formyltetrahydrofolate biosynthetic process;GO:0046656 folic acid biosynthetic process;GO:0000105 histidine biosynthetic process	GO:0005739 mitochondrion;GO:0044444 cytoplasmic part;GO:0005737 cytoplasm	GO:0004477 methenyltetrahydrofolate cyclohydrolase activity;GO:0004329 formate-tetrahydrofolate ligase activity;GO:0004488 methylenetetrahydrofolate dehydrogenase (NADP+) activity	GO:9999999	GO:0009257,GO:0046656,GO:0000105,GO:0005739,GO:0044444,GO:0005737,GO:0004477,GO:0004329,GO:0004488	(sce)C1-unit interconversion, eukaryotes; (M00141)C1-unit interconversion, eukaryotes; (sce00670)One carbon pool by folate
YBR085C-A	3627	3062	2931	2698	2611	2466	-0.311186	0.00404703	YBR085C-A	hypothetical protein	Protein of unknown function; green fluorescent protein (GFP)-fusion protein localizes to the cytoplasm and to the nucleus; protein abundance increases in response to DNA replication stress	GO:0008150 biological_process	GO:0005634 nucleus;GO:0005737 cytoplasm;GO:0043231 intracellular membrane-bounded organelle	GO:0003674 molecular_function	GO:9999999	GO:0008150,GO:0005634,GO:0005737,GO:0043231,GO:0003674
YBR085W	188	147	172	157	175	219	0.117911	0.700296	AAC3	ADP/ATP carrier protein AAC3	Mitochondrial inner membrane ADP/ATP translocator; exchanges cytosolic ADP for mitochondrially synthesized ATP; expressed under anaerobic conditions; similar to Aac1p; has roles in maintenance of viability and in respiration; AAC3 has a paralog, PET9, that arose from the whole genome duplication	GO:0015866 ADP transport;GO:0015867 ATP transport;GO:0009061 anaerobic respiration	GO:0005743 mitochondrial inner membrane;GO:0031966 mitochondrial membrane;GO:0019866 organelle inner membrane	GO:0005471 ATP:ADP antiporter activity;GO:0015217 ADP transmembrane transporter activity;GO:0005347 ATP transmembrane transporter activity	GO:9999999	GO:0015866,GO:0015867,GO:0009061,GO:0005743,GO:0031966,GO:0019866,GO:0005471,GO:0015217,GO:0005347
YBR086C	2091	1762	1709	1543	1614	1615	-0.225435	0.0529597	IST2	Ist2p	Cortical ER protein involved in ER-plasma membrane tethering; one of 6 proteins (Ist2p, Scs2p, Scs22p, Tcb1p, Tcb2p, Tcb3p) that connect ER to the plasma membrane (PM) and regulate PM phosphatidylinositol-4-phosphate (PI4P) levels by controlling access of Sac1p phosphatase to its substrate PI4P in the PM; localizes to the mother cell in small-budded cells and to the bud in medium- and large-budde…	GO:0060304 regulation of phosphatidylinositol dephosphorylation;GO:0090158 endoplasmic reticulum membrane organization;GO:0046856 phosphatidylinositol dephosphorylation	GO:0033101 cellular bud membrane;GO:0032541 cortical endoplasmic reticulum;GO:0071782 endoplasmic reticulum tubular network	GO:0008289 lipid binding;GO:0005488 binding;GO:0003674 molecular_function	GO:9999999	GO:0060304,GO:0090158,GO:0046856,GO:0033101,GO:0032541,GO:0071782,GO:0008289,GO:0005488,GO:0003674
YBR087W	256	157	205	193	194	219	-0.019422	0.955396	RFC5	replication factor C subunit 5	Subunit of heteropentameric Replication factor C (RF-C); RF-C is a DNA binding protein and ATPase that acts as a clamp loader of the proliferating cell nuclear antigen (PCNA) processivity factor for DNA polymerases delta and epsilon	GO:0006272 leading strand elongation;GO:0006271 DNA strand elongation involved in DNA replication;GO:0007062 sister chromatid cohesion	GO:0031389 Rad17 RFC-like complex;GO:0031391 Elg1 RFC-like complex;GO:0005663 DNA replication factor C complex	GO:0003689 DNA clamp loader activity;GO:0033170 protein-DNA loading ATPase activity;GO:0008094 DNA-dependent ATPase activity	GO:9999999	GO:0006272,GO:0006271,GO:0007062,GO:0031389,GO:0031391,GO:0005663,GO:0003689,GO:0033170,GO:0008094	(sce03430)Mismatch repair; (sce03030)DNA replication; (sce03420)Nucleotide excision repair
YBR088C	195	111	91	167	138	133	0.164445	0.653923	POL30	proliferating cell nuclear antigen	Proliferating cell nuclear antigen (PCNA); functions as the sliding replication clamp for DNA polymerase delta; may function as a docking site for other proteins required for mitotic and meiotic chromosomal DNA replication and for DNA repair; PCNA ubiquitination at K164 plays a crucial role during Okazaki fragment processing	GO:1902394 positive regulation of exodeoxyribonuclease activity;GO:1902392 regulation of exodeoxyribonuclease activity;GO:1903022 positive regulation of phosphodiesterase activity, acting on 3'-phosphoglycolate-terminated DNA strands	GO:0043626 PCNA complex;GO:0044796 DNA polymerase processivity factor complex;GO:0000781 chromosome, telomeric region	GO:0030337 DNA polymerase processivity factor activity;GO:0030234 enzyme regulator activity;GO:0098772 molecular function regulator	GO:9999999	GO:1902394,GO:1902392,GO:1903022,GO:0043626,GO:0044796,GO:0000781,GO:0030337,GO:0030234,GO:0098772	(sce03410)Base excision repair; (sce03430)Mismatch repair; (sce03030)DNA replication
YBR089C-A	2178	1892	2036	1605	1684	1575	-0.336192	0.00157531	NHP6B	high-mobility group nucleosome-binding protein	High-mobility group (HMG) protein; binds to and remodels nucleosomes; involved in recruiting FACT and other chromatin remodelling complexes to the chromosomes; functionally redundant with Nhp6Ap; required for transcriptional initiation fidelity of some tRNA genes; homologous to mammalian HMGB1 and HMGB2; NHP6B has a paralog, NHP6A, that arose from the whole genome duplication	GO:0001195 maintenance of transcriptional fidelity during DNA-templated transcription elongation from RNA polymerase III promoter;GO:0006385 transcription elongation from RNA polymerase III promoter;GO:0001192 maintenance of transcriptional fidelity during DNA-templated transcription elongation	GO:0000790 nuclear chromatin;GO:0044454 nuclear chromosome part;GO:0000785 chromatin	GO:0008301 DNA binding, bending;GO:0031491 nucleosome binding;GO:0003682 chromatin binding	GO:9999999	GO:0001195,GO:0006385,GO:0001192,GO:0000790,GO:0044454,GO:0000785,GO:0008301,GO:0031491,GO:0003682
YBR091C	436	345	432	417	395	427	0.0274813	0.924261	TIM12	Tim12p	Essential protein of the inner mitochondrial membrane; peripherally localized; component of the TIM22 complex, which is a twin-pore translocase that mediates insertion of numerous multispanning inner membrane proteins	GO:0045039 protein import into mitochondrial inner membrane;GO:0090151 establishment of protein localization to mitochondrial membrane;GO:0006626 protein targeting to mitochondrion	GO:0042721 TIM22 mitochondrial import inner membrane insertion complex;GO:0005758 mitochondrial intermembrane space;GO:0098800 inner mitochondrial membrane protein complex	GO:0008320 protein transmembrane transporter activity;GO:1904680 peptide transmembrane transporter activity;GO:0022884 macromolecule transmembrane transporter activity	GO:9999999	GO:0045039,GO:0090151,GO:0006626,GO:0042721,GO:0005758,GO:0098800,GO:0008320,GO:1904680,GO:0022884
YBR092C	497	353	326	368	322	342	-0.180325	0.382931	PHO3	acid phosphatase PHO3	Constitutively expressed acid phosphatase similar to Pho5p; brought to the cell surface by transport vesicles; hydrolyzes thiamin phosphates in the periplasmic space, increasing cellular thiamin uptake; expression is repressed by thiamin	GO:0042723 thiamine-containing compound metabolic process;GO:0006767 water-soluble vitamin metabolic process;GO:0006766 vitamin metabolic process	GO:0030287 cell wall-bounded periplasmic space;GO:0042597 periplasmic space;GO:0009277 fungal-type cell wall	GO:0003993 acid phosphatase activity;GO:0016791 phosphatase activity;GO:0042578 phosphoric ester hydrolase activity	GO:9999999	GO:0042723,GO:0006767,GO:0006766,GO:0030287,GO:0042597,GO:0009277,GO:0003993,GO:0016791,GO:0042578	(sce00740)Riboflavin metabolism; (sce00730)Thiamine metabolism; (sce01100)Metabolic pathways
YBR093C	384	330	377	296	285	375	-0.196893	0.360335	PHO5	acid phosphatase PHO5	Repressible acid phosphatase; 1 of 3 repressible acid phosphatases that also mediates extracellular nucleotide-derived phosphate hydrolysis; secretory pathway derived cell surface glycoprotein; induced by phosphate starvation and coordinately regulated by PHO4 and PHO2	GO:0016036 cellular response to phosphate starvation;GO:0009267 cellular response to starvation;GO:0008361 regulation of cell size	GO:0009277 fungal-type cell wall;GO:0005618 cell wall;GO:0030312 external encapsulating structure	GO:0047429 nucleoside-triphosphate diphosphatase activity;GO:0003993 acid phosphatase activity;GO:0016791 phosphatase activity	GO:9999999	GO:0016036,GO:0009267,GO:0008361,GO:0009277,GO:0005618,GO:0030312,GO:0047429,GO:0003993,GO:0016791	(sce00740)Riboflavin metabolism; (sce00730)Thiamine metabolism; (sce04111)Cell cycle - yeast
YBR094W	1192	890	851	1040	1112	997	0.105801	0.533293	PBY1	putative tubulin tyrosine ligase	Putative tubulin tyrosine ligase associated with P-bodies; may have a role in mRNA metabolism; yeast knockout collection strain identified as a pby1 null mutant is actually wild-type for PBY1 and deleted for mms4	GO:0000956 nuclear-transcribed mRNA catabolic process;GO:0006402 mRNA catabolic process;GO:0006401 RNA catabolic process	GO:0000932 P-body;GO:0036464 cytoplasmic ribonucleoprotein granule;GO:0035770 ribonucleoprotein granule	GO:0004835 tubulin-tyrosine ligase activity;GO:0016881 acid-amino acid ligase activity;GO:0016879 ligase activity, forming carbon-nitrogen bonds	GO:9999999	GO:0000956,GO:0006402,GO:0006401,GO:0000932,GO:0036464,GO:0035770,GO:0004835,GO:0016881,GO:0016879
YBR095C	958	772	863	1057	1200	1086	0.362294	0.00134017	RXT2	Rxt2p	Component of the histone deacetylase Rpd3L complex; possibly involved in cell fusion and invasive growth; relocalizes to the cytosol in response to hypoxia	GO:2000219 positive regulation of invasive growth in response to glucose limitation;GO:0061186 negative regulation of chromatin silencing at silent mating-type cassette;GO:0061188 negative regulation of chromatin silencing at rDNA	GO:0033698 Rpd3L complex;GO:1990483 Clr6 histone deacetylase complex I'';GO:0070210 Rpd3L-Expanded complex	GO:0004407 histone deacetylase activity;GO:0033558 protein deacetylase activity;GO:0019213 deacetylase activity	GO:9999999	GO:2000219,GO:0061186,GO:0061188,GO:0033698,GO:1990483,GO:0070210,GO:0004407,GO:0033558,GO:0019213
YBR096W	670	555	629	777	815	725	0.316356	0.0150928	YBR096W	hypothetical protein	Putative protein of unknown function; green fluorescent protein (GFP)-fusion protein localizes to the ER	GO:0008150 biological_process	GO:0005783 endoplasmic reticulum;GO:0012505 endomembrane system;GO:0044444 cytoplasmic part	GO:0003674 molecular_function	GO:9999999	GO:0008150,GO:0005783,GO:0012505,GO:0044444,GO:0003674
YBR097W	683	489	597	444	466	466	-0.360496	0.00688468	VPS15	ubiquitin-binding serine/threonine protein kinase VPS15	Serine/threonine protein kinase involved in vacuolar protein sorting; functions as a membrane-associated complex with Vps34p; active form recruits Vps34p to the Golgi membrane; interacts with the GDP-bound form of Gpa1p; myristoylated; a fraction is localized, with Vps34p, to nuclear pores at nucleus-vacuole junctions and may facilitate transcription elongation for genes positioned at the nuclear…	GO:0045053 protein retention in Golgi apparatus;GO:0000011 vacuole inheritance;GO:0032968 positive regulation of transcription elongation from RNA polymerase II promoter	GO:0034272 phosphatidylinositol 3-kinase complex, class III, type II;GO:0034271 phosphatidylinositol 3-kinase complex, class III, type I;GO:0120095 vacuole-isolation membrane contact site	GO:0043130 ubiquitin binding;GO:0032182 ubiquitin-like protein binding;GO:0004674 protein serine/threonine kinase activity	GO:9999999	GO:0045053,GO:0000011,GO:0032968,GO:0034272,GO:0034271,GO:0120095,GO:0043130,GO:0032182,GO:0004674	(sce04136)Autophagy - other; (sce04138)Autophagy - yeast
YBR098W	334	242	208	343	356	370	0.453564	0.00749256	MMS4	Mms4p	Subunit of structure-specific Mms4p-Mus81p endonuclease; cleaves branched DNA; involved in recombination, DNA repair, and joint molecule formation/resolution during meiotic recombination; phosphorylation of the non-catalytic subunit Mms4p by Cdc28p and Cdc5p during mitotic cell cycle activates the function of Mms4p-Mus81p	GO:0010520 regulation of reciprocal meiotic recombination;GO:0031573 intra-S DNA damage checkpoint;GO:0000712 resolution of meiotic recombination intermediates	GO:0048476 Holliday junction resolvase complex;GO:0000790 nuclear chromatin;GO:0044454 nuclear chromosome part	GO:0008821 crossover junction endodeoxyribonuclease activity;GO:0016889 endodeoxyribonuclease activity, producing 3'-phosphomonoesters;GO:0016894 endonuclease activity, active with either ribo- or deoxyribonucleic acids and producing 3'-phosphomonoesters	GO:9999999	GO:0010520,GO:0031573,GO:0000712,GO:0048476,GO:0000790,GO:0044454,GO:0008821,GO:0016889,GO:0016894
YBR101C	3107	2324	2397	2501	2143	2056	-0.22023	0.110381	FES1	Fes1p	Hsp70 (Ssa1p) nucleotide exchange factor; required for the release of misfolded proteins from the Hsp70 system to the Ub-proteasome machinery for destruction; cytosolic homolog of Sil1p, which is the nucleotide exchange factor for BiP (Kar2p) in the endoplasmic reticulum; protein abundance increases in response to DNA replication stress	GO:0071629 cytoplasm protein quality control by the ubiquitin-proteasome system;GO:0071218 cellular response to misfolded protein;GO:0006515 protein quality control for misfolded or incompletely synthesized proteins	GO:0005783 endoplasmic reticulum;GO:0012505 endomembrane system;GO:0005829 cytosol	GO:0000774 adenyl-nucleotide exchange factor activity;GO:0060590 ATPase regulator activity;GO:0060589 nucleoside-triphosphatase regulator activity	GO:9999999	GO:0071629,GO:0071218,GO:0006515,GO:0005783,GO:0012505,GO:0005829,GO:0000774,GO:0060590,GO:0060589
YBR102C	784	704	579	680	741	635	-0.0142721	0.958939	EXO84	exocyst subunit EXO84	Exocyst subunit with dual roles in exocytosis and spliceosome assembly; subunit of the the exocyst complex which mediates polarized targeting and tethering of post-Golgi secretory vesicles to active sites of exocytosis at the plasma membrane (PM) prior to SNARE-mediated fusion; required for exocyst assembly and targeting the complex to specific sites on the bud tip PM; associates the U1 snRNP; ro…	GO:0001927 exocyst assembly;GO:0090522 vesicle tethering involved in exocytosis;GO:0099022 vesicle tethering	GO:0005628 prospore membrane;GO:0000145 exocyst;GO:0005934 cellular bud tip	GO:0003674 molecular_function	GO:9999999	GO:0001927,GO:0090522,GO:0099022,GO:0005628,GO:0000145,GO:0005934,GO:0003674
YBR103W	538	403	505	505	442	451	-0.048396	0.850027	SIF2	Sif2p	WD40 repeat-containing subunit of Set3C histone deacetylase complex; complex represses early/middle sporulation genes; antagonizes telomeric silencing; binds specifically to the Sir4p N-terminus	GO:0031939 negative regulation of chromatin silencing at telomere;GO:0031938 regulation of chromatin silencing at telomere;GO:0031936 negative regulation of chromatin silencing	GO:0034967 Set3 complex;GO:0070210 Rpd3L-Expanded complex;GO:0000118 histone deacetylase complex	GO:0003714 transcription corepressor activity;GO:0003712 transcription coregulator activity;GO:0140110 transcription regulator activity	GO:9999999	GO:0031939,GO:0031938,GO:0031936,GO:0034967,GO:0070210,GO:0000118,GO:0003714,GO:0003712,GO:0140110
YBR104W	70	65	69	56	79	51	-0.14404	0.761778	YMC2	organic acid transporter	Putative mitochondrial inner membrane transporter; proposed role in oleate metabolism and glutamate biosynthesis; member of the mitochondrial carrier (MCF) family; YMC2 has a paralog, YMC1, that arose from the whole genome duplication	GO:1903825 organic acid transmembrane transport;GO:0006839 mitochondrial transport;GO:0015849 organic acid transport	GO:0005743 mitochondrial inner membrane;GO:0031966 mitochondrial membrane;GO:0019866 organelle inner membrane	GO:0005342 organic acid transmembrane transporter activity;GO:0022857 transmembrane transporter activity;GO:0005215 transporter activity	GO:9999999	GO:1903825,GO:0006839,GO:0015849,GO:0005743,GO:0031966,GO:0019866,GO:0005342,GO:0022857,GO:0005215
YBR105C	1626	1387	1270	711	791	820	-0.888047	8.57386e-17	VID24	glucose-induced degradation complex subunit VID24	GID Complex regulatory subunit; binds GID Complex in response to glucose through interactions with complex member Vid28p; regulates fructose-1,6-bisphosphatase (FBPase) targeting to the vacuole; promotes proteasome-dependent catabolite degradation of FBPase; peripheral membrane protein located at Vid (vacuole import and degradation) vesicles	GO:0045721 negative regulation of gluconeogenesis;GO:0006111 regulation of gluconeogenesis;GO:0007039 protein catabolic process in the vacuole	GO:0034657 GID complex;GO:0030659 cytoplasmic vesicle membrane;GO:0019898 extrinsic component of membrane	GO:0003674 molecular_function	GO:9999999	GO:0045721,GO:0006111,GO:0007039,GO:0034657,GO:0030659,GO:0019898,GO:0003674
YBR106W	3350	2592	3347	3267	2641	3087	-0.0476917	0.839403	PHO88	Pho88p	Protein involved in SRP-independent targeting of substrates to the ER; component of an alternative ER targeting pathway that has partial functional redundancy with the GET pathway; preference for substrates with downstream transmembrane domains; interacts with Snd1p, Env10p/Snd2p, and Sec61p-translocon subunits; can compensate for loss of SRP; role in phosphate transport, interacting with pho88, …
YBR107C	283	226	254	208	215	203	-0.288125	0.130309	IML3	Iml3p	Outer kinetochore protein and component of the Ctf19 complex; involved in the establishment of pericentromeric cohesion during mitosis; prevents non-disjunction of sister chromatids during meiosis II; forms a stable complex with Chl4p; required for localization of Sgo1p to pericentric sites during meiosis I; orthologous to human centromere constitutive-associated network (CCAN) subunit CENP-L and…	GO:0034089 establishment of meiotic sister chromatid cohesion;GO:0034090 maintenance of meiotic sister chromatid cohesion;GO:0034087 establishment of mitotic sister chromatid cohesion	GO:0000942 condensed nuclear chromosome outer kinetochore;GO:0000940 condensed chromosome outer kinetochore;GO:0000778 condensed nuclear chromosome kinetochore	GO:0003674 molecular_function	GO:9999999	GO:0034089,GO:0034090,GO:0034087,GO:0000942,GO:0000940,GO:0000778,GO:0003674
YBR108W	878	626	691	777	860	786	0.145949	0.336756	AIM3	Aim3p	Protein that inhibits barbed-end actin filament elongation; interacts with Rvs167p; null mutant is viable and displays elevated frequency of mitochondrial genome loss	GO:0051016 barbed-end actin filament capping;GO:0051693 actin filament capping;GO:0030835 negative regulation of actin filament depolymerization	GO:0030479 actin cortical patch;GO:0061645 endocytic patch;GO:0030864 cortical actin cytoskeleton	GO:0003674 molecular_function	GO:9999999	GO:0051016,GO:0051693,GO:0030835,GO:0030479,GO:0061645,GO:0030864,GO:0003674
YBR109C	1174	1035	1339	1143	1222	1139	-0.0299034	0.909751	CMD1	calmodulin	Calmodulin; Ca2+ binding protein that regulates Ca2+ independent processes (mitosis, bud growth, actin organization, endocytosis, etc.) and Ca2+ dependent processes (stress-activated pathways), targets include Nuf1p, Myo2p and calcineurin; binds to the Hog1p MAPK in response to hyperosmotic stress; potentiates membrane tubulation and constriction mediated by the Rvs161p-Rvs167p complex; human CAL…	GO:1903525 regulation of membrane tubulation;GO:0000742 karyogamy involved in conjugation with cellular fusion;GO:0051300 spindle pole body organization	GO:0005823 central plaque of spindle pole body;GO:0005934 cellular bud tip;GO:0043332 mating projection tip	GO:0051019 mitogen-activated protein kinase binding;GO:0048306 calcium-dependent protein binding;GO:0019901 protein kinase binding	GO:9999999	GO:1903525,GO:0000742,GO:0051300,GO:0005823,GO:0005934,GO:0043332,GO:0051019,GO:0048306,GO:0019901	(sce04070)Phosphatidylinositol signaling system
YBR110W	495	421	448	438	467	532	0.0697024	0.765331	ALG1	chitobiosyldiphosphodolichol beta-1,4 mannosyltransferase	Mannosyltransferase; involved in asparagine-linked glycosylation in the endoplasmic reticulum (ER); essential for viability; human homolog ALG1 complements yeast null mutant	GO:0006490 oligosaccharide-lipid intermediate biosynthetic process;GO:0006487 protein N-linked glycosylation;GO:0097502 mannosylation	GO:0005789 endoplasmic reticulum membrane;GO:0098827 endoplasmic reticulum subcompartment;GO:0044432 endoplasmic reticulum part	GO:0004578 chitobiosyldiphosphodolichol beta-mannosyltransferase activity;GO:0019187 beta-1,4-mannosyltransferase activity;GO:0000030 mannosyltransferase activity	GO:9999999	GO:0006490,GO:0006487,GO:0097502,GO:0005789,GO:0098827,GO:0044432,GO:0004578,GO:0019187,GO:0000030	(M00055)N-glycan precursor biosynthesis; (sce)N-glycan precursor biosynthesis; (sce00513)Various types of N-glycan biosynthesis
YBR111C	1329	1131	1321	1245	1427	1359	0.0838653	0.634396	YSA1	ADP-ribose diphosphatase	Nudix hydrolase family member with ADP-ribose pyrophosphatase activity; shown to metabolize O-acetyl-ADP-ribose to AMP and acetylated ribose 5'-phosphate	GO:0019693 ribose phosphate metabolic process;GO:0006753 nucleoside phosphate metabolic process;GO:0055086 nucleobase-containing small molecule metabolic process	GO:0005739 mitochondrion;GO:0005829 cytosol;GO:0005634 nucleus	GO:0047631 ADP-ribose diphosphatase activity;GO:0016462 pyrophosphatase activity;GO:0016818 hydrolase activity, acting on acid anhydrides, in phosphorus-containing anhydrides	GO:9999999	GO:0019693,GO:0006753,GO:0055086,GO:0005739,GO:0005829,GO:0005634,GO:0047631,GO:0016462,GO:0016818	(sce00230)Purine metabolism
YBR114W	877	626	762	612	784	665	-0.135533	0.451843	RAD16	DNA repair protein RAD16	Nucleotide excision repair (NER) protein; binds damaged DNA during NER; binds DNA in an ATP-dependent manner (with Rad7p) during NER; required for NER of non-transcribed chromatin; subunit of Nucleotide Excision Repair Factor 4 (NEF4) and the Elongin-Cullin-Socs (ECS) ligase complex	GO:0000715 nucleotide-excision repair, DNA damage recognition;GO:0006289 nucleotide-excision repair;GO:0006511 ubiquitin-dependent protein catabolic process	GO:0000113 nucleotide-excision repair factor 4 complex;GO:0031463 Cul3-RING ubiquitin ligase complex;GO:0000109 nucleotide-excision repair complex	GO:0008094 DNA-dependent ATPase activity;GO:0003684 damaged DNA binding;GO:0004386 helicase activity	GO:9999999	GO:0000715,GO:0006289,GO:0006511,GO:0000113,GO:0031463,GO:0000109,GO:0008094,GO:0003684,GO:0004386
YBR115C	810	586	718	704	828	922	0.215984	0.192339	LYS2	L-aminoadipate-semialdehyde dehydrogenase	Alpha aminoadipate reductase; catalyzes the reduction of alpha-aminoadipate to alpha-aminoadipate 6-semialdehyde, which is the fifth step in biosynthesis of lysine; activation requires posttranslational phosphopantetheinylation by Lys5p	GO:0019878 lysine biosynthetic process via aminoadipic acid;GO:0009085 lysine biosynthetic process;GO:0006553 lysine metabolic process	GO:0005737 cytoplasm;GO:0005622 intracellular;GO:0044424 intracellular part	GO:0004043 L-aminoadipate-semialdehyde dehydrogenase activity;GO:0031177 phosphopantetheine binding;GO:0016620 oxidoreductase activity, acting on the aldehyde or oxo group of donors, NAD or NADP as acceptor	GO:9999999	GO:0019878,GO:0009085,GO:0006553,GO:0005737,GO:0005622,GO:0044424,GO:0004043,GO:0031177,GO:0016620	(sce)Lysine biosynthesis, AAA pathway, 2-oxoglutarate => 2-aminoadipate => lysine; (M00030)Lysine biosynthesis, AAA pathway, 2-oxoglutarate => 2-aminoadipate => lysine; (sce00300)Lysine biosynthesis
YBR117C	428	389	271	220	262	273	-0.532668	0.00583336	TKL2	transketolase TKL2	Transketolase; catalyzes conversion of xylulose-5-phosphate and ribose-5-phosphate to sedoheptulose-7-phosphate and glyceraldehyde-3-phosphate in the pentose phosphate pathway; needed for synthesis of aromatic amino acids; TKL2 has a paralog, TKL1, that arose from the whole genome duplication	GO:0006098 pentose-phosphate shunt;GO:0006739 NADP metabolic process;GO:0019682 glyceraldehyde-3-phosphate metabolic process	GO:0005829 cytosol;GO:0005634 nucleus;GO:0044444 cytoplasmic part	GO:0004802 transketolase activity;GO:0016744 transferase activity, transferring aldehyde or ketonic groups;GO:0016740 transferase activity	GO:9999999	GO:0006098,GO:0006739,GO:0019682,GO:0005829,GO:0005634,GO:0044444,GO:0004802,GO:0016744,GO:0016740	(M00007)Pentose phosphate pathway, non-oxidative phase, fructose 6P => ribose 5P; (sce)Pentose phosphate pathway, non-oxidative phase, fructose 6P => ribose 5P; (M00004)Pentose phosphate pathway (Pentose phosphate cycle)
YBR119W	435	354	367	423	425	387	0.092893	0.656732	MUD1	Mud1p	U1 snRNP A protein; homolog of human U1-A; involved in nuclear mRNA splicing	GO:0000398 mRNA splicing, via spliceosome;GO:0000377 RNA splicing, via transesterification reactions with bulged adenosine as nucleophile;GO:0000375 RNA splicing, via transesterification reactions	GO:0005685 U1 snRNP;GO:0071004 U2-type prespliceosome;GO:0071010 prespliceosome	GO:0030619 U1 snRNA binding;GO:0017069 snRNA binding;GO:0003723 RNA binding	GO:9999999	GO:0000398,GO:0000377,GO:0000375,GO:0005685,GO:0071004,GO:0071010,GO:0030619,GO:0017069,GO:0003723
YBR120C	290	242	273	302	390	321	0.324889	0.0723714	CBP6	Cbp6p	Mitochondrial protein required for translation of the COB mRNA; forms a complex with Cbp3p that binds to mt ribosomes near the polypeptide tunnel exit and promotes efficient translation of the COB mRNA; Cbp3p-Cbp6p complex also interacts with newly synthesized cytochrome b (Cobp) and Cbp4p to promote assembly of Cobp into the cytochrome bc1 complex; Cbp3p-Cbp6p complex is sequestered if assembly …	GO:0034551 mitochondrial respiratory chain complex III assembly;GO:0070131 positive regulation of mitochondrial translation;GO:0017062 respiratory chain complex III assembly	GO:0061671 Cbp3p-Cbp6 complex;GO:0005761 mitochondrial ribosome;GO:0000313 organellar ribosome	GO:0043022 ribosome binding;GO:0043021 ribonucleoprotein complex binding;GO:0044877 protein-containing complex binding	GO:9999999	GO:0034551,GO:0070131,GO:0017062,GO:0061671,GO:0005761,GO:0000313,GO:0043022,GO:0043021,GO:0044877
YBR121C	3064	2235	2589	2612	2457	2548	-0.0473255	0.7792	GRS1	glycine--tRNA ligase	Cytoplasmic and mitochondrial glycyl-tRNA synthase; ligates glycine to the cognate anticodon-bearing tRNA; transcription termination factor that may interact with the 3'-end of pre-mRNA to promote 3'-end formation; GRS1 has a paralog, GRS2, that arose from the whole genome duplication; human homolog GARS implicated in Charcot-Marie-Tooth disease, can complement yeast null mutant	GO:0070150 mitochondrial glycyl-tRNA aminoacylation;GO:0006426 glycyl-tRNA aminoacylation;GO:0070127 tRNA aminoacylation for mitochondrial protein translation	GO:0005759 mitochondrial matrix;GO:0044429 mitochondrial part;GO:0005739 mitochondrion	GO:0004820 glycine-tRNA ligase activity;GO:0004812 aminoacyl-tRNA ligase activity;GO:0016875 ligase activity, forming carbon-oxygen bonds	GO:9999999	GO:0070150,GO:0006426,GO:0070127,GO:0005759,GO:0044429,GO:0005739,GO:0004820,GO:0004812,GO:0016875	(sce00970)Aminoacyl-tRNA biosynthesis
YBR122C	757	638	778	679	783	682	-0.0277789	0.915813	MRPL36	mitochondrial 54S ribosomal protein YmL36	Mitochondrial ribosomal protein of the large subunit; overproduction suppresses mutations in the COX2 leader peptide-encoding region	GO:0032543 mitochondrial translation;GO:0140053 mitochondrial gene expression;GO:0006412 translation	GO:0005762 mitochondrial large ribosomal subunit;GO:0000315 organellar large ribosomal subunit;GO:0005761 mitochondrial ribosome	GO:0003735 structural constituent of ribosome;GO:0005198 structural molecule activity;GO:0003674 molecular_function	GO:9999999	GO:0032543,GO:0140053,GO:0006412,GO:0005762,GO:0000315,GO:0005761,GO:0003735,GO:0005198,GO:0003674
YBR123C	566	428	464	429	458	384	-0.197693	0.24002	TFC1	transcription factor TFIIIC subunit TFC1	Subunit of RNA polymerase III transcription initiation factor complex; one of six subunits of the RNA polymerase III transcription initiation factor complex (TFIIIC); part of the TauA globular domain of TFIIIC that binds DNA at the BoxA promoter sites of tRNA and similar genes; human homolog is TFIIIC-63	GO:0042791 5S class rRNA transcription by RNA polymerase III;GO:0070898 RNA polymerase III preinitiation complex assembly;GO:0006384 transcription initiation from RNA polymerase III promoter	GO:0000127 transcription factor TFIIIC complex;GO:0090576 RNA polymerase III transcription factor complex;GO:0044798 nuclear transcription factor complex	GO:0001002 RNA polymerase III type 1 promoter sequence-specific DNA binding;GO:0001003 RNA polymerase III type 2 promoter sequence-specific DNA binding;GO:0001030 RNA polymerase III type 1 promoter DNA binding	GO:9999999	GO:0042791,GO:0070898,GO:0006384,GO:0000127,GO:0090576,GO:0044798,GO:0001002,GO:0001003,GO:0001030
YBR125C	997	804	859	769	883	938	-0.0419305	0.84968	PTC4	type 2C protein phosphatase PTC4	Cytoplasmic type 2C protein phosphatase (PP2C); identified as a high-copy number suppressor of cnb1 mpk1 synthetic lethality; overexpression decreases high-osmolarity induced Hog1p phosphorylation and kinase activity	GO:0006470 protein dephosphorylation;GO:0016311 dephosphorylation;GO:0006796 phosphate-containing compound metabolic process	GO:0005737 cytoplasm;GO:0005622 intracellular;GO:0044424 intracellular part	GO:0004724 magnesium-dependent protein serine/threonine phosphatase activity;GO:0004722 protein serine/threonine phosphatase activity;GO:0004721 phosphoprotein phosphatase activity	GO:9999999	GO:0006470,GO:0016311,GO:0006796,GO:0005737,GO:0005622,GO:0044424,GO:0004724,GO:0004722,GO:0004721
YBR126C	17961	15312	14743	11229	12361	11861	-0.443759	9.18604e-07	TPS1	alpha,alpha-trehalose-phosphate synthase (UDP-forming) TPS1	Synthase subunit of trehalose-6-P synthase/phosphatase complex; synthesizes the storage carbohydrate trehalose, which is critically important for survival of long-term desiccation; also found in a monomeric form; expression is induced by the stress response and repressed by the Ras-cAMP pathway; protein abundance increases in response to DNA replication stress and in response to prolonged exposur…	GO:0090441 trehalose biosynthesis in response to heat stress;GO:0070414 trehalose metabolism in response to heat stress;GO:0071465 cellular response to desiccation	GO:0005946 alpha,alpha-trehalose-phosphate synthase complex (UDP-forming);GO:1990234 transferase complex;GO:1902494 catalytic complex	GO:0003825 alpha,alpha-trehalose-phosphate synthase (UDP-forming) activity;GO:0004805 trehalose-phosphatase activity;GO:0019203 carbohydrate phosphatase activity	GO:9999999	GO:0090441,GO:0070414,GO:0071465,GO:0005946,GO:1990234,GO:1902494,GO:0003825,GO:0004805,GO:0019203	(sce00500)Starch and sucrose metabolism; (sce01100)Metabolic pathways
YBR129C	498	396	445	343	386	369	-0.289353	0.0575391	OPY1	Opy1p	Protein of unknown function; overproduction blocks cell cycle arrest in the presence of mating pheromone; the authentic, non-tagged protein is detected in highly purified mitochondria in high-throughput studies	GO:1902647 negative regulation of 1-phosphatidyl-1D-myo-inositol 4,5-bisphosphate biosynthetic process;GO:1902646 regulation of 1-phosphatidyl-1D-myo-inositol 4,5-bisphosphate biosynthetic process;GO:1902635 1-phosphatidyl-1D-myo-inositol 4,5-bisphosphate biosynthetic process	GO:0005739 mitochondrion;GO:0005886 plasma membrane;GO:0071944 cell periphery	GO:0005546 phosphatidylinositol-4,5-bisphosphate binding;GO:1902936 phosphatidylinositol bisphosphate binding;GO:1901981 phosphatidylinositol phosphate binding	GO:9999999	GO:1902647,GO:1902646,GO:1902635,GO:0005739,GO:0005886,GO:0071944,GO:0005546,GO:1902936,GO:1901981
YBR130C	468	349	438	487	430	393	0.0622546	0.807226	SHE3	She3p	Protein adaptor between Myo4p and the She2p-mRNA complex; part of the mRNA localization machinery that restricts accumulation of certain proteins to the bud; also required for cortical ER inheritance	GO:0048309 endoplasmic reticulum inheritance;GO:0007533 mating type switching;GO:0007531 mating type determination	GO:0005934 cellular bud tip;GO:0005933 cellular bud;GO:0030427 site of polarized growth	GO:1990825 sequence-specific mRNA binding;GO:0003729 mRNA binding;GO:0003723 RNA binding	GO:9999999	GO:0048309,GO:0007533,GO:0007531,GO:0005934,GO:0005933,GO:0030427,GO:1990825,GO:0003729,GO:0003723
YBR131W	450	359	426	338	427	433	-0.0487205	0.858271	CCZ1	Ccz1p	Subunit of a heterodimeric guanine nucleotide exchange factor (GEF); subunit of the Mon1-Ccz1 GEF complex, which stimulates nucleotide exchange and activation of Ypt7p, a Rab family GTPase involved in membrane tethering and fusion events at the late endosome and vacuole; GEF activity is stimulated by membrane association and anionic phospholipids; involved in localizing Ypt7p to the vacuolar memb…	GO:0044395 protein targeting to vacuolar membrane;GO:1903778 protein localization to vacuolar membrane;GO:0032258 protein localization by the Cvt pathway	GO:0032585 multivesicular body membrane;GO:0035658 Mon1-Ccz1 complex;GO:0005771 multivesicular body	GO:0010314 phosphatidylinositol-5-phosphate binding;GO:0017112 Rab guanyl-nucleotide exchange factor activity;GO:0032266 phosphatidylinositol-3-phosphate binding	GO:9999999	GO:0044395,GO:1903778,GO:0032258,GO:0032585,GO:0035658,GO:0005771,GO:0010314,GO:0017112,GO:0032266	(sce04138)Autophagy - yeast
YBR132C	1892	1706	1398	2071	2229	2167	0.365263	0.00444728	AGP2	Agp2p	Plasma membrane regulator of polyamine and carnitine transport; has similarity to transporters but lacks transport activity; may act as a sensor that transduces environmental signals; has a positive or negative regulatory effect on transcription of many transporter genes	GO:1902274 positive regulation of (R)-carnitine transmembrane transport;GO:1902272 regulation of (R)-carnitine transmembrane transport;GO:1902270 (R)-carnitine transmembrane transport	GO:0000329 fungal-type vacuole membrane;GO:0000324 fungal-type vacuole;GO:0098852 lytic vacuole membrane	GO:0015171 amino acid transmembrane transporter activity;GO:0046943 carboxylic acid transmembrane transporter activity;GO:0008514 organic anion transmembrane transporter activity	GO:9999999	GO:1902274,GO:1902272,GO:1902270,GO:0000329,GO:0000324,GO:0098852,GO:0015171,GO:0046943,GO:0008514
YBR133C	1207	892	956	1058	1029	1001	0.01841	0.93321	HSL7	protein arginine N-methyltransferase	Protein arginine N-methyltransferase; exhibits septin and Hsl1p-dependent localization to the bud neck in budded cells and periodic Hsl1p-dependent phosphorylation; required with Hsl1p, and Elm1p for the mother-bud neck recruitment, phosphorylation, and degradation of Swe1p; interacts directly with Swe1p; relocalizes away from bud neck upon DNA replication stress; human homolog PRMT5 can compleme…	GO:0019918 peptidyl-arginine methylation, to symmetrical-dimethyl arginine;GO:0035247 peptidyl-arginine omega-N-methylation;GO:0035246 peptidyl-arginine N-methylation	GO:0032174 cellular bud neck septin collar;GO:0000144 cellular bud neck septin ring;GO:0032173 septin collar	GO:0035243 protein-arginine omega-N symmetric methyltransferase activity;GO:0035241 protein-arginine omega-N monomethyltransferase activity;GO:0008469 histone-arginine N-methyltransferase activity	GO:9999999	GO:0019918,GO:0035247,GO:0035246,GO:0032174,GO:0000144,GO:0032173,GO:0035243,GO:0035241,GO:0008469	(sce03013)RNA transport; (sce04011)MAPK signaling pathway - yeast; (sce04111)Cell cycle - yeast
YBR135W	727	533	645	653	596	596	-0.0443712	0.848742	CKS1	cyclin-dependent protein kinase regulatory subunit CKS1	Cyclin-dependent protein kinase regulatory subunit and adaptor; interacts with Cdc28p (aka Cdk1p); required for G1/S and G2/M phase transitions and budding; mediates phosphorylation and degradation of Sic1p; modulates proteolysis of M-phase targets through interactions with the proteasome; role in transcriptional regulation, recruiting proteasomal subunits to target gene promoters; human homologs…	GO:0045737 positive regulation of cyclin-dependent protein serine/threonine kinase activity;GO:0060303 regulation of nucleosome density;GO:1904031 positive regulation of cyclin-dependent protein kinase activity	GO:0000307 cyclin-dependent protein kinase holoenzyme complex;GO:0019005 SCF ubiquitin ligase complex;GO:1902554 serine/threonine protein kinase complex	GO:0061575 cyclin-dependent protein serine/threonine kinase activator activity;GO:0016538 cyclin-dependent protein serine/threonine kinase regulator activity;GO:0030295 protein kinase activator activity	GO:9999999	GO:0045737,GO:0060303,GO:1904031,GO:0000307,GO:0019005,GO:1902554,GO:0061575,GO:0016538,GO:0030295	(sce04111)Cell cycle - yeast
YBR136W	288	221	181	231	232	248	0.0471568	0.883897	MEC1	protein kinase MEC1	Genome integrity checkpoint protein and PI kinase superfamily member; Mec1p and Dun1p function in same pathway to regulate dNTP pools and telomere length; signal transducer required for cell cycle arrest and transcriptional responses to damaged or unreplicated DNA; facilitates replication fork progression and regulates P-body formation under replication stress; promotes interhomolog recombination…	GO:2000105 positive regulation of DNA-dependent DNA replication;GO:0006975 DNA damage induced protein phosphorylation;GO:0000722 telomere maintenance via recombination	GO:0005739 mitochondrion;GO:0005634 nucleus;GO:0044444 cytoplasmic part	GO:0004674 protein serine/threonine kinase activity;GO:0004672 protein kinase activity;GO:0016773 phosphotransferase activity, alcohol group as acceptor	GO:9999999	GO:2000105,GO:0006975,GO:0000722,GO:0005739,GO:0005634,GO:0044444,GO:0004674,GO:0004672,GO:0016773	(sce04111)Cell cycle - yeast; (sce04113)Meiosis - yeast
YBR137W	364	294	390	477	471	515	0.476057	0.00164339	YBR137W	hypothetical protein	Protein with a role in ER delivery of tail-anchored membrane proteins; interacts with Sgt2p; binds to the TRC complex, which inserts proteins into the ER membrane; interacts with Msn5p karyopherin; YBR137W is not an essential gene	GO:0006620 posttranslational protein targeting to endoplasmic reticulum membrane;GO:0045047 protein targeting to ER;GO:0072599 establishment of protein localization to endoplasmic reticulum	GO:0072380 TRC complex;GO:0072379 ER membrane insertion complex;GO:0044445 cytosolic part	GO:0003674 molecular_function	GO:9999999	GO:0006620,GO:0045047,GO:0072599,GO:0072380,GO:0072379,GO:0044445,GO:0003674
YBR138C	235	179	200	228	229	221	0.143047	0.550427	YBR138C	hypothetical protein	Cytoplasmic protein of unknown function; APCC(Cdh1) substrate; potentially phosphorylated by Cdc28p; YBR138C is not an essential gene	GO:0008150 biological_process	GO:0005737 cytoplasm;GO:0005622 intracellular;GO:0044424 intracellular part	GO:0003674 molecular_function	GO:9999999	GO:0008150,GO:0005737,GO:0005622,GO:0044424,GO:0003674
YBR139W	2224	1938	2062	1980	2058	2150	-0.0162772	0.937442	YBR139W	carboxypeptidase C	Putative serine type carboxypeptidase; role in phytochelatin synthesis; green fluorescent protein (GFP)-fusion protein localizes to the vacuole; expression induced by nitrogen limitation in a GLN3, GAT1-independent manner
YBR140C	1575	1445	1461	1435	1379	1503	-0.0634514	0.739938	IRA1	GTPase-activating protein IRA1	GTPase-activating protein; negatively regulates RAS by converting it from GTP- to the GDP-bound inactive form, required for reducing cAMP levels under nutrient limiting conditions, mediates membrane association of adenylate cyclase; mutations cause catalase T deficiency, defective glycogen synthesis and defective trehalose accumulation; IRA1 has a paralog, IRA2, that arose from the whole genome d…	GO:0045761 regulation of adenylate cyclase activity;GO:0046580 negative regulation of Ras protein signal transduction;GO:0051058 negative regulation of small GTPase mediated signal transduction	GO:0005739 mitochondrion;GO:0044444 cytoplasmic part;GO:0016020 membrane	GO:0005096 GTPase activator activity;GO:0030695 GTPase regulator activity;GO:0060589 nucleoside-triphosphatase regulator activity	GO:9999999	GO:0045761,GO:0046580,GO:0051058,GO:0005739,GO:0044444,GO:0016020,GO:0005096,GO:0030695,GO:0060589
YBR141C	83	104	81	84	87	91	-0.0524347	0.919051	BMT2	25S rRNA (adenine2142-N1)-methyltransferase	Nucleolar S-adenosylmethionine-dependent rRNA methyltransferase; methylates adenine (m1A) of the large subunit (LSU) rRNA at position 2142; belongs to Rossmann fold superfamily; green fluorescent protein (GFP)-fusion protein localizes to the nucleolus; YBR141C is not an essential gene	GO:0031167 rRNA methylation;GO:0000154 rRNA modification;GO:0001510 RNA methylation	GO:0005730 nucleolus;GO:0031981 nuclear lumen;GO:0070013 intracellular organelle lumen	GO:0016433 rRNA (adenine) methyltransferase activity;GO:0008649 rRNA methyltransferase activity;GO:0140102 catalytic activity, acting on a rRNA	GO:9999999	GO:0031167,GO:0000154,GO:0001510,GO:0005730,GO:0031981,GO:0070013,GO:0016433,GO:0008649,GO:0140102
YBR142W	667	383	442	530	528	425	0.00837336	0.978503	MAK5	putative ATP-dependent RNA helicase	Essential nucleolar protein; putative DEAD-box RNA helicase required for maintenance of M1 dsRNA virus; involved in biogenesis of large (60S) ribosomal subunits	GO:0000463 maturation of LSU-rRNA from tricistronic rRNA transcript (SSU-rRNA, 5.8S rRNA, LSU-rRNA);GO:0000466 maturation of 5.8S rRNA from tricistronic rRNA transcript (SSU-rRNA, 5.8S rRNA, LSU-rRNA);GO:0000470 maturation of LSU-rRNA	GO:0005730 nucleolus;GO:0031981 nuclear lumen;GO:0070013 intracellular organelle lumen	GO:0004004 ATP-dependent RNA helicase activity;GO:0008186 RNA-dependent ATPase activity;GO:0003724 RNA helicase activity	GO:9999999	GO:0000463,GO:0000466,GO:0000470,GO:0005730,GO:0031981,GO:0070013,GO:0004004,GO:0008186,GO:0003724
YBR143C	1607	1060	1248	1543	1553	1500	0.239805	0.0529597	SUP45	translation termination factor eRF1	Polypeptide release factor (eRF1) in translation termination; mutant form acts as a recessive omnipotent suppressor; methylated by Mtq2p-Trm112p in ternary complex eRF1-eRF3-GTP; mutation of methylation site confers resistance to zymocin; has a role in cytokinesis through interaction with Mlc1p	GO:0002184 cytoplasmic translational termination;GO:0006415 translational termination;GO:0006353 DNA-templated transcription, termination	GO:0018444 translation release factor complex;GO:0010494 cytoplasmic stress granule;GO:0036464 cytoplasmic ribonucleoprotein granule	GO:0016149 translation release factor activity, codon specific;GO:0003747 translation release factor activity;GO:1990825 sequence-specific mRNA binding	GO:9999999	GO:0002184,GO:0006415,GO:0006353,GO:0018444,GO:0010494,GO:0036464,GO:0016149,GO:0003747,GO:1990825	(sce03015)mRNA surveillance pathway
YBR145W	3756	3238	4087	2494	2646	2762	-0.498251	2.09878e-05	ADH5	alcohol dehydrogenase ADH5	Alcohol dehydrogenase isoenzyme V; involved in ethanol production; ADH5 has a paralog, ADH1, that arose from the whole genome duplication	GO:0043458 ethanol biosynthetic process involved in glucose fermentation to ethanol;GO:0019655 glycolytic fermentation to ethanol;GO:0006115 ethanol biosynthetic process	GO:0005634 nucleus;GO:0005737 cytoplasm;GO:0043231 intracellular membrane-bounded organelle	GO:0004022 alcohol dehydrogenase (NAD) activity;GO:0016616 oxidoreductase activity, acting on the CH-OH group of donors, NAD or NADP as acceptor;GO:0016614 oxidoreductase activity, acting on CH-OH group of donors	GO:9999999	GO:0043458,GO:0019655,GO:0006115,GO:0005634,GO:0005737,GO:0043231,GO:0004022,GO:0016616,GO:0016614	(sce00350)Tyrosine metabolism; (sce00071)Fatty acid degradation; (sce00010)Glycolysis / Gluconeogenesis
YBR146W	1670	1486	1525	1643	1634	1695	0.0788136	0.633203	MRPS9	mitochondrial 37S ribosomal protein MRPS9	Mitochondrial ribosomal protein of the small subunit	GO:0000462 maturation of SSU-rRNA from tricistronic rRNA transcript (SSU-rRNA, 5.8S rRNA, LSU-rRNA);GO:0030490 maturation of SSU-rRNA;GO:0032543 mitochondrial translation	GO:0005763 mitochondrial small ribosomal subunit;GO:0000314 organellar small ribosomal subunit;GO:0005761 mitochondrial ribosome	GO:0003735 structural constituent of ribosome;GO:0005198 structural molecule activity;GO:0003723 RNA binding	GO:9999999	GO:0000462,GO:0030490,GO:0032543,GO:0005763,GO:0000314,GO:0005761,GO:0003735,GO:0005198,GO:0003723	(sce03010)Ribosome
YBR147W	943	729	833	1083	1108	973	0.335571	0.00480322	RTC2	cationic amino acid transporter	Putative vacuolar membrane transporter for cationic amino acids; likely contributes to amino acid homeostasis by exporting cationic amino acids from the vacuole; positive regulation by Lys14p suggests that lysine may be the primary substrate; member of the PQ-loop family, with seven transmembrane domains; similar to mammalian PQLC2 vacuolar transporter; RTC2 has a paralog, YPQ1, that arose from t…	GO:0034488 basic amino acid transmembrane export from vacuole;GO:0034487 vacuolar amino acid transmembrane transport;GO:1990822 basic amino acid transmembrane transport	GO:0071627 integral component of fungal-type vacuolar membrane;GO:0071628 intrinsic component of fungal-type vacuolar membrane;GO:0031166 integral component of vacuolar membrane	GO:0015174 basic amino acid transmembrane transporter activity;GO:0015171 amino acid transmembrane transporter activity;GO:0046943 carboxylic acid transmembrane transporter activity	GO:9999999	GO:0034488,GO:0034487,GO:1990822,GO:0071627,GO:0071628,GO:0031166,GO:0015174,GO:0015171,GO:0046943
YBR148W	174	152	121	179	162	173	0.199491	0.467981	YSW1	Ysw1p	Protein required for normal prospore membrane formation; interacts with Gip1p, which is the meiosis-specific regulatory subunit of the Glc7p protein phosphatase; expressed specifically in spores and localizes to the prospore membrane; YSW1 has a paralog, SPO21, that arose from the whole genome duplication	GO:0032120 ascospore-type prospore membrane assembly;GO:0031321 ascospore-type prospore assembly;GO:0030437 ascospore formation	GO:0005628 prospore membrane;GO:0031105 septin complex;GO:0042764 ascospore-type prospore	GO:0003674 molecular_function	GO:9999999	GO:0032120,GO:0031321,GO:0030437,GO:0005628,GO:0031105,GO:0042764,GO:0003674
YBR149W	10690	8636	9327	11565	12056	11268	0.280444	0.00166717	ARA1	D-arabinose 1-dehydrogenase (NAD(P)(+)) ARA1	NADP+ dependent arabinose dehydrogenase; involved in carbohydrate metabolism; purified as homodimer; naturally occurs with a N-terminus degradation product	GO:0044262 cellular carbohydrate metabolic process;GO:0005975 carbohydrate metabolic process;GO:0055114 oxidation-reduction process	GO:0005829 cytosol;GO:0044444 cytoplasmic part;GO:0005737 cytoplasm	GO:0045290 D-arabinose 1-dehydrogenase [NAD(P)+] activity;GO:0004032 alditol:NADP+ 1-oxidoreductase activity;GO:0008106 alcohol dehydrogenase (NADP+) activity	GO:9999999	GO:0044262,GO:0005975,GO:0055114,GO:0005829,GO:0044444,GO:0005737,GO:0045290,GO:0004032,GO:0008106
YBR151W	2345	1877	2161	2529	2443	2489	0.22203	0.0489901	APD1	Apd1p	Protein of unknown function; required for normal localization of actin patches and for normal tolerance of sodium ions and hydrogen peroxide; localizes to both cytoplasm and nucleus	GO:0008150 biological_process	GO:0005634 nucleus;GO:0005737 cytoplasm;GO:0043231 intracellular membrane-bounded organelle	GO:0003674 molecular_function	GO:9999999	GO:0008150,GO:0005634,GO:0005737,GO:0043231,GO:0003674
YBR152W	205	155	154	153	223	195	0.151249	0.598253	SPP381	U4/U6-U5 snRNP complex subunit SPP381	mRNA splicing factor, component of U4/U6.U5 tri-snRNP; interacts genetically and physically with Prp38p; relocalizes to the cytosol in response to hypoxia	GO:0000349 generation of catalytic spliceosome for first transesterification step;GO:0000393 spliceosomal conformational changes to generate catalytic conformation;GO:0000398 mRNA splicing, via spliceosome	GO:0046540 U4/U6 x U5 tri-snRNP complex;GO:0097526 spliceosomal tri-snRNP complex;GO:0097525 spliceosomal snRNP complex	GO:0003723 RNA binding;GO:0003676 nucleic acid binding;GO:1901363 heterocyclic compound binding	GO:9999999	GO:0000349,GO:0000393,GO:0000398,GO:0046540,GO:0097526,GO:0097525,GO:0003723,GO:0003676,GO:1901363
YBR153W	412	347	380	341	331	259	-0.296184	0.108145	RIB7	2,5-diamino-6-(ribosylamino)-4(3H)-pyrimidinone 5'-phosphate reductase	Diaminohydroxyphoshoribosylaminopyrimidine deaminase; catalyzes the second step of the riboflavin biosynthesis pathway	GO:0009231 riboflavin biosynthetic process;GO:0006771 riboflavin metabolic process;GO:0042727 flavin-containing compound biosynthetic process	GO:0005575 cellular_component	GO:0008703 5-amino-6-(5-phosphoribosylamino)uracil reductase activity;GO:0050661 NADP binding;GO:0016616 oxidoreductase activity, acting on the CH-OH group of donors, NAD or NADP as acceptor	GO:9999999	GO:0009231,GO:0006771,GO:0042727,GO:0005575,GO:0008703,GO:0050661,GO:0016616	(sce00740)Riboflavin metabolism; (sce01100)Metabolic pathways
YBR154C	475	311	394	439	396	398	0.0706294	0.77338	RPB5	DNA-directed RNA polymerase core subunit RPB5	RNA polymerase subunit ABC27; common to RNA polymerases I, II, and III; contacts DNA and affects transactivation	GO:0042797 tRNA transcription by RNA polymerase III;GO:0009304 tRNA transcription;GO:0001172 transcription, RNA-templated	GO:0005665 RNA polymerase II, core complex;GO:0005736 RNA polymerase I complex;GO:0005666 RNA polymerase III complex	GO:0003968 RNA-directed 5'-3' RNA polymerase activity;GO:0001055 RNA polymerase II activity;GO:0001054 RNA polymerase I activity	GO:9999999	GO:0042797,GO:0009304,GO:0001172,GO:0005665,GO:0005736,GO:0005666,GO:0003968,GO:0001055,GO:0001054	(sce03020)RNA polymerase; (sce00240)Pyrimidine metabolism; (sce00230)Purine metabolism
YBR155W	441	326	435	340	294	323	-0.328738	0.0590204	CNS1	HSP70/90 family co-chaperone CNS1	TPR-containing co-chaperone; binds both Hsp82p (Hsp90) and Ssa1p (Hsp70); stimulates ATPase activity of Ssa1p; ts mutants reduce Hsp82p function, overexpression suppresses phenotypes of HSP82 ts allele and cpr7 deletion; human homolog TTC4 complements yeast cns1 mutant	GO:0042026 protein refolding;GO:0006457 protein folding;GO:0009987 cellular process	GO:0005737 cytoplasm;GO:0005622 intracellular;GO:0044424 intracellular part	GO:0051879 Hsp90 protein binding;GO:0030544 Hsp70 protein binding;GO:0043022 ribosome binding	GO:9999999	GO:0042026,GO:0006457,GO:0009987,GO:0005737,GO:0005622,GO:0044424,GO:0051879,GO:0030544,GO:0043022
YBR156C	134	101	78	147	107	119	0.260416	0.42313	SLI15	Sli15p	Subunit of the conserved chromosomal passenger complex (CPC); complex regulates kinetochore-microtubule attachments, activation of the spindle tension checkpoint, and mitotic spindle disassembly; other complex members are Ipl1p, Bir1p, and Nbl1p	GO:0032147 activation of protein kinase activity;GO:0032465 regulation of cytokinesis;GO:0045860 positive regulation of protein kinase activity	GO:0005828 kinetochore microtubule;GO:0032133 chromosome passenger complex;GO:0000777 condensed chromosome kinetochore	GO:0030295 protein kinase activator activity;GO:0019209 kinase activator activity;GO:0019887 protein kinase regulator activity	GO:9999999	GO:0032147,GO:0032465,GO:0045860,GO:0005828,GO:0032133,GO:0000777,GO:0030295,GO:0019209,GO:0019887
YBR157C	45	36	18	24	19	12	-0.840557	0.129762	ICS2	Ics2p	Protein of unknown function; null mutation does not confer any obvious defects in growth, spore germination, viability, or carbohydrate utilization	GO:0008150 biological_process	GO:0005575 cellular_component	GO:0003674 molecular_function	GO:9999999	GO:0008150,GO:0005575,GO:0003674
YBR158W	257	188	220	238	184	214	-0.0610201	0.850666	AMN1	Amn1p	Protein required for daughter cell separation; multiple mitotic checkpoints, and chromosome stability; contains 12 degenerate leucine-rich repeat motifs; expression is induced by the Mitotic Exit Network (MEN)	GO:2001042 negative regulation of septum digestion after cytokinesis;GO:0001100 negative regulation of exit from mitosis;GO:0010590 regulation of septum digestion after cytokinesis	GO:0019005 SCF ubiquitin ligase complex;GO:0005933 cellular bud;GO:0031461 cullin-RING ubiquitin ligase complex	GO:0031267 small GTPase binding;GO:0004842 ubiquitin-protein transferase activity;GO:0051020 GTPase binding	GO:9999999	GO:2001042,GO:0001100,GO:0010590,GO:0019005,GO:0005933,GO:0031461,GO:0031267,GO:0004842,GO:0051020
YBR159W	2547	2030	2337	2768	2778	2828	0.273245	0.00791601	IFA38	ketoreductase	Microsomal beta-keto-reductase; contains oleate response element (ORE) sequence in the promoter region; mutants exhibit reduced VLCFA synthesis, accumulate high levels of dihydrosphingosine, phytosphingosine and medium-chain ceramides	GO:0042761 very long-chain fatty acid biosynthetic process;GO:0030497 fatty acid elongation;GO:0000038 very long-chain fatty acid metabolic process	GO:0005789 endoplasmic reticulum membrane;GO:0098827 endoplasmic reticulum subcompartment;GO:0044432 endoplasmic reticulum part	GO:0102339 3-oxo-arachidoyl-CoA reductase activity;GO:0102340 3-oxo-behenoyl-CoA reductase activity;GO:0102341 3-oxo-lignoceroyl-CoA reductase activity	GO:9999999	GO:0042761,GO:0030497,GO:0000038,GO:0005789,GO:0098827,GO:0044432,GO:0102339,GO:0102340,GO:0102341	(sce)Fatty acid biosynthesis, elongation, endoplasmic reticulum; (sce00062)Fatty acid elongation; (sce01040)Biosynthesis of unsaturated fatty acids
YBR160W	464	313	421	415	495	497	0.234698	0.192339	CDC28	cyclin-dependent serine/threonine-protein kinase CDC28	Cyclin-dependent kinase (CDK) catalytic subunit; master regulator of mitotic and meiotic cell cycles; alternately associates with G1, S, G2/M phase cyclins, which provide substrate specificity; regulates metabolism, basal transcription, chromosome dynamics, growth and morphogenesis; transcript induction in osmostress involves antisense RNA; human homologs CDK1, CDK2, CDK3 can complement yeast con…	GO:1903500 negative regulation of mitotic actomyosin contractile ring assembly;GO:0010568 regulation of budding cell apical bud growth;GO:1901319 positive regulation of trehalose catabolic process	GO:0000307 cyclin-dependent protein kinase holoenzyme complex;GO:0005935 cellular bud neck;GO:0010494 cytoplasmic stress granule	GO:0004693 cyclin-dependent protein serine/threonine kinase activity;GO:0000993 RNA polymerase II complex binding;GO:0097472 cyclin-dependent protein kinase activity	GO:9999999	GO:1903500,GO:0010568,GO:1901319,GO:0000307,GO:0005935,GO:0010494,GO:0004693,GO:0000993,GO:0097472	(sce04011)MAPK signaling pathway - yeast; (sce04111)Cell cycle - yeast; (sce04113)Meiosis - yeast
YBR162C	892	615	674	827	788	934	0.23219	0.124336	TOS1	Tos1p	Covalently-bound cell wall protein of unknown function; identified as a cell cycle regulated SBF target gene; deletion mutants are highly resistant to treatment with beta-1,3-glucanase; has sequence similarity to YJL171C	GO:0008150 biological_process	GO:0009277 fungal-type cell wall;GO:0000324 fungal-type vacuole;GO:0000322 storage vacuole	GO:0003674 molecular_function	GO:9999999	GO:0008150,GO:0009277,GO:0000324,GO:0000322,GO:0003674
YBR162W-A	276	203	229	311	339	307	0.43571	0.00589992	YSY6	Ysy6p	Protein of unknown function; expression suppresses a secretory pathway mutation in E. coli; has similarity to the mammalian RAMP4 protein involved in secretion	GO:0030968 endoplasmic reticulum unfolded protein response;GO:0034620 cellular response to unfolded protein;GO:0006986 response to unfolded protein	GO:0005789 endoplasmic reticulum membrane;GO:0098827 endoplasmic reticulum subcompartment;GO:0044432 endoplasmic reticulum part	GO:0003674 molecular_function	GO:9999999	GO:0030968,GO:0034620,GO:0006986,GO:0005789,GO:0098827,GO:0044432,GO:0003674
YBR163W	325	239	222	264	225	254	-0.0753944	0.792876	EXO5	Exo5p	Mitochondrial 5'-3' exonuclease and sliding exonuclease; required for mitochondrial genome maintenance; distantly related to the RecB nuclease domain of bacterial RecBCD recombinases; may be regulated by the transcription factor Ace2	GO:0036297 interstrand cross-link repair;GO:0000002 mitochondrial genome maintenance;GO:0090305 nucleic acid phosphodiester bond hydrolysis	GO:0005739 mitochondrion;GO:0005634 nucleus;GO:0044444 cytoplasmic part	GO:0045145 single-stranded DNA 5'-3' exodeoxyribonuclease activity;GO:0008297 single-stranded DNA exodeoxyribonuclease activity;GO:0035312 5'-3' exodeoxyribonuclease activity	GO:9999999	GO:0036297,GO:0000002,GO:0090305,GO:0005739,GO:0005634,GO:0044444,GO:0045145,GO:0008297,GO:0035312
YBR164C	1007	721	1048	822	899	862	-0.105299	0.605647	ARL1	Arf family GTPase ARL1	Soluble GTPase with a role in regulation of membrane traffic; regulates potassium influx; role in membrane organization at trans-Golgi network; required for delivery of Atg9p to the phagophore assembly site during autophagy under high temperature stress; required with Ypt6p for starvation-induced autophagy; required for the CVT pathway under non-starvation conditions; G protein of the Ras superfa…	GO:0034497 protein localization to phagophore assembly site;GO:0032258 protein localization by the Cvt pathway;GO:0043001 Golgi to plasma membrane protein transport	GO:0005802 trans-Golgi network;GO:0098791 Golgi subcompartment;GO:0044431 Golgi apparatus part	GO:0003924 GTPase activity;GO:0005525 GTP binding;GO:0032550 purine ribonucleoside binding	GO:9999999	GO:0034497,GO:0032258,GO:0043001,GO:0005802,GO:0098791,GO:0044431,GO:0003924,GO:0005525,GO:0032550
YBR165W	474	366	396	470	520	442	0.211301	0.199304	UBS1	Ubs1p	Ubiquitin-conjugating enzyme suppressor that regulates Cdc34p; functions as a general positive regulator of Cdc34p activity; nuclear protein that may represent a link between nucleocytoplasmic transport and ubiquitin ligase activity	GO:0006611 protein export from nucleus;GO:0051168 nuclear export;GO:0006913 nucleocytoplasmic transport	GO:0005634 nucleus;GO:0043231 intracellular membrane-bounded organelle;GO:0043227 membrane-bounded organelle	GO:0003674 molecular_function	GO:9999999	GO:0006611,GO:0051168,GO:0006913,GO:0005634,GO:0043231,GO:0043227,GO:0003674
YBR166C	331	278	339	276	327	343	-0.0103463	0.974497	TYR1	prephenate dehydrogenase (NADP(+))	Prephenate dehydrogenase involved in tyrosine biosynthesis; expression is dependent on phenylalanine levels	GO:0006571 tyrosine biosynthetic process;GO:0009095 aromatic amino acid family biosynthetic process, prephenate pathway;GO:0006570 tyrosine metabolic process	GO:0005737 cytoplasm;GO:0005622 intracellular;GO:0044424 intracellular part	GO:0004665 prephenate dehydrogenase (NADP+) activity;GO:0008977 prephenate dehydrogenase (NAD+) activity;GO:0070403 NAD+ binding	GO:9999999	GO:0006571,GO:0009095,GO:0006570,GO:0005737,GO:0005622,GO:0044424,GO:0004665,GO:0008977,GO:0070403	(sce00400)Phenylalanine, tyrosine and tryptophan biosynthesis; (sce01130)Biosynthesis of antibiotics; (sce01110)Biosynthesis of secondary metabolites
YBR167C	239	229	235	254	238	221	0.0103542	0.97552	POP7	ribonuclease P/MRP protein subunit POP7	Subunit of RNase MRP, nuclear RNase P and telomerase; forms a soluble heterodimer with Pop6p that binds P3 domain of RNase MRP and RNase P RNAs; RNase MRP cleaves pre-rRNA, nuclear RNase P cleaves tRNA precursors to generate mature 5' ends and facilitates turnover of nuclear RNAs, while telomerase replenishes telomeric DNA	GO:0034965 intronic box C/D snoRNA processing;GO:0000294 nuclear-transcribed mRNA catabolic process, endonucleolytic cleavage-dependent decay;GO:0031070 intronic snoRNA processing	GO:0005655 nucleolar ribonuclease P complex;GO:0030681 multimeric ribonuclease P complex;GO:0030677 ribonuclease P complex	GO:0004526 ribonuclease P activity;GO:0000171 ribonuclease MRP activity;GO:0004549 tRNA-specific ribonuclease activity	GO:9999999	GO:0034965,GO:0000294,GO:0031070,GO:0005655,GO:0030681,GO:0030677,GO:0004526,GO:0000171,GO:0004549	(sce03008)Ribosome biogenesis in eukaryotes; (sce03013)RNA transport
YBR168W	487	403	432	539	503	525	0.242115	0.113565	PEX32	Pex32p	Peroxisomal integral membrane protein; involved in negative regulation of peroxisome size; partially functionally redundant with Pex31p; genetic interactions suggest action at a step downstream of steps mediated by Pex28p and Pex29p	GO:0007031 peroxisome organization;GO:0006996 organelle organization;GO:0016043 cellular component organization	GO:0005779 integral component of peroxisomal membrane;GO:0031231 intrinsic component of peroxisomal membrane;GO:0005778 peroxisomal membrane	GO:0003674 molecular_function	GO:9999999	GO:0007031,GO:0006996,GO:0016043,GO:0005779,GO:0031231,GO:0005778,GO:0003674
YBR169C	5272	4123	3319	5084	4501	4234	0.125162	0.534384	SSE2	adenyl-nucleotide exchange factor SSE2	Member of Hsp110 subclass of the heat shock protein 70 (HSP70) family; serves as nucleotide exchange factor to load ATP onto the SSA class of cytosolic Hsp70s; may be involved in protein folding; localized to the cytoplasm; SSE2 has a paralog, SSE1, that arose from the whole genome duplication	GO:0010499 proteasomal ubiquitin-independent protein catabolic process;GO:0042026 protein refolding;GO:0043161 proteasome-mediated ubiquitin-dependent protein catabolic process	GO:0005829 cytosol;GO:0005634 nucleus;GO:0044444 cytoplasmic part	GO:0000774 adenyl-nucleotide exchange factor activity;GO:0060590 ATPase regulator activity;GO:0005516 calmodulin binding	GO:9999999	GO:0010499,GO:0042026,GO:0043161,GO:0005829,GO:0005634,GO:0044444,GO:0000774,GO:0060590,GO:0005516	(sce04141)Protein processing in endoplasmic reticulum
YBR170C	928	788	831	859	996	934	0.124383	0.431648	NPL4	Npl4p	Substrate-recruiting cofactor of the Cdc48p-Npl4p-Ufd1p segregase; assists Cdc48p in the dislocation of misfolded, polyubiquitinated ERAD substrates that are subsequently delivered to the proteasome for degradation; also involved in the regulated destruction of resident ER membrane proteins, such as HMG-CoA reductase (Hmg1/2p) and cytoplasmic proteins (Fbp1p); role in mobilizing membrane bound tr…	GO:0072671 mitochondria-associated ubiquitin-dependent protein catabolic process;GO:0071629 cytoplasm protein quality control by the ubiquitin-proteasome system;GO:1990116 ribosome-associated ubiquitin-dependent protein catabolic process	GO:0000837 Doa10p ubiquitin ligase complex;GO:0000839 Hrd1p ubiquitin ligase ERAD-L complex;GO:0036266 Cdc48p-Npl4p-Vms1p AAA ATPase complex	GO:0043130 ubiquitin binding;GO:0032182 ubiquitin-like protein binding;GO:0031625 ubiquitin protein ligase binding	GO:9999999	GO:0072671,GO:0071629,GO:1990116,GO:0000837,GO:0000839,GO:0036266,GO:0043130,GO:0032182,GO:0031625	(sce04141)Protein processing in endoplasmic reticulum
YBR171W	614	528	640	699	591	682	0.139472	0.484382	SEC66	Sec63 complex subunit SEC66	Non-essential subunit of Sec63 complex; with Sec61 complex, Kar2p/BiP and Lhs1p forms a channel competent for SRP-dependent and post-translational SRP-independent protein targeting and import into the ER; other members are Sec63p, Sec62p, and Sec72p	GO:0031204 posttranslational protein targeting to membrane, translocation;GO:0006620 posttranslational protein targeting to endoplasmic reticulum membrane;GO:0045047 protein targeting to ER	GO:0031207 Sec62/Sec63 complex;GO:0031205 endoplasmic reticulum Sec complex;GO:0030867 rough endoplasmic reticulum membrane	GO:0008320 protein transmembrane transporter activity;GO:1904680 peptide transmembrane transporter activity;GO:0022884 macromolecule transmembrane transporter activity	GO:9999999	GO:0031204,GO:0006620,GO:0045047,GO:0031207,GO:0031205,GO:0030867,GO:0008320,GO:1904680,GO:0022884
YBR172C	941	621	640	743	836	804	0.123485	0.49639	SMY2	Smy2p	GYF domain protein; involved in COPII vesicle formation; interacts with the Sec23p/Sec24p subcomplex; overexpression suppresses the temperature sensitivity of a myo2 mutant; similar to S. pombe Mpd2; SMY2 has a paralog, SYH1, that arose from the whole genome duplication	GO:0006888 ER to Golgi vesicle-mediated transport;GO:0048193 Golgi vesicle transport;GO:0046907 intracellular transport	GO:0019898 extrinsic component of membrane;GO:0005789 endoplasmic reticulum membrane;GO:0098827 endoplasmic reticulum subcompartment	GO:0003674 molecular_function	GO:9999999	GO:0006888,GO:0048193,GO:0046907,GO:0019898,GO:0005789,GO:0098827,GO:0003674
YBR173C	640	543	742	688	750	789	0.200294	0.288442	UMP1	Ump1p	Chaperone required for correct maturation of the 20S proteasome; short-lived chaperone; may inhibit premature dimerization of proteasome half-mers; degraded by proteasome upon completion of its assembly	GO:0043248 proteasome assembly;GO:0006511 ubiquitin-dependent protein catabolic process;GO:0019941 modification-dependent protein catabolic process	GO:0005634 nucleus;GO:0005737 cytoplasm;GO:0043231 intracellular membrane-bounded organelle	GO:0003674 molecular_function	GO:9999999	GO:0043248,GO:0006511,GO:0019941,GO:0005634,GO:0005737,GO:0043231,GO:0003674	(sce03050)Proteasome
YBR176W	440	366	437	1241	1311	1257	1.60995	1.10678e-54	ECM31	3-methyl-2-oxobutanoate hydroxymethyltransferase	Ketopantoate hydroxymethyltransferase; required for pantothenic acid biosynthesis, converts 2-oxoisovalerate into 2-dehydropantoate	GO:0015940 pantothenate biosynthetic process;GO:0015939 pantothenate metabolic process;GO:0042364 water-soluble vitamin biosynthetic process	GO:0005739 mitochondrion;GO:0044444 cytoplasmic part;GO:0005737 cytoplasm	GO:0003864 3-methyl-2-oxobutanoate hydroxymethyltransferase activity;GO:0016742 hydroxymethyl-, formyl- and related transferase activity;GO:0000287 magnesium ion binding	GO:9999999	GO:0015940,GO:0015939,GO:0042364,GO:0005739,GO:0044444,GO:0005737,GO:0003864,GO:0016742,GO:0000287	(sce00770)Pantothenate and CoA biosynthesis; (sce01110)Biosynthesis of secondary metabolites; (sce01100)Metabolic pathways
YBR179C	785	607	574	583	632	549	-0.155394	0.357918	FZO1	mitofusin	Mitofusin; integral membrane protein involved in mitochondrial outer membrane tethering and fusion; role in mitochondrial genome maintenance; efficient tethering and degradation of Fzo1p requires an intact N-terminal GTPase domain; targeted for destruction by the ubiquitin ligase SCF-Mdm30p and the cytosolic ubiquitin-proteasome system	GO:0008053 mitochondrial fusion;GO:0048284 organelle fusion;GO:0007005 mitochondrion organization	GO:0031307 integral component of mitochondrial outer membrane;GO:0031306 intrinsic component of mitochondrial outer membrane;GO:0032592 integral component of mitochondrial membrane	GO:0003924 GTPase activity;GO:0005525 GTP binding;GO:0032550 purine ribonucleoside binding	GO:9999999	GO:0008053,GO:0048284,GO:0007005,GO:0031307,GO:0031306,GO:0032592,GO:0003924,GO:0005525,GO:0032550
YBR180W	6	9	12	13	20	32	1.2442	0.0686067	DTR1	Dtr1p	Putative dityrosine transporter of the major facilitator superfamily; member of the 12-spanner drug:H(+) antiporter DHA1 family; required for spore wall synthesis; sequence similarity to QDR1 and QDR3, and the triple mutant dtr1 qdr1 qdr3 exhibits reduced dityrosine fluorescence relative to the single mutants; expressed during sporulation	GO:0030476 ascospore wall assembly;GO:0070591 ascospore wall biogenesis;GO:0042244 spore wall assembly	GO:0005628 prospore membrane;GO:0042764 ascospore-type prospore;GO:0042763 intracellular immature spore	GO:0005275 amine transmembrane transporter activity;GO:0042910 xenobiotic transmembrane transporter activity;GO:0022857 transmembrane transporter activity	GO:9999999	GO:0030476,GO:0070591,GO:0042244,GO:0005628,GO:0042764,GO:0042763,GO:0005275,GO:0042910,GO:0022857
YBR182C	69	65	61	83	74	81	0.281254	0.430869	SMP1	Smp1p	MADS-box transcription factor involved in osmotic stress response; SMP1 has a paralog, RLM1, that arose from the whole genome duplication	GO:0061393 positive regulation of transcription from RNA polymerase II promoter in response to osmotic stress;GO:0061392 regulation of transcription from RNA polymerase II promoter in response to osmotic stress;GO:0036003 positive regulation of transcription from RNA polymerase II promoter in response to stress	GO:0005634 nucleus;GO:0005737 cytoplasm;GO:0043231 intracellular membrane-bounded organelle	GO:0008301 DNA binding, bending;GO:0000977 RNA polymerase II regulatory region sequence-specific DNA binding;GO:0000976 transcription regulatory region sequence-specific DNA binding	GO:9999999	GO:0061393,GO:0061392,GO:0036003,GO:0005634,GO:0005737,GO:0043231,GO:0008301,GO:0000977,GO:0000976	(sce04011)MAPK signaling pathway - yeast
YBR183W	1433	1093	1194	1579	1595	1467	0.319459	0.00266355	YPC1	phytoceramidase	Alkaline ceramidase; also has reverse (CoA-independent) ceramide synthase activity; catalyzes both breakdown and synthesis of phytoceramide; overexpression confers fumonisin B1 resistance; YPC1 has a paralog, YDC1, that arose from the whole genome duplication	GO:0046514 ceramide catabolic process;GO:0030149 sphingolipid catabolic process;GO:0046513 ceramide biosynthetic process	GO:0032541 cortical endoplasmic reticulum;GO:0071782 endoplasmic reticulum tubular network;GO:0030176 integral component of endoplasmic reticulum membrane	GO:0070774 phytoceramidase activity;GO:0050291 sphingosine N-acyltransferase activity;GO:0017040 N-acylsphingosine amidohydrolase activity	GO:9999999	GO:0046514,GO:0030149,GO:0046513,GO:0032541,GO:0071782,GO:0030176,GO:0070774,GO:0050291,GO:0017040	(sce00600)Sphingolipid metabolism; (sce01100)Metabolic pathways
YBR184W	104	80	76	38	66	57	-0.692599	0.0226733	YBR184W	hypothetical protein	Putative protein of unknown function; YBR184W is not an essential gene	GO:0008150 biological_process	GO:0005575 cellular_component	GO:0003674 molecular_function	GO:9999999	GO:0008150,GO:0005575,GO:0003674
YBR185C	823	690	788	995	1017	927	0.347077	0.00439626	MBA1	Mba1p	Membrane-associated mitochondrial ribosome receptor; forms a complex with Mdm38p that may facilitate recruitment of mRNA-specific translational activators to ribosomes; possible role in protein export from the matrix to inner membrane	GO:0032979 protein insertion into mitochondrial inner membrane from matrix side;GO:0032978 protein insertion into membrane from inner side;GO:0051204 protein insertion into mitochondrial membrane	GO:0005743 mitochondrial inner membrane;GO:0031966 mitochondrial membrane;GO:0019866 organelle inner membrane	GO:0097177 mitochondrial ribosome binding;GO:0043022 ribosome binding;GO:0043021 ribonucleoprotein complex binding	GO:9999999	GO:0032979,GO:0032978,GO:0051204,GO:0005743,GO:0031966,GO:0019866,GO:0097177,GO:0043022,GO:0043021
YBR187W	260	185	241	253	247	332	0.28035	0.2068	GDT1	putative ribosome biosynthesis protein GDT1	Calcium transporter localized to the cis- and medial-Golgi apparatus; required for protein glycosylation; GFP-fusion protein localizes to the vacuole; TMEM165, a human gene which causes Congenital Disorders of Glycosylation is orthologous and functionally complements the null allele; expression pattern and physical interactions suggest a possible role in ribosome biogenesis; expression reduced in…	GO:0032468 Golgi calcium ion homeostasis;GO:0030026 cellular manganese ion homeostasis;GO:0071421 manganese ion transmembrane transport	GO:0005797 Golgi medial cisterna;GO:0000329 fungal-type vacuole membrane;GO:0031985 Golgi cisterna	GO:0005384 manganese ion transmembrane transporter activity;GO:0046915 transition metal ion transmembrane transporter activity;GO:0015085 calcium ion transmembrane transporter activity	GO:9999999	GO:0032468,GO:0030026,GO:0071421,GO:0005797,GO:0000329,GO:0031985,GO:0005384,GO:0046915,GO:0015085
YBR188C	173	123	157	126	134	145	-0.160353	0.583573	NTC20	Ntc20p	Member of the NineTeen Complex (NTC); this complex contains Prp19p and stabilizes U6 snRNA in catalytic forms of the spliceosome containing U2, U5, and U6 snRNAs	GO:0000398 mRNA splicing, via spliceosome;GO:0000377 RNA splicing, via transesterification reactions with bulged adenosine as nucleophile;GO:0000375 RNA splicing, via transesterification reactions	GO:0071006 U2-type catalytic step 1 spliceosome;GO:0071012 catalytic step 1 spliceosome;GO:0000974 Prp19 complex	GO:0000384 first spliceosomal transesterification activity;GO:0140098 catalytic activity, acting on RNA;GO:0003824 catalytic activity	GO:9999999	GO:0000398,GO:0000377,GO:0000375,GO:0071006,GO:0071012,GO:0000974,GO:0000384,GO:0140098,GO:0003824
YBR189W	5183	3370	4478	4324	3977	3912	-0.0848776	0.633203	RPS9B	ribosomal 40S subunit protein S9B	Protein component of the small (40S) ribosomal subunit; homologous to mammalian ribosomal protein S9 and bacterial S4; RPS9B has a paralog, RPS9A, that arose from the whole genome duplication	GO:0045903 positive regulation of translational fidelity;GO:0000462 maturation of SSU-rRNA from tricistronic rRNA transcript (SSU-rRNA, 5.8S rRNA, LSU-rRNA);GO:0006450 regulation of translational fidelity	GO:0022627 cytosolic small ribosomal subunit;GO:0030686 90S preribosome;GO:0032040 small-subunit processome	GO:0019843 rRNA binding;GO:0003735 structural constituent of ribosome;GO:0005198 structural molecule activity	GO:9999999	GO:0045903,GO:0000462,GO:0006450,GO:0022627,GO:0030686,GO:0032040,GO:0019843,GO:0003735,GO:0005198	(sce03010)Ribosome
YBR191W	1633	1040	1549	1166	1483	1201	-0.128912	0.5353	RPL21A	ribosomal 60S subunit protein L21A	Ribosomal 60S subunit protein L21A; homologous to mammalian ribosomal protein L21, no bacterial homolog; RPL21A has a paralog, RPL21B, that arose from the whole genome duplication	GO:0002181 cytoplasmic translation;GO:0006412 translation;GO:0043043 peptide biosynthetic process	GO:0022625 cytosolic large ribosomal subunit;GO:0015934 large ribosomal subunit;GO:0022626 cytosolic ribosome	GO:0003735 structural constituent of ribosome;GO:0005198 structural molecule activity;GO:0003674 molecular_function	GO:9999999	GO:0002181,GO:0006412,GO:0043043,GO:0022625,GO:0015934,GO:0022626,GO:0003735,GO:0005198,GO:0003674	(sce03010)Ribosome
YBR192W	465	396	475	385	442	435	-0.0901532	0.686233	RIM2	Rim2p	Mitochondrial pyrimidine nucleotide transporter; imports pyrimidine nucleoside triphosphates and exports pyrimidine nucleoside monophosphates; member of the mitochondrial carrier family	GO:1990519 pyrimidine nucleotide import into mitochondrion;GO:0006864 pyrimidine nucleotide transport;GO:1901679 nucleotide transmembrane transport	GO:0005743 mitochondrial inner membrane;GO:0031966 mitochondrial membrane;GO:0019866 organelle inner membrane	GO:0015218 pyrimidine nucleotide transmembrane transporter activity;GO:0015215 nucleotide transmembrane transporter activity;GO:0015605 organophosphate ester transmembrane transporter activity	GO:9999999	GO:1990519,GO:0006864,GO:1901679,GO:0005743,GO:0031966,GO:0019866,GO:0015218,GO:0015215,GO:0015605
YBR193C	311	227	264	192	243	221	-0.289689	0.136289	MED8	Med8p	Subunit of the RNA polymerase II mediator complex; associates with core polymerase subunits to form the RNA polymerase II holoenzyme; essential for transcriptional regulation	GO:0000122 negative regulation of transcription by RNA polymerase II;GO:0045944 positive regulation of transcription by RNA polymerase II;GO:0045892 negative regulation of transcription, DNA-templated	GO:0070847 core mediator complex;GO:0016592 mediator complex;GO:0090575 RNA polymerase II transcription factor complex	GO:0017025 TBP-class protein binding;GO:0000978 RNA polymerase II proximal promoter sequence-specific DNA binding;GO:0003714 transcription corepressor activity	GO:9999999	GO:0000122,GO:0045944,GO:0045892,GO:0070847,GO:0016592,GO:0090575,GO:0017025,GO:0000978,GO:0003714
YBR194W	163	104	133	162	137	121	0.0781015	0.837799	AIM4	Aim4p	Protein proposed to be associated with the nuclear pore complex; null mutant is viable, displays elevated frequency of mitochondrial genome loss and is sensitive to freeze-thaw stress	GO:0008150 biological_process	GO:0005737 cytoplasm;GO:0005622 intracellular;GO:0044424 intracellular part	GO:0003674 molecular_function	GO:9999999	GO:0008150,GO:0005737,GO:0005622,GO:0044424,GO:0003674
YBR195C	106	81	104	197	157	163	0.828917	6.29415e-05	MSI1	Msi1p	Subunit of chromatin assembly factor I (CAF-1); chromatin assembly by CAF-1 affects multiple processes including silencing at telomeres, mating type loci, and rDNA; maintenance of kinetochore structure; deactivation of DNA damage checkpoint after DNA repair; chromatin dynamics during transcription; and repression of divergent noncoding transcription; Msi1p localizes to nucleus and cytoplasm and i…	GO:0006335 DNA replication-dependent nucleosome assembly;GO:0034723 DNA replication-dependent nucleosome organization;GO:0006334 nucleosome assembly	GO:0033186 CAF-1 complex;GO:0032991 protein-containing complex;GO:0005634 nucleus	GO:0042393 histone binding;GO:0005515 protein binding;GO:0005488 binding	GO:9999999	GO:0006335,GO:0034723,GO:0006334,GO:0033186,GO:0032991,GO:0005634,GO:0042393,GO:0005515,GO:0005488
YBR196C	5616	4546	5914	4696	5168	5844	-0.040509	0.86198	PGI1	glucose-6-phosphate isomerase	Glycolytic enzyme phosphoglucose isomerase; catalyzes the interconversion of glucose-6-phosphate and fructose-6-phosphate; required for cell cycle progression and completion of the gluconeogenic events of sporulation	GO:0006096 glycolytic process;GO:0006757 ATP generation from ADP;GO:0006754 ATP biosynthetic process	GO:0005739 mitochondrion;GO:0005829 cytosol;GO:0005886 plasma membrane	GO:0004347 glucose-6-phosphate isomerase activity;GO:0016861 intramolecular oxidoreductase activity, interconverting aldoses and ketoses;GO:0016866 intramolecular transferase activity	GO:9999999	GO:0006096,GO:0006757,GO:0006754,GO:0005739,GO:0005829,GO:0005886,GO:0004347,GO:0016861,GO:0016866	(M00004)Pentose phosphate pathway (Pentose phosphate cycle); (sce)Pentose phosphate pathway (Pentose phosphate cycle); (M00001)Glycolysis (Embden-Meyerhof pathway), glucose => pyruvate
YBR197C	285	187	218	238	235	294	0.160311	0.514705	YBR197C	hypothetical protein	Protein of unknown function; green fluorescent protein (GFP)-fusion protein localizes to the cytoplasm and nucleus; YBR197C is not an essential gene; relative distribution to the nucleus increases upon DNA replication stress; YBR197C has a paralog, YPL077C, that arose from the whole genome duplication	GO:0008150 biological_process	GO:0005634 nucleus;GO:0005737 cytoplasm;GO:0043231 intracellular membrane-bounded organelle	GO:0003674 molecular_function	GO:9999999	GO:0008150,GO:0005634,GO:0005737,GO:0043231,GO:0003674
YBR198C	919	498	631	831	826	757	0.256847	0.145609	TAF5	chromatin modification protein	Subunit (90 kDa) of TFIID and SAGA complexes; involved in RNA polymerase II transcription initiation and in chromatin modification	GO:0051123 RNA polymerase II preinitiation complex assembly;GO:0016573 histone acetylation;GO:0070897 transcription preinitiation complex assembly	GO:0046695 SLIK (SAGA-like) complex;GO:0000124 SAGA complex;GO:0005669 transcription factor TFIID complex	GO:0016251 RNA polymerase II general transcription initiation factor activity;GO:0140223 general transcription initiation factor activity;GO:0043130 ubiquitin binding	GO:9999999	GO:0051123,GO:0016573,GO:0070897,GO:0046695,GO:0000124,GO:0005669,GO:0016251,GO:0140223,GO:0043130	(sce03022)Basal transcription factors
YBR199W	985	879	915	787	746	840	-0.235671	0.0997862	KTR4	putative mannosyltransferase	Glycosyltransferase involved in protein glycosylation; transfers GDP-mannose to methyl-alpha-mannoside in vitro; member of the KRE2/MNT1 mannosyltransferase family of type II membrane proteins with a short cytoplasmic N-terminus, a membrane-spanning region and a highly conserved catalytic lumenal domain	GO:0000032 cell wall mannoprotein biosynthetic process;GO:0031506 cell wall glycoprotein biosynthetic process;GO:0006057 mannoprotein biosynthetic process	GO:0000324 fungal-type vacuole;GO:0000322 storage vacuole;GO:0000323 lytic vacuole	GO:0000026 alpha-1,2-mannosyltransferase activity;GO:0000030 mannosyltransferase activity;GO:0016758 transferase activity, transferring hexosyl groups	GO:9999999	GO:0000032,GO:0031506,GO:0006057,GO:0000324,GO:0000322,GO:0000323,GO:0000026,GO:0000030,GO:0016758
YBR200W	547	458	412	343	390	368	-0.367191	0.0147994	BEM1	phosphatidylinositol-3-phosphate-binding protein BEM1	Protein containing SH3-domains; involved in establishing cell polarity and morphogenesis; functions as a scaffold protein for complexes that include Cdc24p, Ste5p, Ste20p, and Rsr1p	GO:0000753 cell morphogenesis involved in conjugation with cellular fusion;GO:2000769 regulation of establishment or maintenance of cell polarity regulating cell shape;GO:0000767 cell morphogenesis involved in conjugation	GO:0005934 cellular bud tip;GO:0043332 mating projection tip;GO:0000131 incipient cellular bud site	GO:0016176 superoxide-generating NADPH oxidase activator activity;GO:0032266 phosphatidylinositol-3-phosphate binding;GO:1901981 phosphatidylinositol phosphate binding	GO:9999999	GO:0000753,GO:2000769,GO:0000767,GO:0005934,GO:0043332,GO:0000131,GO:0016176,GO:0032266,GO:1901981	(sce04011)MAPK signaling pathway - yeast
YBR201C-A	51	53	34	46	55	66	0.265906	0.578331	YBR201C-A	hypothetical protein	Putative protein of unknown function
YBR201W	331	316	407	313	359	357	-0.0498603	0.872758	DER1	derlin	ER membrane protein that promotes export of misfolded polypeptides; required for ER-associated protein degradation of misfolded or unassembled proteins; initiates export of aberrant polypeptides from ER lumen by threading them into ER membrane and routing them to Hrd1p for ubiquitination; function normally requires N-terminal acetylation by NatB; N- and C- termini protrude into cytoplasm; similar…	GO:0070843 misfolded protein transport;GO:0030970 retrograde protein transport, ER to cytosol;GO:0030433 ubiquitin-dependent ERAD pathway	GO:0000839 Hrd1p ubiquitin ligase ERAD-L complex;GO:0000836 Hrd1p ubiquitin ligase complex;GO:0000835 ER ubiquitin ligase complex	GO:0051787 misfolded protein binding;GO:0005515 protein binding;GO:0005488 binding	GO:9999999	GO:0070843,GO:0030970,GO:0030433,GO:0000839,GO:0000836,GO:0000835,GO:0051787,GO:0005515,GO:0005488	(sce04141)Protein processing in endoplasmic reticulum
YBR202W	852	599	579	536	616	642	-0.171688	0.335091	MCM7	mini-chromosome maintenance complex protein 7	Component of the Mcm2-7 hexameric helicase complex; MCM2-7 primes origins of DNA replication in G1 and becomes an active ATP-dependent helicase that promotes DNA melting and elongation in S-phase; forms an Mcm4p-6p-7p subcomplex	GO:0006267 pre-replicative complex assembly involved in nuclear cell cycle DNA replication;GO:0030466 chromatin silencing at silent mating-type cassette;GO:1902299 pre-replicative complex assembly involved in cell cycle DNA replication	GO:0071162 CMG complex;GO:0097373 MCM core complex;GO:0031298 replication fork protection complex	GO:1990163 ATP-dependent four-way junction helicase activity;GO:1990518 single-stranded DNA-dependent ATP-dependent 3'-5' DNA helicase activity;GO:0017116 single-stranded DNA-dependent ATP-dependent DNA helicase activity	GO:9999999	GO:0006267,GO:0030466,GO:1902299,GO:0071162,GO:0097373,GO:0031298,GO:1990163,GO:1990518,GO:0017116	(sce03030)DNA replication; (sce04111)Cell cycle - yeast; (sce04113)Meiosis - yeast
YBR203W	6024	4824	3631	4281	4494	3807	-0.200172	0.278369	COS111	Cos111p	Protein required for antifungal drug ciclopirox olamine resistance; not related to the subtelomerically-encoded COS family; the authentic, non-tagged protein is detected in highly purified mitochondria in high-throughput studies	GO:0007165 signal transduction;GO:0023052 signaling;GO:0007154 cell communication	GO:0005739 mitochondrion;GO:0044444 cytoplasmic part;GO:0005737 cytoplasm	GO:0003674 molecular_function	GO:9999999	GO:0007165,GO:0023052,GO:0007154,GO:0005739,GO:0044444,GO:0005737,GO:0003674
YBR204C	678	450	601	549	642	603	0.0572336	0.805317	LDH1	triacylglycerol lipase	Serine hydrolase; exhibits active esterase plus weak triacylglycerol lipase activities; proposed role in lipid homeostasis, regulating phospholipid and non-polar lipid levels and required for mobilization of LD-stored lipids; localizes to the lipid droplet (LD) surface; contains a classical serine containing catalytic triad (GxSxG motif)	GO:0055088 lipid homeostasis;GO:0016042 lipid catabolic process;GO:0048878 chemical homeostasis	GO:0005811 lipid droplet;GO:0005783 endoplasmic reticulum;GO:0012505 endomembrane system	GO:0004806 triglyceride lipase activity;GO:0016298 lipase activity;GO:0052689 carboxylic ester hydrolase activity	GO:9999999	GO:0055088,GO:0016042,GO:0048878,GO:0005811,GO:0005783,GO:0012505,GO:0004806,GO:0016298,GO:0052689
YBR205W	521	414	475	645	615	614	0.408288	0.00142896	KTR3	mannosyltransferase KTR3	Putative alpha-1,2-mannosyltransferase; involved in O- and N-linked protein glycosylation; member of the KRE2/MNT1 mannosyltransferase family; Svp26p mediates uptake of Ktr3p into COPII vesicles; relocalizes from nucleus to vacuole upon DNA replication stress	GO:0000032 cell wall mannoprotein biosynthetic process;GO:0031506 cell wall glycoprotein biosynthetic process;GO:0006057 mannoprotein biosynthetic process	GO:0000329 fungal-type vacuole membrane;GO:0000324 fungal-type vacuole;GO:0098852 lytic vacuole membrane	GO:0000026 alpha-1,2-mannosyltransferase activity;GO:0000030 mannosyltransferase activity;GO:0016758 transferase activity, transferring hexosyl groups	GO:9999999	GO:0000032,GO:0031506,GO:0006057,GO:0000329,GO:0000324,GO:0098852,GO:0000026,GO:0000030,GO:0016758	(sce00514)Other types of O-glycan biosynthesis
YBR207W	791	585	622	659	642	642	-0.0374521	0.864019	FTH1	Fth1p	Putative high affinity iron transporter; involved in transport of intravacuolar stores of iron; forms complex with Fet5p; expression is regulated by iron; proposed to play indirect role in endocytosis; protein abundance increases in response to DNA replication stress	GO:0034755 iron ion transmembrane transport;GO:0055072 iron ion homeostasis;GO:0006826 iron ion transport	GO:0033573 high-affinity iron permease complex;GO:1905862 ferroxidase complex;GO:0000329 fungal-type vacuole membrane	GO:0015093 ferrous iron transmembrane transporter activity;GO:0005381 iron ion transmembrane transporter activity;GO:0072509 divalent inorganic cation transmembrane transporter activity	GO:9999999	GO:0034755,GO:0055072,GO:0006826,GO:0033573,GO:1905862,GO:0000329,GO:0015093,GO:0005381,GO:0072509
YBR208C	280	262	259	194	177	173	-0.566781	0.00106496	DUR1,2	bifunctional urea carboxylase/allophanate hydrolase	Urea amidolyase; contains both urea carboxylase and allophanate hydrolase activities, degrades urea to CO2 and NH3; expression sensitive to nitrogen catabolite repression and induced by allophanate, an intermediate in allantoin degradation; protein abundance increases in response to DNA replication stress	GO:0043419 urea catabolic process;GO:0000256 allantoin catabolic process;GO:0006525 arginine metabolic process	GO:0005737 cytoplasm;GO:0005622 intracellular;GO:0044424 intracellular part	GO:0004039 allophanate hydrolase activity;GO:0004847 urea carboxylase activity;GO:0016879 ligase activity, forming carbon-nitrogen bonds	GO:9999999	GO:0043419,GO:0000256,GO:0006525,GO:0005737,GO:0005622,GO:0044424,GO:0004039,GO:0004847,GO:0016879	(sce00791)Atrazine degradation; (sce00220)Arginine biosynthesis; (sce01100)Metabolic pathways
YBR210W	262	186	256	244	297	272	0.206869	0.348256	ERV15	Erv15p	Protein involved in export of proteins from the endoplasmic reticulum; ERV15 has a paralog, ERV14, that arose from the whole genome duplication	GO:0007120 axial cellular bud site selection;GO:0000282 cellular bud site selection;GO:0007114 cell budding	GO:0030134 COPII-coated ER to Golgi transport vesicle;GO:0005798 Golgi-associated vesicle;GO:0030135 coated vesicle	GO:0003674 molecular_function	GO:9999999	GO:0007120,GO:0000282,GO:0007114,GO:0030134,GO:0005798,GO:0030135,GO:0003674
YBR211C	384	271	327	375	380	311	0.121144	0.591982	AME1	Ame1p	Essential kinetochore protein associated with microtubules and SPBs; component of the kinetochore sub-complex COMA (Ctf19p, Okp1p, Mcm21p, Ame1p); involved in spindle checkpoint maintenance; orthologous to human centromere constitutive-associated network (CCAN) subunit CENP-U and fission yeast Mis17; relative distribution to the nucleus increases upon DNA replication stress	GO:0034501 protein localization to kinetochore;GO:0071459 protein localization to chromosome, centromeric region;GO:0008608 attachment of spindle microtubules to kinetochore	GO:0000817 COMA complex;GO:0000778 condensed nuclear chromosome kinetochore;GO:0000780 condensed nuclear chromosome, centromeric region	GO:0003674 molecular_function	GO:9999999	GO:0034501,GO:0071459,GO:0008608,GO:0000817,GO:0000778,GO:0000780,GO:0003674
YBR212W	1040	772	692	814	876	799	-0.00402045	0.987308	NGR1	Ngr1p	RNA binding protein that negatively regulates growth rate; interacts with the 3' UTR of the mitochondrial porin (POR1) mRNA and enhances its degradation; overexpression impairs mitochondrial function; interacts with Dhh1p to mediate POR1 mRNA decay; expressed in stationary phase	GO:0061158 3'-UTR-mediated mRNA destabilization;GO:0061157 mRNA destabilization;GO:0061014 positive regulation of mRNA catabolic process	GO:0010494 cytoplasmic stress granule;GO:0000932 P-body;GO:0036464 cytoplasmic ribonucleoprotein granule	GO:1990446 U1 snRNP binding;GO:0070990 snRNP binding;GO:0043021 ribonucleoprotein complex binding	GO:9999999	GO:0061158,GO:0061157,GO:0061014,GO:0010494,GO:0000932,GO:0036464,GO:1990446,GO:0070990,GO:0043021
YBR213W	2057	1639	1703	2385	1865	1913	0.191621	0.238188	MET8	bifunctional precorrin-2 dehydrogenase/sirohydrochlorin ferrochelatase MET8	Bifunctional dehydrogenase and ferrochelatase; involved in the biosynthesis of siroheme, a prosthetic group used by sulfite reductase; required for sulfate assimilation and methionine biosynthesis	GO:0019354 siroheme biosynthetic process;GO:0046156 siroheme metabolic process;GO:0009086 methionine biosynthetic process	GO:0005575 cellular_component	GO:0043115 precorrin-2 dehydrogenase activity;GO:0051266 sirohydrochlorin ferrochelatase activity;GO:0004325 ferrochelatase activity	GO:9999999	GO:0019354,GO:0046156,GO:0009086,GO:0005575,GO:0043115,GO:0051266,GO:0004325	(sce00860)Porphyrin and chlorophyll metabolism; (sce01110)Biosynthesis of secondary metabolites; (sce01100)Metabolic pathways
YBR214W	3112	2528	2451	1991	2358	2480	-0.247656	0.0560357	SDS24	Sds24p	Protein involved in cell separation during budding; one of two S. cerevisiae homologs (Sds23p and Sds24p) of the S. pombe Sds23 protein, which is implicated in APC/cyclosome regulation; may play an indirect role in fluid-phase endocytosis; protein abundance increases in response to DNA replication stress; SDS24 has a paralog, SDS23, that arose from the whole genome duplication	GO:0030071 regulation of mitotic metaphase/anaphase transition;GO:0007091 metaphase/anaphase transition of mitotic cell cycle;GO:0000920 septum digestion after cytokinesis	GO:0005829 cytosol;GO:0044444 cytoplasmic part;GO:0005737 cytoplasm	GO:0003674 molecular_function	GO:9999999	GO:0030071,GO:0007091,GO:0000920,GO:0005829,GO:0044444,GO:0005737,GO:0003674
YBR215W	761	516	531	510	596	536	-0.131692	0.481485	HPC2	Hpc2p	Subunit of the HIR complex; HIR is a nucleosome assembly complex involved in regulation of histone gene transcription; mutants display synthetic defects with subunits of FACT, a complex that allows passage of RNA Pol II through nucleosomes	GO:0006336 DNA replication-independent nucleosome assembly;GO:0000083 regulation of transcription involved in G1/S transition of mitotic cell cycle;GO:0034724 DNA replication-independent nucleosome organization	GO:0000417 HIR complex;GO:0032991 protein-containing complex;GO:0005634 nucleus	GO:0031491 nucleosome binding;GO:0003682 chromatin binding;GO:0044877 protein-containing complex binding	GO:9999999	GO:0006336,GO:0000083,GO:0034724,GO:0000417,GO:0032991,GO:0005634,GO:0031491,GO:0003682,GO:0044877
YBR216C	1300	1001	1065	1239	1290	1211	0.151943	0.242486	YBP1	Ybp1p	Protein involved in cellular response to oxidative stress; required for oxidation of specific cysteine residues of transcription factor Yap1p, resulting in nuclear localization of Yap1p in response to stress; YBP1 has a paralog, YBP2, that arose from the whole genome duplication	GO:0034599 cellular response to oxidative stress;GO:0006979 response to oxidative stress;GO:0033554 cellular response to stress	GO:0005737 cytoplasm;GO:0005622 intracellular;GO:0044424 intracellular part	GO:0003674 molecular_function	GO:9999999	GO:0034599,GO:0006979,GO:0033554,GO:0005737,GO:0005622,GO:0044424,GO:0003674
YBR217W	349	275	298	277	313	277	-0.0908614	0.69883	ATG12	Atg12p	Ubiquitin-like modifier involved in autophagy and the Cvt pathway; conserved; conjugated to Atg5p to form a complex involved in Atg8p lipidation; Atg5p-Atg12p conjugate enhances E2 activity of Atg3p by rearranging its catalytic site, also forms a complex with Atg16p; the Atg5-Atg12/Atg16 complex binds to membranes and is essential for autophagosome formation	GO:0061739 protein lipidation involved in autophagosome assembly;GO:0044805 late nucleophagy;GO:0006501 C-terminal protein lipidation	GO:0034274 Atg12-Atg5-Atg16 complex;GO:0034045 phagophore assembly site membrane;GO:0000407 phagophore assembly site	GO:0019776 Atg8 ligase activity;GO:0031386 protein tag;GO:0008047 enzyme activator activity	GO:9999999	GO:0061739,GO:0044805,GO:0006501,GO:0034274,GO:0034045,GO:0000407,GO:0019776,GO:0031386,GO:0008047	(sce04136)Autophagy - other; (sce04138)Autophagy - yeast
YBR218C	3307	2330	2642	2564	2697	2692	-0.0531092	0.739938	PYC2	pyruvate carboxylase 2	Pyruvate carboxylase isoform; cytoplasmic enzyme that converts pyruvate to oxaloacetate; differentially regulated than isoform Pyc1p; mutations in the human homolog are associated with lactic acidosis; PYC2 has a paralog, PYC1, that arose from the whole genome duplication	GO:0006094 gluconeogenesis;GO:0019319 hexose biosynthetic process;GO:0006090 pyruvate metabolic process	GO:0005829 cytosol;GO:0044444 cytoplasmic part;GO:0005737 cytoplasm	GO:0004736 pyruvate carboxylase activity;GO:0009374 biotin binding;GO:0016885 ligase activity, forming carbon-carbon bonds	GO:9999999	GO:0006094,GO:0019319,GO:0006090,GO:0005829,GO:0044444,GO:0005737,GO:0004736,GO:0009374,GO:0016885	(sce00020)Citrate cycle (TCA cycle); (sce00620)Pyruvate metabolism; (sce01200)Carbon metabolism
YBR221C	1655	1250	1423	1145	1240	1225	-0.261856	0.018327	PDB1	pyruvate dehydrogenase (acetyl-transferring) subunit E1 beta	E1 beta subunit of the pyruvate dehydrogenase (PDH) complex; PDH is an evolutionarily conserved multi-protein complex found in mitochondria	GO:0006086 acetyl-CoA biosynthetic process from pyruvate;GO:0006085 acetyl-CoA biosynthetic process;GO:0006096 glycolytic process	GO:0005967 mitochondrial pyruvate dehydrogenase complex;GO:0045254 pyruvate dehydrogenase complex;GO:0042645 mitochondrial nucleoid	GO:0004739 pyruvate dehydrogenase (acetyl-transferring) activity;GO:0004738 pyruvate dehydrogenase activity;GO:0016624 oxidoreductase activity, acting on the aldehyde or oxo group of donors, disulfide as acceptor	GO:9999999	GO:0006086,GO:0006085,GO:0006096,GO:0005967,GO:0045254,GO:0042645,GO:0004739,GO:0004738,GO:0016624	(M00307)Pyruvate oxidation, pyruvate => acetyl-CoA; (sce)Pyruvate oxidation, pyruvate => acetyl-CoA; (sce00020)Citrate cycle (TCA cycle)
YBR222C	1024	850	966	843	839	877	-0.1554	0.291635	PCS60	Pcs60p	Oxalyl-CoA synthetase; capable of catalyzing conversion of oxalate to oxalyl-CoA; catalyzes first step in pathway of oxalate degradation that functions to protect yeast from inhibitory effects of oxalate; peroxisomal protein that binds mRNA; localizes to both peroxisomal peripheral membrane and matrix, expression is highly inducible by oleic acid; similar to E. coli long chain acyl-CoA synthetase	GO:0033611 oxalate catabolic process;GO:0033609 oxalate metabolic process;GO:0043649 dicarboxylic acid catabolic process	GO:0005782 peroxisomal matrix;GO:0031907 microbody lumen;GO:0005778 peroxisomal membrane	GO:0050203 oxalate-CoA ligase activity;GO:0016405 CoA-ligase activity;GO:0016878 acid-thiol ligase activity	GO:9999999	GO:0033611,GO:0033609,GO:0043649,GO:0005782,GO:0031907,GO:0005778,GO:0050203,GO:0016405,GO:0016878
YBR223C	485	432	402	376	438	413	-0.111508	0.594081	TDP1	tyrosyl-DNA phosphodiesterase 1	Tyrosyl-DNA phosphodiesterase I; hydrolyzes 3' and 5'-phosphotyrosyl bonds; involved in the repair of DNA lesions created by topo I and topo II; mutations in the human homolog, TDP1, result in the a neurodegenerative disease, spinocerebellar ataxia with axonal neuropathy (SCAN1); yeast cells and human rhabdomyosarcoma lines that overexpress TDP1 both exhibit elevated dosage chromosomal instabilit…	GO:0000012 single strand break repair;GO:0006302 double-strand break repair;GO:0090305 nucleic acid phosphodiester bond hydrolysis	GO:0005739 mitochondrion;GO:0005634 nucleus;GO:0044444 cytoplasmic part	GO:0070260 5'-tyrosyl-DNA phosphodiesterase activity;GO:0017005 3'-tyrosyl-DNA phosphodiesterase activity;GO:0070259 tyrosyl-DNA phosphodiesterase activity	GO:9999999	GO:0000012,GO:0006302,GO:0090305,GO:0005739,GO:0005634,GO:0044444,GO:0070260,GO:0017005,GO:0070259
YBR225W	892	648	467	634	817	701	0.108782	0.695145	YBR225W	hypothetical protein	Putative protein of unknown function; non-essential gene identified in a screen for mutants affected in mannosylphophorylation of cell wall components	GO:0008150 biological_process	GO:0005575 cellular_component	GO:0003674 molecular_function	GO:9999999	GO:0008150,GO:0005575,GO:0003674
YBR227C	417	334	416	441	392	340	0.00382571	0.99021	MCX1	Mcx1p	Non-proteolytic ATPase of the AAA family; stimulates incorporation of the pyridoxal phosphate cofactor into Hem1p (5-aminolevulinic acid synthase); localized to the mitochondrial matrix; ortholog of vertebrate CLPX, which promotes erythropoiesis	GO:1904287 positive regulation of protein-pyridoxal-5-phosphate linkage;GO:1904285 regulation of protein-pyridoxal-5-phosphate linkage;GO:0018352 protein-pyridoxal-5-phosphate linkage	GO:0005743 mitochondrial inner membrane;GO:0005759 mitochondrial matrix;GO:0031966 mitochondrial membrane	GO:0004176 ATP-dependent peptidase activity;GO:0042623 ATPase activity, coupled;GO:0051082 unfolded protein binding	GO:9999999	GO:1904287,GO:1904285,GO:0018352,GO:0005743,GO:0005759,GO:0031966,GO:0004176,GO:0042623,GO:0051082
YBR228W	89	83	102	86	83	85	-0.119092	0.77325	SLX1	endonuclease	Endonuclease involved in DNA recombination and repair; subunit of a complex, with Slx4p, that hydrolyzes 5' branches from duplex DNA in response to stalled or converging replication forks; function overlaps with that of Sgs1p-Top3p	GO:0000724 double-strand break repair via homologous recombination;GO:0000725 recombinational repair;GO:0006261 DNA-dependent DNA replication	GO:0033557 Slx1-Slx4 complex;GO:0044454 nuclear chromosome part;GO:0000228 nuclear chromosome	GO:0008821 crossover junction endodeoxyribonuclease activity;GO:0017108 5'-flap endonuclease activity;GO:0048256 flap endonuclease activity	GO:9999999	GO:0000724,GO:0000725,GO:0006261,GO:0033557,GO:0044454,GO:0000228,GO:0008821,GO:0017108,GO:0048256
YBR229C	834	665	647	657	739	791	0.0261115	0.917775	ROT2	glucan 1,3-alpha-glucosidase ROT2	Glucosidase II catalytic subunit; required to trim the final glucose in N-linked glycans; required for normal cell wall synthesis; mutations in rot2 suppress tor2 mutations, and are synthetically lethal with rot1 mutations	GO:0070880 fungal-type cell wall beta-glucan biosynthetic process;GO:0070879 fungal-type cell wall beta-glucan metabolic process;GO:0034406 cell wall beta-glucan metabolic process	GO:0017177 glucosidase II complex;GO:0005788 endoplasmic reticulum lumen;GO:0044432 endoplasmic reticulum part	GO:0033919 glucan 1,3-alpha-glucosidase activity;GO:0090600 alpha-1,3-glucosidase activity;GO:0090599 alpha-glucosidase activity	GO:9999999	GO:0070880,GO:0070879,GO:0034406,GO:0017177,GO:0005788,GO:0044432,GO:0033919,GO:0090600,GO:0090599	(sce)N-glycan precursor trimming; (M00073)N-glycan precursor trimming; (M00074)N-glycan biosynthesis, high-mannose type
YBR230C	1732	1475	1535	1342	1278	1144	-0.338794	0.00435397	OM14	Om14p	Mitochondrial outer membrane receptor for cytosolic ribosomes; integral protein of the outer membrane that interacts with the nascent chain-associated complex (NAC) bound to ribosomes, contributing to co-translational mitochondrial import; interacts with porin (Por1p) and Om45p; abundance is decreased in cells grown in glucose relative to other carbon sources	GO:0006626 protein targeting to mitochondrion;GO:0033750 ribosome localization;GO:0072655 establishment of protein localization to mitochondrion	GO:0031307 integral component of mitochondrial outer membrane;GO:0031306 intrinsic component of mitochondrial outer membrane;GO:0032592 integral component of mitochondrial membrane	GO:1990593 nascent polypeptide-associated complex binding;GO:0044877 protein-containing complex binding;GO:0005488 binding	GO:9999999	GO:0006626,GO:0033750,GO:0072655,GO:0031307,GO:0031306,GO:0032592,GO:1990593,GO:0044877,GO:0005488
YBR233W	320	239	218	359	303	275	0.275377	0.192339	PBP2	Pbp2p	RNA binding protein; has similarity to mammalian heterogeneous nuclear RNP K protein, involved in the regulation of telomere position effect and telomere length; relative distribution to the nucleus increases upon DNA replication stress	GO:0000723 telomere maintenance;GO:0032200 telomere organization;GO:0060249 anatomical structure homeostasis	GO:0005634 nucleus;GO:0005737 cytoplasm;GO:0043231 intracellular membrane-bounded organelle	GO:0003729 mRNA binding;GO:0003723 RNA binding;GO:0003676 nucleic acid binding	GO:9999999	GO:0000723,GO:0032200,GO:0060249,GO:0005634,GO:0005737,GO:0043231,GO:0003729,GO:0003723,GO:0003676
YBR233W-A	76	62	54	72	72	84	0.247874	0.513244	DAD3	Dad3p	Essential subunit of the Dam1 complex (aka DASH complex); complex couples kinetochores to the force produced by MT depolymerization thereby aiding in chromosome segregation; is transferred to the kinetochore prior to mitosis	GO:0051987 positive regulation of attachment of spindle microtubules to kinetochore;GO:0031116 positive regulation of microtubule polymerization;GO:0051988 regulation of attachment of spindle microtubules to kinetochore	GO:0042729 DASH complex;GO:0000942 condensed nuclear chromosome outer kinetochore;GO:0000940 condensed chromosome outer kinetochore	GO:0051010 microtubule plus-end binding;GO:0008017 microtubule binding;GO:0015631 tubulin binding	GO:9999999	GO:0051987,GO:0031116,GO:0051988,GO:0042729,GO:0000942,GO:0000940,GO:0051010,GO:0008017,GO:0015631
YBR234C	3447	2829	3124	2919	2868	2761	-0.141445	0.247542	ARC40	Arc40p	Subunit of the ARP2/3 complex; ARP2/3 is required for the motility and integrity of cortical actin patches	GO:0034314 Arp2/3 complex-mediated actin nucleation;GO:0045010 actin nucleation;GO:0030838 positive regulation of actin filament polymerization	GO:0030479 actin cortical patch;GO:0005885 Arp2/3 protein complex;GO:0061645 endocytic patch	GO:0043130 ubiquitin binding;GO:0032182 ubiquitin-like protein binding;GO:0051015 actin filament binding	GO:9999999	GO:0034314,GO:0045010,GO:0030838,GO:0030479,GO:0005885,GO:0061645,GO:0043130,GO:0032182,GO:0051015	(sce04144)Endocytosis
YBR235W	867	696	597	666	736	727	-0.020715	0.937442	VHC1	Vhc1p	Vacuolar membrane cation-chloride cotransporter (CCC); likely mediates K+ and Cl- cotransport into the vacuole; has a role in potassium homeostasis and salt tolerance; localizes to sites of contact between the vacuole and mitochondria (vCLAMPs); similar to mammalian electroneutral Na(+)-(K+)-C1- cotransporter family	GO:1990573 potassium ion import across plasma membrane;GO:0055064 chloride ion homeostasis;GO:0034486 vacuolar transmembrane transport	GO:0031166 integral component of vacuolar membrane;GO:1990816 vacuole-mitochondrion membrane contact site;GO:0031310 intrinsic component of vacuolar membrane	GO:0015379 potassium:chloride symporter activity;GO:0015377 cation:chloride symporter activity;GO:0015296 anion:cation symporter activity	GO:9999999	GO:1990573,GO:0055064,GO:0034486,GO:0031166,GO:1990816,GO:0031310,GO:0015379,GO:0015377,GO:0015296
YBR236C	503	415	425	449	461	460	0.0256018	0.922947	ABD1	mRNA (guanine-N7)-methyltransferase	Methyltransferase; catalyzes the transfer of a methyl group from S-adenosylmethionine to the GpppN terminus of capped mRNA; nuclear protein that relocalizes to the cytosol in response to hypoxia	GO:0106005 RNA 5'-cap (guanine-N7)-methylation;GO:0006370 7-methylguanosine mRNA capping;GO:0036265 RNA (guanine-N7)-methylation	GO:0005845 mRNA cap binding complex;GO:0034518 RNA cap binding complex;GO:0005829 cytosol	GO:0004482 mRNA (guanine-N7-)-methyltransferase activity;GO:0008174 mRNA methyltransferase activity;GO:0008173 RNA methyltransferase activity	GO:9999999	GO:0106005,GO:0006370,GO:0036265,GO:0005845,GO:0034518,GO:0005829,GO:0004482,GO:0008174,GO:0008173	(sce03015)mRNA surveillance pathway
YBR237W	690	475	533	544	730	582	0.132022	0.513023	PRP5	DEAD-box RNA helicase PRP5	RNA helicase in the DEAD-box family; necessary for prespliceosome formation, bridges U1 and U2 snRNPs and enables stable U2 snRNP association with intron RNA	GO:0000348 mRNA branch site recognition;GO:0000245 spliceosomal complex assembly;GO:0000398 mRNA splicing, via spliceosome	GO:0005634 nucleus;GO:0043231 intracellular membrane-bounded organelle;GO:0043227 membrane-bounded organelle	GO:0008186 RNA-dependent ATPase activity;GO:0004386 helicase activity;GO:0042623 ATPase activity, coupled	GO:9999999	GO:0000348,GO:0000245,GO:0000398,GO:0005634,GO:0043231,GO:0043227,GO:0008186,GO:0004386,GO:0042623	(sce03040)Spliceosome
YBR238C	573	553	601	677	760	866	0.401277	0.00944913	YBR238C	hypothetical protein	Mitochondrial membrane protein; not required for respiratory growth but causes a synthetic respiratory defect in combination with rmd9 mutations; transcriptionally up-regulated by TOR; deletion increases life span; YBR238C has a paralog, RMD9, that arose from the whole genome duplication	GO:0009060 aerobic respiration;GO:0045333 cellular respiration;GO:0015980 energy derivation by oxidation of organic compounds	GO:0032592 integral component of mitochondrial membrane;GO:0098573 intrinsic component of mitochondrial membrane;GO:0000932 P-body	GO:0003729 mRNA binding;GO:0003723 RNA binding;GO:0003676 nucleic acid binding	GO:9999999	GO:0009060,GO:0045333,GO:0015980,GO:0032592,GO:0098573,GO:0000932,GO:0003729,GO:0003723,GO:0003676
YBR239C	458	299	404	387	393	378	0.00162477	0.995923	ERT1	Ert1p	Transcriptional regulator; involved in regulation of gluconeogenesis and fermentable carbon utilization; GFP-fusion protein localizes to cytoplasm, nucleus; null mutation affects periodicity of transcriptional and metabolic oscillation; plays role in restricting Ty1 transposition; member of the zinc cluster family of proteins, similar to Rds2p	GO:0061415 negative regulation of transcription from RNA polymerase II promoter by a nonfermentable carbon source;GO:0000437 carbon catabolite repression of transcription from RNA polymerase II promoter;GO:0061414 positive regulation of transcription from RNA polymerase II promoter by a nonfermentable carbon source	GO:0005634 nucleus;GO:0005737 cytoplasm;GO:0043231 intracellular membrane-bounded organelle	GO:0001227 DNA-binding transcription repressor activity, RNA polymerase II-specific;GO:0000981 DNA-binding transcription factor activity, RNA polymerase II-specific;GO:0008270 zinc ion binding	GO:9999999	GO:0061415,GO:0000437,GO:0061414,GO:0005634,GO:0005737,GO:0043231,GO:0001227,GO:0000981,GO:0008270
YBR240C	111	117	126	198	165	156	0.538908	0.0195159	THI2	Thi2p	Transcriptional activator of thiamine biosynthetic genes; interacts with regulatory factor Thi3p to control expression of thiamine biosynthetic genes with respect to thiamine availability; acts together with Pdc2p to respond to thiaminediphosphate demand, possibly as related to carbon source availability; zinc finger protein of the Zn(II)2Cys6 type	GO:0090180 positive regulation of thiamine biosynthetic process;GO:0070623 regulation of thiamine biosynthetic process;GO:0009228 thiamine biosynthetic process	GO:0005634 nucleus;GO:0043231 intracellular membrane-bounded organelle;GO:0043227 membrane-bounded organelle	GO:0000978 RNA polymerase II proximal promoter sequence-specific DNA binding;GO:0000987 proximal promoter sequence-specific DNA binding;GO:0000977 RNA polymerase II regulatory region sequence-specific DNA binding	GO:9999999	GO:0090180,GO:0070623,GO:0009228,GO:0005634,GO:0043231,GO:0043227,GO:0000978,GO:0000987,GO:0000977
YBR241C	2345	1974	1973	1686	1876	1907	-0.207566	0.0847739	YBR241C	hypothetical protein	Putative transporter, member of the sugar porter family; green fluorescent protein (GFP)-fusion protein localizes to the vacuolar membrane; YBR241C is not an essential gene; YBR241C has a paralog, VPS73, that arose from the whole genome duplication	GO:0055085 transmembrane transport;GO:0006810 transport;GO:0051234 establishment of localization	GO:0000329 fungal-type vacuole membrane;GO:0000324 fungal-type vacuole;GO:0098852 lytic vacuole membrane	GO:0022857 transmembrane transporter activity;GO:0005215 transporter activity;GO:0003674 molecular_function	GO:9999999	GO:0055085,GO:0006810,GO:0051234,GO:0000329,GO:0000324,GO:0098852,GO:0022857,GO:0005215,GO:0003674
YBR242W	497	372	525	630	704	659	0.512224	0.000252114	YBR242W	hypothetical protein	Putative protein of unknown function; green fluorescent protein (GFP)-fusion protein localizes to the cytoplasm and nucleus; YBR242W is not an essential gene; YBR242W has a paralog, YGL101W, that arose from the whole genome duplication	GO:0009159 deoxyribonucleoside monophosphate catabolic process;GO:0009125 nucleoside monophosphate catabolic process;GO:0009162 deoxyribonucleoside monophosphate metabolic process	GO:0005634 nucleus;GO:0005737 cytoplasm;GO:0043231 intracellular membrane-bounded organelle	GO:0050484 GMP 5'-nucleotidase activity;GO:0002953 5'-deoxynucleotidase activity;GO:0008253 5'-nucleotidase activity	GO:9999999	GO:0009159,GO:0009125,GO:0009162,GO:0005634,GO:0005737,GO:0043231,GO:0050484,GO:0002953,GO:0008253
YBR243C	511	457	482	475	525	538	0.0764778	0.724175	ALG7	UDP-N-acetylglucosamine--dolichyl-phosphate N-acetylglucosaminephosphotransferase	UDP-N-acetyl-glucosamine-1-P transferase; transfers Glc-Nac-P from UDP-GlcNac to Dol-P in the ER in the first step of the dolichol pathway of protein asparagine-linked glycosylation; inhibited by tunicamycin; human homolog DPAGT1 can complement yeast ALG7 mutant	GO:0006489 dolichyl diphosphate biosynthetic process;GO:0046465 dolichyl diphosphate metabolic process;GO:0006488 dolichol-linked oligosaccharide biosynthetic process	GO:0043541 UDP-N-acetylglucosamine transferase complex;GO:0005789 endoplasmic reticulum membrane;GO:0098827 endoplasmic reticulum subcompartment	GO:0003975 UDP-N-acetylglucosamine-dolichyl-phosphate N-acetylglucosaminephosphotransferase activity;GO:0008963 phospho-N-acetylmuramoyl-pentapeptide-transferase activity;GO:0016780 phosphotransferase activity, for other substituted phosphate groups	GO:9999999	GO:0006489,GO:0046465,GO:0006488,GO:0043541,GO:0005789,GO:0098827,GO:0003975,GO:0008963,GO:0016780	(sce)N-glycan precursor biosynthesis; (M00055)N-glycan precursor biosynthesis; (sce00510)N-Glycan biosynthesis
YBR244W	232	167	218	52	50	45	-2.06873	7.55253e-25	GPX2	glutathione peroxidase GPX2	Phospholipid hydroperoxide glutathione peroxidase; protects cells from phospholipid hydroperoxides and nonphospholipid peroxides during oxidative stress; induced by glucose starvation; protein abundance increases in response to DNA replication stress	GO:0098869 cellular oxidant detoxification;GO:1990748 cellular detoxification;GO:0098754 detoxification	GO:0031315 extrinsic component of mitochondrial outer membrane;GO:0031314 extrinsic component of mitochondrial inner membrane;GO:0031312 extrinsic component of organelle membrane	GO:0047066 phospholipid-hydroperoxide glutathione peroxidase activity;GO:0051920 peroxiredoxin activity;GO:0004602 glutathione peroxidase activity	GO:9999999	GO:0098869,GO:1990748,GO:0098754,GO:0031315,GO:0031314,GO:0031312,GO:0047066,GO:0051920,GO:0004602	(sce00590)Arachidonic acid metabolism; (sce00480)Glutathione metabolism
YBR245C	740	510	588	592	688	674	0.0926975	0.628173	ISW1	chromatin-remodeling ATPase ISW1	ATPase subunit of imitation-switch (ISWI) class chromatin remodelers; with Ioc3p forms Isw1a complex involved in repression of transcription initiation; with Ioc2p and Ioc4p forms Isw1b complex involved in regulation of transcription elongation; Isw1b recruited to ORFs by H3K36 methylation and acts with Chd1p to prevent trans-histone exchange over coding regions; Isw1p import into nucleus depends…	GO:0070870 heterochromatin maintenance involved in chromatin silencing;GO:1900050 negative regulation of histone exchange;GO:0001178 regulation of transcriptional start site selection at RNA polymerase II promoter	GO:0036436 Isw1a complex;GO:0036437 Isw1b complex;GO:0016587 Isw1 complex	GO:0000182 rDNA binding;GO:0008094 DNA-dependent ATPase activity;GO:0031491 nucleosome binding	GO:9999999	GO:0070870,GO:1900050,GO:0001178,GO:0036436,GO:0036437,GO:0016587,GO:0000182,GO:0008094,GO:0031491
YBR246W	167	112	130	150	142	152	0.124236	0.686233	RRT2	diphthamide synthase	Methylesterase performing penultimate step of diphthamide biosynthesis; hydrolyzes methylated diphthine to produce diphthine and allows Dph6-catalyzed amidation reaction to occur; deletion leads to resistance to sordarin and accumulation of methylatediphthine; WD40 domain-containing protein; involved in endosomal recycling; forms complex with Rtt10p that functions in retromer-mediated pathway for…	GO:0017183 peptidyl-diphthamide biosynthetic process from peptidyl-histidine;GO:1900247 regulation of cytoplasmic translational elongation;GO:0017182 peptidyl-diphthamide metabolic process	GO:0005768 endosome;GO:0031410 cytoplasmic vesicle;GO:0097708 intracellular vesicle	GO:0061685 diphthine methylesterase activity;GO:0052689 carboxylic ester hydrolase activity;GO:0016788 hydrolase activity, acting on ester bonds	GO:9999999	GO:0017183,GO:1900247,GO:0017182,GO:0005768,GO:0031410,GO:0097708,GO:0061685,GO:0052689,GO:0016788
YBR247C	595	392	373	450	452	404	-0.0471155	0.865757	ENP1	snoRNA-binding rRNA-processing protein ENP1	Protein associated with U3 and U14 snoRNAs; required for pre-rRNA processing and 40S ribosomal subunit synthesis; localized in the nucleus and concentrated in the nucleolus; human BYSL functionally complements the heat sensitivity of an enp1 ts mutant	GO:0016973 poly(A)+ mRNA export from nucleus;GO:0000447 endonucleolytic cleavage in ITS1 to separate SSU-rRNA from 5.8S rRNA and LSU-rRNA from tricistronic rRNA transcript (SSU-rRNA, 5.8S rRNA, LSU-rRNA);GO:0006406 mRNA export from nucleus	GO:0030688 preribosome, small subunit precursor;GO:0030686 90S preribosome;GO:0030684 preribosome	GO:0030515 snoRNA binding;GO:0003723 RNA binding;GO:0003676 nucleic acid binding	GO:9999999	GO:0016973,GO:0000447,GO:0006406,GO:0030688,GO:0030686,GO:0030684,GO:0030515,GO:0003723,GO:0003676
YBR248C	239	157	187	199	237	233	0.203848	0.375292	HIS7	imidazoleglycerol-phosphate synthase	Imidazole glycerol phosphate synthase; glutamine amidotransferase:cyclase that catalyzes the fifth step of histidine biosynthesis and also produces 5-aminoimidazole-4-carboxamide ribotide (AICAR), a purine precursor	GO:0000105 histidine biosynthetic process;GO:0006547 histidine metabolic process;GO:0006541 glutamine metabolic process		GO:0000107 imidazoleglycerol-phosphate synthase activity;GO:0004359 glutaminase activity;GO:0016833 oxo-acid-lyase activity	GO:9999999	GO:0000105,GO:0006547,GO:0006541,GO:0000107,GO:0004359,GO:0016833	(M00026)Histidine biosynthesis, PRPP => histidine; (sce)Histidine biosynthesis, PRPP => histidine; (sce00340)Histidine metabolism
YBR249C	4036	2864	3583	2843	2825	2927	-0.283338	0.00860753	ARO4	3-deoxy-7-phosphoheptulonate synthase ARO4	3-deoxy-D-arabino-heptulosonate-7-phosphate (DAHP) synthase; catalyzes the first step in aromatic amino acid biosynthesis and is feedback-inhibited by tyrosine or high concentrations of phenylalanine or tryptophan; relative distribution to the nucleus increases upon DNA replication stress	GO:0009423 chorismate biosynthetic process;GO:0046417 chorismate metabolic process;GO:0009073 aromatic amino acid family biosynthetic process	GO:0005634 nucleus;GO:0005737 cytoplasm;GO:0043231 intracellular membrane-bounded organelle	GO:0003849 3-deoxy-7-phosphoheptulonate synthase activity;GO:0016765 transferase activity, transferring alkyl or aryl (other than methyl) groups;GO:0016740 transferase activity	GO:9999999	GO:0009423,GO:0046417,GO:0009073,GO:0005634,GO:0005737,GO:0043231,GO:0003849,GO:0016765,GO:0016740	(sce)Shikimate pathway, phosphoenolpyruvate + erythrose-4P => chorismate; (M00022)Shikimate pathway, phosphoenolpyruvate + erythrose-4P => chorismate; (sce00400)Phenylalanine, tyrosine and tryptophan biosynthesis
YBR250W	5	5	4	13	6	6	0.834405	0.481058	SPO23	Spo23p	Protein of unknown function; associates with meiosis-specific protein Spo1p	GO:0030435 sporulation resulting in formation of a cellular spore;GO:0043934 sporulation;GO:0051321 meiotic cell cycle	GO:0005575 cellular_component	GO:0003674 molecular_function	GO:9999999	GO:0030435,GO:0043934,GO:0051321,GO:0005575,GO:0003674
YBR251W	1145	897	1080	906	946	832	-0.221303	0.104808	MRPS5	mitochondrial 37S ribosomal protein MRPS5	Mitochondrial ribosomal protein of the small subunit	GO:0032543 mitochondrial translation;GO:0140053 mitochondrial gene expression;GO:0006412 translation	GO:0005763 mitochondrial small ribosomal subunit;GO:0000314 organellar small ribosomal subunit;GO:0005761 mitochondrial ribosome	GO:0003735 structural constituent of ribosome;GO:0005198 structural molecule activity;GO:0003723 RNA binding	GO:9999999	GO:0032543,GO:0140053,GO:0006412,GO:0005763,GO:0000314,GO:0005761,GO:0003735,GO:0005198,GO:0003723	(sce03010)Ribosome
YBR253W	238	158	211	272	319	264	0.497096	0.00440882	SRB6	Srb6p	Subunit of the RNA polymerase II mediator complex; associates with core polymerase subunits to form the RNA polymerase II holoenzyme; essential for transcriptional regulation	GO:0045944 positive regulation of transcription by RNA polymerase II;GO:0045893 positive regulation of transcription, DNA-templated;GO:1903508 positive regulation of nucleic acid-templated transcription	GO:0070847 core mediator complex;GO:0016592 mediator complex;GO:0090575 RNA polymerase II transcription factor complex	GO:0003712 transcription coregulator activity;GO:0140110 transcription regulator activity;GO:0003674 molecular_function	GO:9999999	GO:0045944,GO:0045893,GO:1903508,GO:0070847,GO:0016592,GO:0090575,GO:0003712,GO:0140110,GO:0003674
YBR254C	234	169	233	212	203	210	-0.0251754	0.941977	TRS20	TRAPP subunit TRS20	Core component of transport protein particle (TRAPP) complexes I-III; TRAPPs are multimeric guanine nucleotide-exchange factors for GTPase Ypt1p, regulating ER-Golgi traffic (TRAPPI), intra-Golgi traffic (TRAPPII), endosome-Golgi traffic (TRAPPII and III) and autophagy (TRAPPIII); mutation leads to defects in endocytic recycling, block in sporulation/meiosis; mutations in human homolog TRAPPC2 ca…	GO:0006888 ER to Golgi vesicle-mediated transport;GO:0048193 Golgi vesicle transport;GO:0006914 autophagy	GO:1990070 TRAPPI protein complex;GO:1990072 TRAPPIII protein complex;GO:1990071 TRAPPII protein complex	GO:0003674 molecular_function	GO:9999999	GO:0006888,GO:0048193,GO:0006914,GO:1990070,GO:1990072,GO:1990071,GO:0003674
YBR255C-A	123	79	107	158	143	148	0.544591	0.015318	RCF3	hypothetical protein	Putative protein of unknown function; may interact with respiratory chain complexes III (ubiquinol-cytochrome c reductase) or IV (cytochrome c oxidase); identified by sequence comparison with hemiascomycetous yeast species	GO:0008150 biological_process	GO:0016021 integral component of membrane;GO:0031224 intrinsic component of membrane;GO:0044425 membrane part	GO:0003674 molecular_function	GO:9999999	GO:0008150,GO:0016021,GO:0031224,GO:0044425,GO:0003674
YBR255W	492	394	363	444	464	487	0.159312	0.385183	MTC4	Mtc4p	Protein of unknown function; required for normal growth rate at 15 degrees C; green fluorescent protein (GFP)-fusion protein localizes to the cytoplasm in a punctate pattern; mtc4 is synthetically sick with cdc13-1	GO:0008150 biological_process	GO:0005811 lipid droplet;GO:0005777 peroxisome;GO:0042579 microbody	GO:0003674 molecular_function	GO:9999999	GO:0008150,GO:0005811,GO:0005777,GO:0042579,GO:0003674
YBR256C	991	736	947	821	802	768	-0.161862	0.30493	RIB5	riboflavin synthase	Riboflavin synthase; catalyzes the last step of the riboflavin biosynthesis pathway	GO:0009231 riboflavin biosynthetic process;GO:0006771 riboflavin metabolic process;GO:0042727 flavin-containing compound biosynthetic process	GO:0005575 cellular_component	GO:0004746 riboflavin synthase activity;GO:0016765 transferase activity, transferring alkyl or aryl (other than methyl) groups;GO:0016740 transferase activity	GO:9999999	GO:0009231,GO:0006771,GO:0042727,GO:0005575,GO:0004746,GO:0016765,GO:0016740	(sce00740)Riboflavin metabolism; (sce01110)Biosynthesis of secondary metabolites; (sce01100)Metabolic pathways
YBR257W	196	154	195	189	165	144	-0.132567	0.653181	POP4	RNase P/RNase MRP complex subunit	Subunit of both RNase MRP and nuclear RNase P; RNase MRP cleaves pre-rRNA, while nuclear RNase P cleaves tRNA precursors to generate mature 5' ends and facilitates turnover of nuclear RNAs; binds to the RPR1 RNA subunit in RNase P	GO:0034965 intronic box C/D snoRNA processing;GO:0000294 nuclear-transcribed mRNA catabolic process, endonucleolytic cleavage-dependent decay;GO:0031070 intronic snoRNA processing	GO:0005655 nucleolar ribonuclease P complex;GO:0030681 multimeric ribonuclease P complex;GO:0030677 ribonuclease P complex	GO:0004526 ribonuclease P activity;GO:0042134 rRNA primary transcript binding;GO:0000171 ribonuclease MRP activity	GO:9999999	GO:0034965,GO:0000294,GO:0031070,GO:0005655,GO:0030681,GO:0030677,GO:0004526,GO:0042134,GO:0000171	(sce03008)Ribosome biogenesis in eukaryotes; (sce03013)RNA transport
YBR258C	161	109	103	101	115	109	-0.191494	0.544155	SHG1	Shg1p	Subunit of the COMPASS (Set1C) complex; COMPASS methylates histone H3 on lysine 4 and is required in transcriptional silencing near telomeres	GO:0051568 histone H3-K4 methylation;GO:0034968 histone lysine methylation;GO:0016571 histone methylation	GO:0048188 Set1C/COMPASS complex;GO:0035097 histone methyltransferase complex;GO:0034708 methyltransferase complex	GO:0042800 histone methyltransferase activity (H3-K4 specific);GO:0018024 histone-lysine N-methyltransferase activity;GO:0016279 protein-lysine N-methyltransferase activity	GO:9999999	GO:0051568,GO:0034968,GO:0016571,GO:0048188,GO:0035097,GO:0034708,GO:0042800,GO:0018024,GO:0016279
YBR259W	356	259	261	294	335	350	0.163585	0.433325	YBR259W	hypothetical protein	Protein of unknown function; YBR259W is not an essential gene; forms cytoplasmic foci upon DNA replication stress	GO:0008150 biological_process	GO:0005575 cellular_component	GO:0003674 molecular_function	GO:9999999	GO:0008150,GO:0005575,GO:0003674
YBR260C	761	564	530	568	559	527	-0.160937	0.353432	RGD1	Rgd1p	GTPase-activating protein (RhoGAP) for Rho3p and Rho4p; possibly involved in control of actin cytoskeleton organization	GO:0010447 response to acidic pH;GO:0009268 response to pH;GO:0043547 positive regulation of GTPase activity	GO:0030479 actin cortical patch;GO:0005628 prospore membrane;GO:0043332 mating projection tip	GO:0080025 phosphatidylinositol-3,5-bisphosphate binding;GO:0010314 phosphatidylinositol-5-phosphate binding;GO:0070273 phosphatidylinositol-4-phosphate binding	GO:9999999	GO:0010447,GO:0009268,GO:0043547,GO:0030479,GO:0005628,GO:0043332,GO:0080025,GO:0010314,GO:0070273
YBR261C	321	260	278	257	213	269	-0.218222	0.304237	TAE1	N-terminal protein methyltransferase	AdoMet-dependent proline methyltransferase; catalyzes the dimethylation of ribosomal proteins Rpl12 and Rps25 at N-terminal proline residues; has a role in protein synthesis; fusion protein localizes to the cytoplasm	GO:0018016 N-terminal peptidyl-proline dimethylation;GO:0035568 N-terminal peptidyl-proline methylation;GO:0006480 N-terminal protein amino acid methylation	GO:0005829 cytosol;GO:0044444 cytoplasmic part;GO:0005737 cytoplasm	GO:0071885 N-terminal protein N-methyltransferase activity;GO:0008276 protein methyltransferase activity;GO:0008168 methyltransferase activity	GO:9999999	GO:0018016,GO:0035568,GO:0006480,GO:0005829,GO:0044444,GO:0005737,GO:0071885,GO:0008276,GO:0008168
YBR262C	206	160	182	231	292	231	0.457454	0.0134313	MIC12	Mic12p	Component of the MICOS complex; MICOS (formerly MINOS or MitOS) is a mitochondrial inner membrane complex that extends into the intermembrane space and has a role in the maintenance of crista junctions, inner membrane architecture, and formation of contact sites to the outer membrane; forms a subcomplex with Mic10p and Mic27p whose assembly and stability requires cardiolipin	GO:0042407 cristae formation;GO:0007007 inner mitochondrial membrane organization;GO:0007006 mitochondrial membrane organization	GO:0061617 MICOS complex;GO:0044284 mitochondrial crista junction;GO:0031305 integral component of mitochondrial inner membrane	GO:0003674 molecular_function	GO:9999999	GO:0042407,GO:0007007,GO:0007006,GO:0061617,GO:0044284,GO:0031305,GO:0003674
YBR263W	1421	1043	1190	1441	1265	1411	0.175561	0.217699	SHM1	glycine hydroxymethyltransferase SHM1	Mitochondrial serine hydroxymethyltransferase; converts serine to glycine plus 5,10 methylenetetrahydrofolate; involved in generating precursors for purine, pyrimidine, amino acid, and lipid biosynthesis; reverse reaction generates serine	GO:0019264 glycine biosynthetic process from serine;GO:0006565 L-serine catabolic process;GO:0006545 glycine biosynthetic process	GO:0005739 mitochondrion;GO:0044444 cytoplasmic part;GO:0005737 cytoplasm	GO:0070905 serine binding;GO:0004372 glycine hydroxymethyltransferase activity;GO:0016742 hydroxymethyl-, formyl- and related transferase activity	GO:9999999	GO:0019264,GO:0006565,GO:0006545,GO:0005739,GO:0044444,GO:0005737,GO:0070905,GO:0004372,GO:0016742	(sce)C1-unit interconversion, eukaryotes; (M00141)C1-unit interconversion, eukaryotes; (sce00460)Cyanoamino acid metabolism
YBR264C	84	56	105	90	108	88	0.220289	0.571774	YPT10	Rab family GTPase YPT10	Rab family GTP-binding protein; contains the PEST signal sequence specific for proteolytic enzymes; may be involved in vesicular transport; overexpression leads to accumulation of Golgi-like cisternae with budding vesicles	GO:0006623 protein targeting to vacuole;GO:0072666 establishment of protein localization to vacuole;GO:0032482 Rab protein signal transduction	GO:0000329 fungal-type vacuole membrane;GO:0000324 fungal-type vacuole;GO:0098852 lytic vacuole membrane	GO:0003924 GTPase activity;GO:0005525 GTP binding;GO:0032550 purine ribonucleoside binding	GO:9999999	GO:0006623,GO:0072666,GO:0032482,GO:0000329,GO:0000324,GO:0098852,GO:0003924,GO:0005525,GO:0032550
YBR265W	321	264	345	307	300	318	-0.013679	0.963357	TSC10	3-dehydrosphinganine reductase	3-ketosphinganine reductase; catalyzes the second step in phytosphingosine synthesis; essential for growth in the absence of exogenous dihydrosphingosine or phytosphingosine; localized to lipid droplets; member of short chain dehydrogenase/reductase protein family	GO:0006666 3-keto-sphinganine metabolic process;GO:0046519 sphingoid metabolic process;GO:0030148 sphingolipid biosynthetic process	GO:0005741 mitochondrial outer membrane;GO:0005811 lipid droplet;GO:0031968 organelle outer membrane	GO:0047560 3-dehydrosphinganine reductase activity;GO:0016616 oxidoreductase activity, acting on the CH-OH group of donors, NAD or NADP as acceptor;GO:0016614 oxidoreductase activity, acting on CH-OH group of donors	GO:9999999	GO:0006666,GO:0046519,GO:0030148,GO:0005741,GO:0005811,GO:0031968,GO:0047560,GO:0016616,GO:0016614	(sce00600)Sphingolipid metabolism; (sce01100)Metabolic pathways
YBR267W	399	285	347	412	380	384	0.192626	0.292035	REI1	Rei1p	Cytoplasmic pre-60S factor; required for the correct recycling of shuttling factors Alb1, Arx1 and Tif6 at the end of the ribosomal large subunit biogenesis; involved in bud growth in the mitotic signaling network	GO:0007117 budding cell bud growth;GO:0007114 cell budding;GO:0019954 asexual reproduction	GO:0030687 preribosome, large subunit precursor;GO:0022625 cytosolic large ribosomal subunit;GO:0015934 large ribosomal subunit	GO:0008270 zinc ion binding;GO:0043565 sequence-specific DNA binding;GO:0046914 transition metal ion binding	GO:9999999	GO:0007117,GO:0007114,GO:0019954,GO:0030687,GO:0022625,GO:0015934,GO:0008270,GO:0043565,GO:0046914
YBR268W	548	436	527	419	437	500	-0.159728	0.392836	MRPL37	mitochondrial 54S ribosomal protein YmL37	Mitochondrial ribosomal protein of the large subunit	GO:0030435 sporulation resulting in formation of a cellular spore;GO:0043934 sporulation;GO:0032543 mitochondrial translation	GO:0005762 mitochondrial large ribosomal subunit;GO:0000315 organellar large ribosomal subunit;GO:0005761 mitochondrial ribosome	GO:0003735 structural constituent of ribosome;GO:0005198 structural molecule activity;GO:0003674 molecular_function	GO:9999999	GO:0030435,GO:0043934,GO:0032543,GO:0005762,GO:0000315,GO:0005761,GO:0003735,GO:0005198,GO:0003674
YBR270C	466	396	417	437	382	384	-0.0924838	0.674958	BIT2	Bit2p	Subunit of TORC2 membrane-associated complex; involved in regulation of actin cytoskeletal dynamics during polarized growth and cell wall integrity; interacts with Slm1p and Slm2p, homologous PH domain-containing TORC2 substrates; BIT2 has a paralog, BIT61, that arose from the whole genome duplication	GO:0038203 TORC2 signaling;GO:0031929 TOR signaling;GO:0035556 intracellular signal transduction	GO:0031932 TORC2 complex;GO:0038201 TOR complex;GO:0032991 protein-containing complex	GO:0003674 molecular_function	GO:9999999	GO:0038203,GO:0031929,GO:0035556,GO:0031932,GO:0038201,GO:0032991,GO:0003674
YBR271W	409	270	309	266	255	234	-0.380297	0.0255819	EFM2	S-adenosylmethionine-dependent methyltransferase	S-adenosylmethionine-dependent methyltransferase; seven-beta-strand lysine methyltransferase which dimethylates translation elongation factor EF2 (Eft1p and Eft2p) at lysine 613 and methylates EF3 (Yef3p) at lysine 187; green fluorescent protein (GFP)-fusion protein localizes to the cytoplasm; involved in regulation of translational termination; predicted involvement in ribosome biogenesis	GO:0045905 positive regulation of translational termination;GO:0006449 regulation of translational termination;GO:0018027 peptidyl-lysine dimethylation	GO:0005737 cytoplasm;GO:0005622 intracellular;GO:0044424 intracellular part	GO:0016279 protein-lysine N-methyltransferase activity;GO:0016278 lysine N-methyltransferase activity;GO:0008276 protein methyltransferase activity	GO:9999999	GO:0045905,GO:0006449,GO:0018027,GO:0005737,GO:0005622,GO:0044424,GO:0016279,GO:0016278,GO:0008276
YBR272C	421	284	342	385	402	351	0.125232	0.551027	HSM3	Hsm3p	Evolutionarily conserved 19S regulatory particle assembly-chaperone; involved in the assembly of the base subcomplex of the 19S proteasomal regulatory particle (RP); involved in DNA mismatch repair during slow growth; weak similarity to Msh1p; structural study suggests Hsm3p is a scaffold protein for Rpt1p-Rpt2p complex formation; ortholog of human 19S subunit S5b	GO:0070682 proteasome regulatory particle assembly;GO:0043248 proteasome assembly;GO:0006298 mismatch repair	GO:0005829 cytosol;GO:0005634 nucleus;GO:0044444 cytoplasmic part	GO:0003674 molecular_function	GO:9999999	GO:0070682,GO:0043248,GO:0006298,GO:0005829,GO:0005634,GO:0044444,GO:0003674
YBR273C	1152	981	1044	1098	1151	1004	0.0276951	0.900142	UBX7	Ubx7p	UBX (ubiquitin regulatory X) domain-containing protein; interacts with Cdc48p; UBX7 has a paralog, UBX6, that arose from the whole genome duplication	GO:0030435 sporulation resulting in formation of a cellular spore;GO:0043934 sporulation;GO:0006511 ubiquitin-dependent protein catabolic process	GO:0005635 nuclear envelope;GO:0031967 organelle envelope;GO:0031975 envelope	GO:0003674 molecular_function	GO:9999999	GO:0030435,GO:0043934,GO:0006511,GO:0005635,GO:0031967,GO:0031975,GO:0003674
YBR274W	595	507	560	443	511	592	-0.111364	0.607649	CHK1	serine/threonine protein kinase CHK1	Serine/threonine kinase and DNA damage checkpoint effector; mediates cell cycle arrest via phosphorylation of Pds1p; phosphorylated by checkpoint signal transducer Mec1p; homolog of S. pombe and mammalian Chk1 checkpoint kinase	GO:0033314 mitotic DNA replication checkpoint;GO:0007095 mitotic G2 DNA damage checkpoint;GO:1902402 signal transduction involved in mitotic DNA damage checkpoint	GO:0035861 site of double-strand break;GO:0090734 site of DNA damage;GO:0000790 nuclear chromatin	GO:0004674 protein serine/threonine kinase activity;GO:0004672 protein kinase activity;GO:0016773 phosphotransferase activity, alcohol group as acceptor	GO:9999999	GO:0033314,GO:0007095,GO:1902402,GO:0035861,GO:0090734,GO:0000790,GO:0004674,GO:0004672,GO:0016773	(sce04111)Cell cycle - yeast; (sce04113)Meiosis - yeast
YBR275C	576	366	375	399	350	318	-0.290112	0.127183	RIF1	DNA-binding protein RIF1	Protein that binds to the Rap1p C-terminus; acts synergistically with Rif2p to help control telomere length and establish telomeric silencing; involved in control of DNA replication; contributes to resection of DNA double strand breaks (DSBs); deletion results in telomere elongation	GO:0030466 chromatin silencing at silent mating-type cassette;GO:0070198 protein localization to chromosome, telomeric region;GO:0000729 DNA double-strand break processing	GO:0070187 shelterin complex;GO:0000783 nuclear telomere cap complex;GO:0000782 telomere cap complex	GO:0042162 telomeric DNA binding;GO:0043565 sequence-specific DNA binding;GO:0003677 DNA binding	GO:9999999	GO:0030466,GO:0070198,GO:0000729,GO:0070187,GO:0000783,GO:0000782,GO:0042162,GO:0043565,GO:0003677
YBR276C	516	388	374	401	418	490	0.0376187	0.890144	PPS1	tyrosine/serine/threonine protein phosphatase PPS1	Protein phosphatase; has specificity for serine, threonine, and tyrosine residues; has a role in the DNA synthesis phase of the cell cycle	GO:0000188 inactivation of MAPK activity;GO:0043407 negative regulation of MAP kinase activity;GO:0071901 negative regulation of protein serine/threonine kinase activity	GO:0005634 nucleus;GO:0043231 intracellular membrane-bounded organelle;GO:0043227 membrane-bounded organelle	GO:0008138 protein tyrosine/serine/threonine phosphatase activity;GO:0004725 protein tyrosine phosphatase activity;GO:0004721 phosphoprotein phosphatase activity	GO:9999999	GO:0000188,GO:0043407,GO:0071901,GO:0005634,GO:0043231,GO:0043227,GO:0008138,GO:0004725,GO:0004721
YBR278W	289	235	278	291	307	253	0.0809814	0.761576	DPB3	DNA polymerase epsilon noncatalytic subunit	Third-largest subunit of DNA polymerase II (DNA polymerase epsilon); required to maintain fidelity of chromosomal replication and also for inheritance of telomeric silencing; stabilizes the interaction of Pol epsilon with primer-template DNA, positively affecting the processivity of the polymerase and exonuclease activities of Pol epsilon; mRNA abundance peaks at the G1/S boundary of the cell cyc…	GO:0070868 heterochromatin organization involved in chromatin silencing;GO:0006272 leading strand elongation;GO:0042276 error-prone translesion synthesis	GO:0008623 CHRAC;GO:0008622 epsilon DNA polymerase complex;GO:0031010 ISWI-type complex	GO:0008310 single-stranded DNA 3'-5' exodeoxyribonuclease activity;GO:0008297 single-stranded DNA exodeoxyribonuclease activity;GO:0008296 3'-5'-exodeoxyribonuclease activity	GO:9999999	GO:0070868,GO:0006272,GO:0042276,GO:0008623,GO:0008622,GO:0031010,GO:0008310,GO:0008297,GO:0008296	(sce03410)Base excision repair; (sce03030)DNA replication; (sce03420)Nucleotide excision repair
YBR279W	588	388	433	467	427	484	-0.0228368	0.935465	PAF1	Paf1p	Component of the Paf1p complex involved in transcription elongation; binds to and modulates the activity of RNA polymerases I and II; required for expression of a subset of genes, including cell cycle-regulated genes; involved in SER3 repression by helping to maintain SRG1 transcription-dependent nucleosome occupancy; homolog of human PD2/hPAF1	GO:2001255 positive regulation of histone H3-K36 trimethylation;GO:0000416 positive regulation of histone H3-K36 methylation;GO:2001253 regulation of histone H3-K36 trimethylation	GO:0016593 Cdc73/Paf1 complex;GO:0035327 transcriptionally active chromatin;GO:0016591 RNA polymerase II, holoenzyme	GO:1990269 RNA polymerase II C-terminal domain phosphoserine binding;GO:0099122 RNA polymerase II C-terminal domain binding;GO:0050815 phosphoserine residue binding	GO:9999999	GO:2001255,GO:0000416,GO:2001253,GO:0016593,GO:0035327,GO:0016591,GO:1990269,GO:0099122,GO:0050815	(sce04011)MAPK signaling pathway - yeast
YBR280C	792	606	579	690	817	785	0.214298	0.158613	SAF1	SCF ubiquitin ligase complex subunit SAF1	F-Box protein involved in proteasome-dependent degradation of Aah1p; involved in proteasome-dependent degradation of Aah1p during entry of cells into quiescence; interacts with Skp1	GO:0031146 SCF-dependent proteasomal ubiquitin-dependent protein catabolic process;GO:0043161 proteasome-mediated ubiquitin-dependent protein catabolic process;GO:0006511 ubiquitin-dependent protein catabolic process	GO:0019005 SCF ubiquitin ligase complex;GO:0031461 cullin-RING ubiquitin ligase complex;GO:0000151 ubiquitin ligase complex	GO:0004842 ubiquitin-protein transferase activity;GO:0019787 ubiquitin-like protein transferase activity;GO:0140096 catalytic activity, acting on a protein	GO:9999999	GO:0031146,GO:0043161,GO:0006511,GO:0019005,GO:0031461,GO:0000151,GO:0004842,GO:0019787,GO:0140096
YBR281C	705	477	531	561	581	600	0.0310768	0.899434	DUG2	glutamine amidotransferase subunit DUG2	Component of glutamine amidotransferase (GATase II); forms a complex with Dug3p to degrade glutathione (GSH) and other peptides containing a gamma-glu-X bond in an alternative pathway to GSH degradation by gamma-glutamyl transpeptidase (Ecm38p)	GO:0006751 glutathione catabolic process;GO:0042219 cellular modified amino acid catabolic process;GO:0043171 peptide catabolic process	GO:0061672 glutathione hydrolase complex;GO:0034399 nuclear periphery;GO:1905368 peptidase complex	GO:0036374 glutathione hydrolase activity;GO:0016805 dipeptidase activity;GO:0008242 omega peptidase activity	GO:9999999	GO:0006751,GO:0042219,GO:0043171,GO:0061672,GO:0034399,GO:1905368,GO:0036374,GO:0016805,GO:0008242
YBR282W	359	282	393	341	368	341	0.0166717	0.957289	MRPL27	mitochondrial 54S ribosomal protein YmL27	Mitochondrial ribosomal protein of the large subunit; homolog of human Bcl-2 interacting protein BMRP	GO:0032543 mitochondrial translation;GO:0140053 mitochondrial gene expression;GO:0006412 translation	GO:0005762 mitochondrial large ribosomal subunit;GO:0000315 organellar large ribosomal subunit;GO:0005761 mitochondrial ribosome	GO:0003735 structural constituent of ribosome;GO:0005198 structural molecule activity;GO:0003674 molecular_function	GO:9999999	GO:0032543,GO:0140053,GO:0006412,GO:0005762,GO:0000315,GO:0005761,GO:0003735,GO:0005198,GO:0003674
YBR283C	3041	2320	2567	2450	2253	2507	-0.135748	0.306918	SSH1	Ssh1p	Subunit of the Ssh1 translocon complex; Sec61p homolog involved in co-translational pathway of protein translocation; not essential	GO:0006616 SRP-dependent cotranslational protein targeting to membrane, translocation;GO:0006620 posttranslational protein targeting to endoplasmic reticulum membrane;GO:0006614 SRP-dependent cotranslational protein targeting to membrane	GO:0071261 Ssh1 translocon complex;GO:0005784 Sec61 translocon complex;GO:0071256 translocon complex	GO:0008320 protein transmembrane transporter activity;GO:1904680 peptide transmembrane transporter activity;GO:0005048 signal sequence binding	GO:9999999	GO:0006616,GO:0006620,GO:0006614,GO:0071261,GO:0005784,GO:0071256,GO:0008320,GO:1904680,GO:0005048	(sce03060)Protein export; (sce04145)Phagosome; (sce04141)Protein processing in endoplasmic reticulum
YBR284W	261	259	264	293	358	377	0.377172	0.0434143	YBR284W	metallo-dependent hydrolase superfamily protein	Putative metallo-dependent hydrolase superfamily protein; similar to AMP deaminases but lacks key catalytic residues and does not rescue purine nucleotide metabolic defect of quadruple aah1 ade8 amd1 his1 mutant; null mutant exhibits longer telomeres, altered Ty mobility, decreased resistance to rapamycin and wortmannin; induced in response to hydrostatic pressure; not an essential gene; YBR284W …	GO:0008150 biological_process	GO:0005829 cytosol;GO:0016021 integral component of membrane;GO:0031224 intrinsic component of membrane	GO:0003674 molecular_function	GO:9999999	GO:0008150,GO:0005829,GO:0016021,GO:0031224,GO:0003674
YBR285W	821	756	691	728	732	650	-0.112843	0.551027	YBR285W	hypothetical protein	Putative protein of unknown function; YBR285W is not an essential gene	GO:0008150 biological_process	GO:0005575 cellular_component	GO:0003674 molecular_function	GO:9999999	GO:0008150,GO:0005575,GO:0003674
YBR286W	7697	6644	6269	6823	7036	7128	0.0202659	0.919051	APE3	Ape3p	Vacuolar aminopeptidase Y; processed to mature form by Prb1p	GO:0007039 protein catabolic process in the vacuole;GO:0044257 cellular protein catabolic process;GO:0030163 protein catabolic process	GO:0000324 fungal-type vacuole;GO:0000322 storage vacuole;GO:0000323 lytic vacuole	GO:0004177 aminopeptidase activity;GO:0008238 exopeptidase activity;GO:0008237 metallopeptidase activity	GO:9999999	GO:0007039,GO:0044257,GO:0030163,GO:0000324,GO:0000322,GO:0000323,GO:0004177,GO:0008238,GO:0008237
YBR287W	2761	2429	2209	1599	1659	1601	-0.613223	1.09018e-09	YBR287W	hypothetical protein	Protein of unknown function; green fluorescent protein (GFP)-fusion protein localizes to the ER; YBR287W is not an essential gene	GO:0055085 transmembrane transport;GO:0006810 transport;GO:0051234 establishment of localization	GO:0005783 endoplasmic reticulum;GO:0012505 endomembrane system;GO:0016021 integral component of membrane	GO:0003674 molecular_function	GO:9999999	GO:0055085,GO:0006810,GO:0051234,GO:0005783,GO:0012505,GO:0016021,GO:0003674
YBR288C	389	260	319	357	406	408	0.279379	0.0991881	APM3	Apm3p	Mu3-like subunit of the clathrin associated protein complex (AP-3); functions in transport of alkaline phosphatase to the vacuole via the alternate pathway	GO:0006623 protein targeting to vacuole;GO:0006896 Golgi to vacuole transport;GO:0072666 establishment of protein localization to vacuole	GO:0030123 AP-3 adaptor complex;GO:0030131 clathrin adaptor complex;GO:0030119 AP-type membrane coat adaptor complex	GO:0003674 molecular_function	GO:9999999	GO:0006623,GO:0006896,GO:0072666,GO:0030123,GO:0030131,GO:0030119,GO:0003674
YBR290W	1868	1542	1579	1638	1616	1639	-0.0313815	0.866135	BSD2	Bsd2p	Heavy metal ion homeostasis protein; facilitates trafficking of Smf1p and Smf2p metal transporters to vacuole where they are degraded; acts as an adaptor protein with Rsp5p in the regulated endocytosis of Smf1p and is itself ubiquitylated by Rsp5p; controls metal ion transport, prevents metal hyperaccumulation, functions in copper detoxification	GO:0006623 protein targeting to vacuole;GO:0031398 positive regulation of protein ubiquitination;GO:0072666 establishment of protein localization to vacuole	GO:0000329 fungal-type vacuole membrane;GO:0000324 fungal-type vacuole;GO:0098852 lytic vacuole membrane	GO:0005515 protein binding;GO:0005488 binding;GO:0003674 molecular_function	GO:9999999	GO:0006623,GO:0031398,GO:0072666,GO:0000329,GO:0000324,GO:0098852,GO:0005515,GO:0005488,GO:0003674
YBR291C	281	191	300	260	258	254	0.000724041	0.998837	CTP1	Ctp1p	Mitochondrial inner membrane citrate transporter; member of the mitochondrial carrier family	GO:0006843 mitochondrial citrate transmembrane transport;GO:1990546 mitochondrial tricarboxylic acid transmembrane transport;GO:0035674 tricarboxylic acid transmembrane transport	GO:0005743 mitochondrial inner membrane;GO:0031966 mitochondrial membrane;GO:0019866 organelle inner membrane	GO:0005371 tricarboxylate secondary active transmembrane transporter activity;GO:0015142 tricarboxylic acid transmembrane transporter activity;GO:0046943 carboxylic acid transmembrane transporter activity	GO:9999999	GO:0006843,GO:1990546,GO:0035674,GO:0005743,GO:0031966,GO:0019866,GO:0005371,GO:0015142,GO:0046943
YBR293W	121	83	82	70	53	63	-0.612335	0.0322542	VBA2	Vba2p	Permease of basic amino acids in the vacuolar membrane	GO:1990822 basic amino acid transmembrane transport;GO:0015802 basic amino acid transport;GO:0003333 amino acid transmembrane transport	GO:0000329 fungal-type vacuole membrane;GO:0000324 fungal-type vacuole;GO:0098852 lytic vacuole membrane	GO:0015174 basic amino acid transmembrane transporter activity;GO:0015171 amino acid transmembrane transporter activity;GO:0046943 carboxylic acid transmembrane transporter activity	GO:9999999	GO:1990822,GO:0015802,GO:0003333,GO:0000329,GO:0000324,GO:0098852,GO:0015174,GO:0015171,GO:0046943
YBR294W	30	41	26	12	33	13	-0.772993	0.193621	SUL1	sulfate permease	High affinity sulfate permease of the SulP anion transporter family; sulfate uptake is mediated by specific sulfate transporters Sul1p and Sul2p, which control the concentration of endogenous activated sulfate intermediates	GO:1902358 sulfate transmembrane transport;GO:0008272 sulfate transport;GO:0098661 inorganic anion transmembrane transport	GO:0005887 integral component of plasma membrane;GO:0031226 intrinsic component of plasma membrane;GO:0044459 plasma membrane part	GO:0008271 secondary active sulfate transmembrane transporter activity;GO:0015301 anion:anion antiporter activity;GO:0015116 sulfate transmembrane transporter activity	GO:9999999	GO:1902358,GO:0008272,GO:0098661,GO:0005887,GO:0031226,GO:0044459,GO:0008271,GO:0015301,GO:0015116
YBR296C	20	32	22	66	42	46	1.03623	0.0127771	PHO89	Pho89p	Plasma membrane Na+/Pi cotransporter; active in early growth phase; similar to phosphate transporters of Neurospora crassa; transcription regulated by inorganic phosphate concentrations and Pho4p; mutations in related human transporter genes hPit1 and hPit2 are associated with hyperphosphatemia-induced calcification of vascular tissue and familial idiopathic basal ganglia calcification	GO:0035435 phosphate ion transmembrane transport;GO:0006817 phosphate ion transport;GO:0035725 sodium ion transmembrane transport	GO:0005887 integral component of plasma membrane;GO:0031226 intrinsic component of plasma membrane;GO:0005783 endoplasmic reticulum	GO:0015319 sodium:inorganic phosphate symporter activity;GO:0005436 sodium:phosphate symporter activity;GO:0005315 inorganic phosphate transmembrane transporter activity	GO:9999999	GO:0035435,GO:0006817,GO:0035725,GO:0005887,GO:0031226,GO:0005783,GO:0015319,GO:0005436,GO:0005315
YBR297W	1989	1770	1452	1721	1975	1629	0.0241249	0.927904	MAL33	transcription factor MAL33	MAL-activator protein; part of complex locus MAL3; nonfunctional in genomic reference strain S288C	GO:0000023 maltose metabolic process;GO:0005984 disaccharide metabolic process;GO:0009311 oligosaccharide metabolic process	GO:0005634 nucleus;GO:0043231 intracellular membrane-bounded organelle;GO:0043227 membrane-bounded organelle	GO:0000981 DNA-binding transcription factor activity, RNA polymerase II-specific;GO:0008270 zinc ion binding;GO:0046914 transition metal ion binding	GO:9999999	GO:0000023,GO:0005984,GO:0009311,GO:0005634,GO:0043231,GO:0043227,GO:0000981,GO:0008270,GO:0046914
YCL001W	368	331	306	364	367	354	0.104221	0.636904	RER1	protein retrieval receptor	Protein involved in retention of membrane proteins; including Sec12p, in the ER; localized to Golgi; functions as a retrieval receptor in returning membrane proteins to the ER	GO:0006621 protein retention in ER lumen;GO:0035437 maintenance of protein localization in endoplasmic reticulum;GO:0072595 maintenance of protein localization in organelle	GO:0030173 integral component of Golgi membrane;GO:0030137 COPI-coated vesicle;GO:0031228 intrinsic component of Golgi membrane	GO:0003674 molecular_function	GO:9999999	GO:0006621,GO:0035437,GO:0072595,GO:0030173,GO:0030137,GO:0031228,GO:0003674
YCL002C	170	113	123	161	172	134	0.208159	0.454945	YCL002C	hypothetical protein	Putative protein of unknown function; YCL002C is not an essential gene	GO:0008150 biological_process	GO:0005829 cytosol;GO:0016021 integral component of membrane;GO:0031224 intrinsic component of membrane	GO:0003674 molecular_function	GO:9999999	GO:0008150,GO:0005829,GO:0016021,GO:0031224,GO:0003674
YCL004W	335	279	241	275	366	308	0.14693	0.539302	PGS1	CDP-diacylglycerol--glycerol-3-phosphate 3-phosphatidyltransferase	Phosphatidylglycerolphosphate synthase; catalyzes the synthesis of phosphatidylglycerolphosphate from CDP-diacylglycerol and sn-glycerol 3-phosphate in the first committed and rate-limiting step of cardiolipin biosynthesis	GO:0032049 cardiolipin biosynthetic process;GO:0006655 phosphatidylglycerol biosynthetic process;GO:0032048 cardiolipin metabolic process	GO:0005739 mitochondrion;GO:0044444 cytoplasmic part;GO:0005737 cytoplasm	GO:0008444 CDP-diacylglycerol-glycerol-3-phosphate 3-phosphatidyltransferase activity;GO:0017169 CDP-alcohol phosphatidyltransferase activity;GO:0016780 phosphotransferase activity, for other substituted phosphate groups	GO:9999999	GO:0032049,GO:0006655,GO:0032048,GO:0005739,GO:0044444,GO:0005737,GO:0008444,GO:0017169,GO:0016780	(sce00564)Glycerophospholipid metabolism; (sce01100)Metabolic pathways
YCL005W	257	222	210	218	239	200	-0.0735512	0.798824	LDB16	Ldb16p	Protein involved in lipid droplet (LD) assembly; forms a complex with Sei1p at ER-LD contact sites, stabilizing contact sites; ensures that LDs bud from the ER towards the cytosolic side of the membrane; null mutants have decreased net negative cell surface charge and localized accumulation of phosphatidic acid (PA) marker proteins; GFP-fusion protein expression is induced in response to MMS; nul…	GO:0034389 lipid droplet organization;GO:0006996 organelle organization;GO:0016043 cellular component organization	GO:0030176 integral component of endoplasmic reticulum membrane;GO:0031227 intrinsic component of endoplasmic reticulum membrane;GO:0005811 lipid droplet	GO:0003674 molecular_function	GO:9999999	GO:0034389,GO:0006996,GO:0016043,GO:0030176,GO:0031227,GO:0005811,GO:0003674
YCL005W-A	623	458	679	578	551	595	-0.0318431	0.916457	VMA9	H(+)-transporting V0 sector ATPase subunit e	Vacuolar H+ ATPase subunit e of the V-ATPase V0 subcomplex; essential for vacuolar acidification; interacts with the V-ATPase assembly factor Vma21p in the ER; involved in V0 biogenesis	GO:0007035 vacuolar acidification;GO:0000032 cell wall mannoprotein biosynthetic process;GO:0051452 intracellular pH reduction	GO:0000220 vacuolar proton-transporting V-type ATPase, V0 domain;GO:0033179 proton-transporting V-type ATPase, V0 domain;GO:0000329 fungal-type vacuole membrane	GO:0042625 ATPase coupled ion transmembrane transporter activity;GO:0042626 ATPase activity, coupled to transmembrane movement of substances;GO:0043492 ATPase activity, coupled to movement of substances	GO:9999999	GO:0007035,GO:0000032,GO:0051452,GO:0000220,GO:0033179,GO:0000329,GO:0042625,GO:0042626,GO:0043492
YCL008C	422	359	456	432	407	432	0.0318518	0.914872	STP22	ubiquitin-binding ESCRT-I subunit protein STP22	Component of the ESCRT-I complex; ESCRT-I is involved in ubiquitin-dependent sorting of proteins into the endosome; prevents polyubiquitination of the arrestin-related protein Rim8p, thereby directing its monoubiquitination by Rsp5p; homologous to the mouse and human Tsg101 tumor susceptibility gene; mutants exhibit a Class E Vps phenotype;	GO:1904669 ATP export;GO:1902915 negative regulation of protein polyubiquitination;GO:0015867 ATP transport	GO:0000813 ESCRT I complex;GO:0036452 ESCRT complex;GO:0031902 late endosome membrane	GO:0043130 ubiquitin binding;GO:0032182 ubiquitin-like protein binding;GO:0005515 protein binding	GO:9999999	GO:1904669,GO:1902915,GO:0015867,GO:0000813,GO:0036452,GO:0031902,GO:0043130,GO:0032182,GO:0005515	(sce04144)Endocytosis
YCL009C	1235	950	1190	911	885	939	-0.305319	0.015596	ILV6	acetolactate synthase regulatory subunit	Regulatory subunit of acetolactate synthase; acetolactate synthase catalyzes the first step of branched-chain amino acid biosynthesis; enhances activity of the Ilv2p catalytic subunit, localizes to mitochondria	GO:0009097 isoleucine biosynthetic process;GO:0009099 valine biosynthetic process;GO:0006549 isoleucine metabolic process	GO:0005948 acetolactate synthase complex;GO:0042645 mitochondrial nucleoid;GO:0009295 nucleoid	GO:1990610 acetolactate synthase regulator activity;GO:0003984 acetolactate synthase activity;GO:0016744 transferase activity, transferring aldehyde or ketonic groups	GO:9999999	GO:0009097,GO:0009099,GO:0006549,GO:0005948,GO:0042645,GO:0009295,GO:1990610,GO:0003984,GO:0016744	(sce00660)C5-Branched dibasic acid metabolism; (M00019)Valine/isoleucine biosynthesis, pyruvate => valine / 2-oxobutanoate => isoleucine; (sce)Valine/isoleucine biosynthesis, pyruvate => valine / 2-oxobutanoate => isoleucine
YCL011C	1123	838	894	957	958	952	0.00820715	0.969069	GBP2	single-stranded telomeric DNA-binding/mRNA-binding protein	Poly(A+) RNA-binding protein; key surveillance factor for the selective export of spliced mRNAs from the nucleus to the cytoplasm; preference for intron-containing genes; similar to Npl3p; also binds single-stranded telomeric repeat sequence in vitro; relocalizes to the cytosol in response to hypoxia; GBP2 has a paralog, HRB1, that arose from the whole genome duplication	GO:2000815 regulation of mRNA stability involved in response to oxidative stress;GO:0010610 regulation of mRNA stability involved in response to stress;GO:0016973 poly(A)+ mRNA export from nucleus	GO:0071014 post-mRNA release spliceosomal complex;GO:0010494 cytoplasmic stress granule;GO:0000781 chromosome, telomeric region	GO:0043047 single-stranded telomeric DNA binding;GO:0098847 sequence-specific single stranded DNA binding;GO:0042162 telomeric DNA binding	GO:9999999	GO:2000815,GO:0010610,GO:0016973,GO:0071014,GO:0010494,GO:0000781,GO:0043047,GO:0098847,GO:0042162
YCL014W	332	231	270	356	385	408	0.46756	0.00179558	BUD3	Bud3p	Guanine nucleotide exchange factor (GEF) for Cdc42p; activates Cdc42p in early G1, accounting for the first stage of biphasic activation, with Cdc24p accounting for the second stage in late G1; involved in the Cdc42p-mediated assembly of the axial landmark that dictates the site for the next round of budding, resulting in the axial budding pattern observed in haploids; localizes with septins to t…	GO:0007120 axial cellular bud site selection;GO:0000755 cytogamy;GO:0000282 cellular bud site selection	GO:0000142 cellular bud neck contractile ring;GO:0110085 mitotic actomyosin contractile ring;GO:0005826 actomyosin contractile ring	GO:0005089 Rho guanyl-nucleotide exchange factor activity;GO:0005088 Ras guanyl-nucleotide exchange factor activity;GO:0017048 Rho GTPase binding	GO:9999999	GO:0007120,GO:0000755,GO:0000282,GO:0000142,GO:0110085,GO:0005826,GO:0005089,GO:0005088,GO:0017048
YCL016C	295	207	267	239	244	240	-0.0870074	0.74344	DCC1	Dcc1p	Subunit of a complex with Ctf8p and Ctf18p; shares some components with Replication Factor C; required for sister chromatid cohesion and telomere length maintenance	GO:0035753 maintenance of DNA trinucleotide repeats;GO:0034088 maintenance of mitotic sister chromatid cohesion;GO:0034086 maintenance of sister chromatid cohesion	GO:0031390 Ctf18 RFC-like complex;GO:0000775 chromosome, centromeric region;GO:0098687 chromosomal region	GO:0003689 DNA clamp loader activity;GO:0033170 protein-DNA loading ATPase activity;GO:0008094 DNA-dependent ATPase activity	GO:9999999	GO:0035753,GO:0034088,GO:0034086,GO:0031390,GO:0000775,GO:0098687,GO:0003689,GO:0033170,GO:0008094
YCL017C	1687	1361	1374	1293	1248	1288	-0.209205	0.0832741	NFS1	Nfs1p	Cysteine desulfurase; involved in iron-sulfur cluster (Fe/S) biogenesis and in thio-modification of mitochondrial and cytoplasmic tRNAs; essential protein located predominantly in mitochondria	GO:0070903 mitochondrial tRNA thio-modification;GO:0070900 mitochondrial tRNA modification;GO:0034227 tRNA thio-modification	GO:1990221 L-cysteine desulfurase complex;GO:0044445 cytosolic part;GO:0005739 mitochondrion	GO:0031071 cysteine desulfurase activity;GO:0016783 sulfurtransferase activity;GO:0030170 pyridoxal phosphate binding	GO:9999999	GO:0070903,GO:0070900,GO:0034227,GO:1990221,GO:0044445,GO:0005739,GO:0031071,GO:0016783,GO:0030170	(sce04122)Sulfur relay system; (sce00730)Thiamine metabolism; (sce01100)Metabolic pathways
YCL018W	1414	1280	1489	1247	1351	1407	-0.0745851	0.704184	LEU2	3-isopropylmalate dehydrogenase	Beta-isopropylmalate dehydrogenase (IMDH); catalyzes the third step in the leucine biosynthesis pathway; can additionally catalyze the conversion of beta-ethylmalate into alpha-ketovalerate	GO:0009098 leucine biosynthetic process;GO:0006097 glyoxylate cycle;GO:0009082 branched-chain amino acid biosynthetic process	GO:0005829 cytosol;GO:0044444 cytoplasmic part;GO:0005737 cytoplasm	GO:0003862 3-isopropylmalate dehydrogenase activity;GO:0051287 NAD binding;GO:0016616 oxidoreductase activity, acting on the CH-OH group of donors, NAD or NADP as acceptor	GO:9999999	GO:0009098,GO:0006097,GO:0009082,GO:0005829,GO:0044444,GO:0005737,GO:0003862,GO:0051287,GO:0016616	(sce00660)C5-Branched dibasic acid metabolism; (M00432)Leucine biosynthesis, 2-oxoisovalerate => 2-oxoisocaproate; (sce)Leucine biosynthesis, 2-oxoisovalerate => 2-oxoisocaproate
YCL021W-A	98	60	56	82	66	59	-0.0336529	0.950081	YCL021W-A	hypothetical protein	Putative protein of unknown function; SWAT-GFP and mCherry fusion proteins localize to the vacuole	GO:0008150 biological_process	GO:0000324 fungal-type vacuole;GO:0000322 storage vacuole;GO:0000323 lytic vacuole	GO:0003674 molecular_function	GO:9999999	GO:0008150,GO:0000324,GO:0000322,GO:0000323,GO:0003674
YCL025C	5048	4041	3972	3419	3899	4112	-0.19439	0.123469	AGP1	amino acid transporter AGP1	Low-affinity amino acid permease with broad substrate range; involved in uptake of asparagine, glutamine, and other amino acids; expression regulated by SPS plasma membrane amino acid sensor system (Ssy1p-Ptr3p-Ssy5p); AGP1 has a paralog, GNP1, that arose from the whole genome duplication	GO:0015823 phenylalanine transport;GO:0035524 proline transmembrane transport;GO:0015824 proline transport	GO:0005783 endoplasmic reticulum;GO:0012505 endomembrane system;GO:0005886 plasma membrane	GO:0015193 L-proline transmembrane transporter activity;GO:0015175 neutral amino acid transmembrane transporter activity;GO:0015179 L-amino acid transmembrane transporter activity	GO:9999999	GO:0015823,GO:0035524,GO:0015824,GO:0005783,GO:0012505,GO:0005886,GO:0015193,GO:0015175,GO:0015179
YCL027W	46	30	38	31	43	32	-0.101981	0.877077	FUS1	Fus1p	Membrane protein localized to the shmoo tip; required for cell fusion; expression regulated by mating pheromone; proposed to coordinate signaling, fusion, and polarization events required for fusion; potential Cdc28p substrate	GO:0031385 regulation of termination of mating projection growth;GO:0031383 regulation of mating projection assembly;GO:0031382 mating projection assembly	GO:0043332 mating projection tip;GO:0005937 mating projection;GO:0051286 cell tip	GO:0003674 molecular_function	GO:9999999	GO:0031385,GO:0031383,GO:0031382,GO:0043332,GO:0005937,GO:0051286,GO:0003674	(sce04011)MAPK signaling pathway - yeast
YCL028W	1904	1612	1747	1929	1896	1850	0.102865	0.476395	RNQ1	prion domain-containing protein RNQ1	[PIN(+)] prion; an infectious protein conformation that is generally an ordered protein aggregate	GO:0008150 biological_process	GO:0005829 cytosol;GO:0005634 nucleus;GO:0044444 cytoplasmic part	GO:0003674 molecular_function	GO:9999999	GO:0008150,GO:0005829,GO:0005634,GO:0044444,GO:0003674
YCL029C	239	153	182	179	196	192	-0.0105449	0.975713	BIK1	Bik1p	Microtubule-associated protein; component of the interface between microtubules and kinetochore, involved in sister chromatid separation; essential in polyploid cells but not in haploid or diploid cells; ortholog of mammalian CLIP-170	GO:0000743 nuclear migration involved in conjugation with cellular fusion;GO:0030543 2-micrometer plasmid partitioning;GO:0030541 plasmid partitioning	GO:0035371 microtubule plus-end;GO:0000778 condensed nuclear chromosome kinetochore;GO:1990752 microtubule end	GO:0008017 microtubule binding;GO:0015631 tubulin binding;GO:0008092 cytoskeletal protein binding	GO:9999999	GO:0000743,GO:0030543,GO:0030541,GO:0035371,GO:0000778,GO:1990752,GO:0008017,GO:0015631,GO:0008092
YCL030C	1053	891	892	741	794	885	-0.233779	0.0983634	HIS4	trifunctional histidinol dehydrogenase/phosphoribosyl-AMP cyclohydrolase/phosphoribosyl-ATP diphosphatase	Multifunctional enzyme containing phosphoribosyl-ATP pyrophosphatase; phosphoribosyl-AMP cyclohydrolase, and histidinol dehydrogenase activities; catalyzes the second, third, ninth and tenth steps in histidine biosynthesis	GO:0000105 histidine biosynthetic process;GO:0006547 histidine metabolic process;GO:0009073 aromatic amino acid family biosynthetic process	GO:0005737 cytoplasm;GO:0005622 intracellular;GO:0044424 intracellular part	GO:0004635 phosphoribosyl-AMP cyclohydrolase activity;GO:0004399 histidinol dehydrogenase activity;GO:0004636 phosphoribosyl-ATP diphosphatase activity	GO:9999999	GO:0000105,GO:0006547,GO:0009073,GO:0005737,GO:0005622,GO:0044424,GO:0004635,GO:0004399,GO:0004636	(M00026)Histidine biosynthesis, PRPP => histidine; (sce)Histidine biosynthesis, PRPP => histidine; (sce00340)Histidine metabolism
YCL031C	926	649	695	733	781	700	-0.0307878	0.891064	RRP7	Rrp7p	Essential protein involved in rRNA processing and ribosome biogenesis; protein abundance increases in response to DNA replication stress	GO:0000028 ribosomal small subunit assembly;GO:0042255 ribosome assembly;GO:0042274 ribosomal small subunit biogenesis	GO:0034456 UTP-C complex;GO:0032545 CURI complex;GO:0030686 90S preribosome	GO:0003674 molecular_function	GO:9999999	GO:0000028,GO:0042255,GO:0042274,GO:0034456,GO:0032545,GO:0030686,GO:0003674	(sce03008)Ribosome biogenesis in eukaryotes
YCL032W	525	409	415	446	451	395	-0.0622413	0.784793	STE50	Ste50p	Adaptor protein for various signaling pathways; involved in mating response, invasive/filamentous growth, osmotolerance; acts as an adaptor that links G protein-associated Cdc42p-Ste20p complex to the effector Ste11p to modulate signal transduction	GO:0000750 pheromone-dependent signal transduction involved in conjugation with cellular fusion;GO:0007232 osmosensory signaling pathway via Sho1 osmosensor;GO:0000161 osmosensory signaling MAPK cascade	GO:0005737 cytoplasm;GO:0005622 intracellular;GO:0044424 intracellular part	GO:0032093 SAM domain binding;GO:0019887 protein kinase regulator activity;GO:0019207 kinase regulator activity	GO:9999999	GO:0000750,GO:0007232,GO:0000161,GO:0005737,GO:0005622,GO:0044424,GO:0032093,GO:0019887,GO:0019207	(sce04011)MAPK signaling pathway - yeast
YCL033C	827	753	910	803	917	775	-0.0102152	0.969584	MXR2	Mxr2p	Methionine-R-sulfoxide reductase; involved in the response to oxidative stress; protects iron-sulfur clusters from oxidative inactivation along with MXR1; involved in the regulation of lifespan	GO:0030091 protein repair;GO:0034599 cellular response to oxidative stress;GO:0006979 response to oxidative stress	GO:0005739 mitochondrion;GO:0044444 cytoplasmic part;GO:0005737 cytoplasm	GO:0033743 peptide-methionine (R)-S-oxide reductase activity;GO:0016671 oxidoreductase activity, acting on a sulfur group of donors, disulfide as acceptor;GO:0016667 oxidoreductase activity, acting on a sulfur group of donors	GO:9999999	GO:0030091,GO:0034599,GO:0006979,GO:0005739,GO:0044444,GO:0005737,GO:0033743,GO:0016671,GO:0016667
YCL034W	1033	781	898	967	914	913	0.0436034	0.825701	LSB5	Lsb5p	Protein involved in membrane-trafficking events at plasma membrane; interacts with actin regulators Sla1p and Las17p, ubiquitin, Arf3p to couple actin dynamics to membrane trafficking processes; similar structure to GGA family of proteins with N-terminal VHS domain and GAT domain; binds Las17p, which is homolog of human Wiskott-Aldrich Syndrome protein involved in actin patch assembly, actin poly…	GO:0051666 actin cortical patch localization;GO:0007015 actin filament organization;GO:0006897 endocytosis	GO:0030479 actin cortical patch;GO:0061645 endocytic patch;GO:0030864 cortical actin cytoskeleton	GO:0003674 molecular_function	GO:9999999	GO:0051666,GO:0007015,GO:0006897,GO:0030479,GO:0061645,GO:0030864,GO:0003674
YCL037C	321	192	254	285	242	274	0.0742181	0.800561	SRO9	Sro9p	Cytoplasmic RNA-binding protein; shuttles between nucleus and cytoplasm and is exported from the nucleus in an mRNA export-dependent manner; associates with translating ribosomes; involved in heme regulation of Hap1p as a component of the HMC complex, also involved in the organization of actin filaments; contains a La motif; SRO9 has a paralog, SLF1, that arose from the whole genome duplication	GO:0006417 regulation of translation;GO:0034248 regulation of cellular amide metabolic process;GO:0010608 posttranscriptional regulation of gene expression	GO:0010494 cytoplasmic stress granule;GO:0005844 polysome;GO:0036464 cytoplasmic ribonucleoprotein granule	GO:0003729 mRNA binding;GO:0003723 RNA binding;GO:0003676 nucleic acid binding	GO:9999999	GO:0006417,GO:0034248,GO:0010608,GO:0010494,GO:0005844,GO:0036464,GO:0003729,GO:0003723,GO:0003676
YCL044C	688	532	576	528	519	556	-0.164028	0.300803	MGR1	Mgr1p	Subunit of the mitochondrial (mt) i-AAA protease supercomplex; i-AAA degrades misfolded mitochondrial proteins; forms a subcomplex with Mgr3p that binds to substrates to facilitate proteolysis; required for growth of cells lacking mtDNA	GO:0006515 protein quality control for misfolded or incompletely synthesized proteins;GO:0051603 proteolysis involved in cellular protein catabolic process;GO:0044257 cellular protein catabolic process	GO:0031942 i-AAA complex;GO:0098800 inner mitochondrial membrane protein complex;GO:0044455 mitochondrial membrane part	GO:0051787 misfolded protein binding;GO:0005515 protein binding;GO:0005488 binding	GO:9999999	GO:0006515,GO:0051603,GO:0044257,GO:0031942,GO:0098800,GO:0044455,GO:0051787,GO:0005515,GO:0005488
YCL045C	1603	1268	1112	1238	1391	1292	-0.0220737	0.927904	EMC1	Emc1p	Member of conserved endoplasmic reticulum membrane complex; involved in efficient folding of proteins in the ER; null mutant displays induction of the unfolded protein response; interacts with Gal80p; homologous to worm H17B01.4/EMC-1, fly CG2943, and human KIAA0090	GO:0034975 protein folding in endoplasmic reticulum;GO:0006457 protein folding;GO:0009987 cellular process	GO:0072546 ER membrane protein complex;GO:0030176 integral component of endoplasmic reticulum membrane;GO:0031227 intrinsic component of endoplasmic reticulum membrane	GO:0003674 molecular_function	GO:9999999	GO:0034975,GO:0006457,GO:0009987,GO:0072546,GO:0030176,GO:0031227,GO:0003674
YCL047C	343	235	329	256	320	267	-0.105034	0.685545	POF1	nicotinamide-nucleotide adenylyltransferase	Nicotinamide mononucleotide-specific adenylyltransferase (NMNAT); catalyzes the conversion of nicotinamide mononucleotide (NMN) to nicotinamide adenine dinucleotide (NAD+); role in the nicotinamide riboside (NR) salvage pathway of NAD+ biosynthesis; involved in NR and NAD+ homeostasis; ATPase involved in protein quality control and filamentation pathways; interacts physically with Kss1p and suppr…	GO:0034356 NAD biosynthesis via nicotinamide riboside salvage pathway;GO:0001403 invasive growth in response to glucose limitation;GO:0036267 invasive filamentous growth	GO:0005634 nucleus;GO:0005737 cytoplasm;GO:0043231 intracellular membrane-bounded organelle	GO:0000309 nicotinamide-nucleotide adenylyltransferase activity;GO:0070566 adenylyltransferase activity;GO:0016779 nucleotidyltransferase activity	GO:9999999	GO:0034356,GO:0001403,GO:0036267,GO:0005634,GO:0005737,GO:0043231,GO:0000309,GO:0070566,GO:0016779	(sce00760)Nicotinate and nicotinamide metabolism; (sce01100)Metabolic pathways
YCL048W	87	77	70	244	237	259	1.65795	2.30221e-21	SPS22	Sps22p	Protein of unknown function; SPS22 has a paralog, SPS2, that arose from the whole genome duplication; redundant with Sps2p for the organization of the beta-glucan layer of the spore wall	GO:0030476 ascospore wall assembly;GO:0070591 ascospore wall biogenesis;GO:0042244 spore wall assembly	GO:0009277 fungal-type cell wall;GO:0005618 cell wall;GO:0031225 anchored component of membrane	GO:0003674 molecular_function	GO:9999999	GO:0030476,GO:0070591,GO:0042244,GO:0009277,GO:0005618,GO:0031225,GO:0003674
YCL048W-A	143	141	137	79	85	97	-0.700944	0.00205817	YCL048W-A	hypothetical protein	Putative protein of unknown function; SWAT-GFP and mCherry fusion proteins localize to the cell periphery and vacuole; YCL048W-A has a paralog, YDR524C-B, that arose from the whole genome duplication	GO:0008150 biological_process	GO:0000324 fungal-type vacuole;GO:0000322 storage vacuole;GO:0031225 anchored component of membrane	GO:0003674 molecular_function	GO:9999999	GO:0008150,GO:0000324,GO:0000322,GO:0031225,GO:0003674
YCL049C	692	592	952	894	848	1031	0.297633	0.46988	YCL049C	hypothetical protein	Protein of unknown function; localizes to membrane fraction; YCL049C is not an essential gene	GO:0008150 biological_process	GO:0016020 membrane;GO:0005575 cellular_component	GO:0003674 molecular_function	GO:9999999	GO:0008150,GO:0016020,GO:0005575,GO:0003674
YCL050C	1955	1598	1679	1608	1368	1510	-0.22383	0.0919933	APA1	bifunctional AP-4-A phosphorylase/ADP sulfurylase	AP4A phosphorylase; bifunctional diadenosine 5',5'''-P1,P4-tetraphosphate phosphorylase and ADP sulfurylase involved in catabolism of bis(5'-nucleosidyl) tetraphosphates; catalyzes phosphorolysis of dinucleoside oligophosphates, cleaving substrates' alpha/beta-anhydride bond and introducing Pi into the beta-position of the corresponding NDP formed; protein abundance increases under DNA replicatio…	GO:0009164 nucleoside catabolic process;GO:0034656 nucleobase-containing small molecule catabolic process;GO:1901658 glycosyl compound catabolic process	GO:0005634 nucleus;GO:0005737 cytoplasm;GO:0043231 intracellular membrane-bounded organelle	GO:0004780 sulfate adenylyltransferase (ADP) activity;GO:0003877 ATP adenylyltransferase activity;GO:0008796 bis(5'-nucleosyl)-tetraphosphatase activity	GO:9999999	GO:0009164,GO:0034656,GO:1901658,GO:0005634,GO:0005737,GO:0043231,GO:0004780,GO:0003877,GO:0008796	(sce00920)Sulfur metabolism; (sce00230)Purine metabolism
YCL051W	394	345	293	311	349	347	-0.0401081	0.88758	LRE1	Lre1p	Protein involved in control of cell wall structure and stress response; direct inhibitor of the nuclear Dbf2 related (NDR) kinase Cbk1p-Mob2p; overproduction confers resistance to cell-wall degrading enzymes; exhibits genetic interactions with genes involved in the cell wall integrity pathway; LRE1 has a paralog, HLR1, that arose from the whole genome duplication	GO:0006469 negative regulation of protein kinase activity;GO:0031505 fungal-type cell wall organization;GO:0033673 negative regulation of kinase activity	GO:0005935 cellular bud neck;GO:0005933 cellular bud;GO:0030427 site of polarized growth	GO:0004860 protein kinase inhibitor activity;GO:0019210 kinase inhibitor activity;GO:0019887 protein kinase regulator activity	GO:9999999	GO:0006469,GO:0031505,GO:0033673,GO:0005935,GO:0005933,GO:0030427,GO:0004860,GO:0019210,GO:0019887
YCL052C	1458	1242	1292	1267	1252	1219	-0.100402	0.508413	PBN1	Pbn1p	Component of glycosylphosphatidylinositol-mannosyltransferase I; essential component; required for the autocatalytic post-translational processing of the protease B precursor Prb1p; localizes to ER in lumenal orientation; homolog of mammalian PIG-X	GO:0006506 GPI anchor biosynthetic process;GO:0030433 ubiquitin-dependent ERAD pathway;GO:0006505 GPI anchor metabolic process	GO:1990529 glycosylphosphatidylinositol-mannosyltransferase I complex;GO:0031501 mannosyltransferase complex;GO:0005789 endoplasmic reticulum membrane	GO:0000030 mannosyltransferase activity;GO:0016758 transferase activity, transferring hexosyl groups;GO:0016757 transferase activity, transferring glycosyl groups	GO:9999999	GO:0006506,GO:0030433,GO:0006505,GO:1990529,GO:0031501,GO:0005789,GO:0000030,GO:0016758,GO:0016757	(sce00563)Glycosylphosphatidylinositol (GPI)-anchor biosynthesis; (sce01100)Metabolic pathways
YCL054W	1074	632	774	800	867	735	-0.0318714	0.906101	SPB1	27S pre-rRNA (guanosine2922-2'-O)-methyltransferase	AdoMet-dependent methyltransferase; involved in rRNA processing and 60S ribosomal subunit maturation; methylates G2922 in the tRNA docking site of the large subunit rRNA and in the absence of snR52, U2921; suppressor of PAB1 mutants	GO:0000453 enzyme-directed rRNA 2'-O-methylation;GO:0000451 rRNA 2'-O-methylation;GO:0000463 maturation of LSU-rRNA from tricistronic rRNA transcript (SSU-rRNA, 5.8S rRNA, LSU-rRNA)	GO:0030687 preribosome, large subunit precursor;GO:0030684 preribosome;GO:0005730 nucleolus	GO:0070039 rRNA (guanosine-2'-O-)-methyltransferase activity;GO:0008650 rRNA (uridine-2'-O-)-methyltransferase activity;GO:0016436 rRNA (uridine) methyltransferase activity	GO:9999999	GO:0000453,GO:0000451,GO:0000463,GO:0030687,GO:0030684,GO:0005730,GO:0070039,GO:0008650,GO:0016436
YCL055W	208	159	191	174	180	170	-0.0920201	0.755549	KAR4	Kar4p	Transcription factor required for response to pheromones; also required during meiosis; exists in two forms, a slower-migrating form more abundant during vegetative growth and a faster-migrating form induced by pheromone	GO:0007329 positive regulation of transcription from RNA polymerase II promoter by pheromones;GO:0009371 positive regulation of transcription by pheromones;GO:0046019 regulation of transcription from RNA polymerase II promoter by pheromones	GO:0005829 cytosol;GO:0005634 nucleus;GO:0044444 cytoplasmic part	GO:0003700 DNA-binding transcription factor activity;GO:0140110 transcription regulator activity;GO:0003674 molecular_function	GO:9999999	GO:0007329,GO:0009371,GO:0046019,GO:0005829,GO:0005634,GO:0044444,GO:0003700,GO:0140110,GO:0003674
YCL056C	78	68	103	83	88	90	0.0578693	0.909411	PEX34	Pex34p	Protein that regulates peroxisome populations; peroxisomal integral membrane protein; interacts with Pex11p, Pex25p, and Pex27p to control both constitutive peroxisome division and peroxisome morphology and abundance during peroxisome proliferation	GO:0007031 peroxisome organization;GO:0006996 organelle organization;GO:0016043 cellular component organization	GO:0005779 integral component of peroxisomal membrane;GO:0031231 intrinsic component of peroxisomal membrane;GO:0005778 peroxisomal membrane	GO:0003674 molecular_function	GO:9999999	GO:0007031,GO:0006996,GO:0016043,GO:0005779,GO:0031231,GO:0005778,GO:0003674
YCL057C-A	473	416	440	394	417	483	-0.0457723	0.86198	MIC10	Mic10p	Conserved component of the MICOS complex; MICOS (formerly MINOS or MitOS) is a mitochondrial inner membrane complex that extends into the intermembrane space and has a role in the maintenance of crista junctions, inner membrane architecture, and formation of contact sites to the outer membrane; forms a subcomplex with Mic12p and Mic27p whose assembly and stability requires cardiolipin; homo-oligo…	GO:0042407 cristae formation;GO:0007007 inner mitochondrial membrane organization;GO:0007006 mitochondrial membrane organization	GO:0061617 MICOS complex;GO:0044284 mitochondrial crista junction;GO:0031305 integral component of mitochondrial inner membrane	GO:0003674 molecular_function	GO:9999999	GO:0042407,GO:0007007,GO:0007006,GO:0061617,GO:0044284,GO:0031305,GO:0003674
YCL057W	923	771	879	919	914	1005	0.136025	0.392131	PRD1	metalloendopeptidase	Zinc metalloendopeptidase; found in the cytoplasm and intermembrane space of mitochondria; with Cym1p, involved in degradation of mitochondrial proteins and of presequence peptides cleaved from imported proteins; protein abundance increases in response to DNA replication stress	GO:0006518 peptide metabolic process;GO:0043603 cellular amide metabolic process;GO:0006508 proteolysis	GO:0005758 mitochondrial intermembrane space;GO:0031970 organelle envelope lumen;GO:0000324 fungal-type vacuole	GO:0004222 metalloendopeptidase activity;GO:0008237 metallopeptidase activity;GO:0004175 endopeptidase activity	GO:9999999	GO:0006518,GO:0043603,GO:0006508,GO:0005758,GO:0031970,GO:0000324,GO:0004222,GO:0008237,GO:0004175	(Human)(hsa04614)Renin-angiotensin system
YCL058W-A	126	74	104	199	169	141	0.753357	0.000742894	ADF1	Adf1p	Transcriptional repressor encoded by the FYV5 antisense strand; negatively regulates transcription of FYV5 by binding to the promoter on the sense strand	GO:0000750 pheromone-dependent signal transduction involved in conjugation with cellular fusion;GO:0032005 signal transduction involved in positive regulation of conjugation with cellular fusion;GO:0000749 response to pheromone triggering conjugation with cellular fusion	GO:0005634 nucleus;GO:0043231 intracellular membrane-bounded organelle;GO:0043227 membrane-bounded organelle	GO:0001012 RNA polymerase II regulatory region DNA binding;GO:0044212 transcription regulatory region DNA binding;GO:0001067 regulatory region nucleic acid binding	GO:9999999	GO:0000750,GO:0032005,GO:0000749,GO:0005634,GO:0043231,GO:0043227,GO:0001012,GO:0044212,GO:0001067
YCL059C	423	250	259	246	253	218	-0.362397	0.0706193	KRR1	ribosome biosynthesis protein KRR1	Nucleolar protein required for rRNA synthesis and ribosomal assembly; required for the synthesis of 18S rRNA and for the assembly of 40S ribosomal subunit; essential gene	GO:0000447 endonucleolytic cleavage in ITS1 to separate SSU-rRNA from 5.8S rRNA and LSU-rRNA from tricistronic rRNA transcript (SSU-rRNA, 5.8S rRNA, LSU-rRNA);GO:0000479 endonucleolytic cleavage of tricistronic rRNA transcript (SSU-rRNA, 5.8S rRNA, LSU-rRNA);GO:0000478 endonucleolytic cleavage involved in rRNA processing	GO:0030688 preribosome, small subunit precursor;GO:0030686 90S preribosome;GO:0032040 small-subunit processome	GO:0003723 RNA binding;GO:0003676 nucleic acid binding;GO:1901363 heterocyclic compound binding	GO:9999999	GO:0000447,GO:0000479,GO:0000478,GO:0030688,GO:0030686,GO:0032040,GO:0003723,GO:0003676,GO:1901363
YCL063W	203	152	135	121	124	143	-0.332741	0.174914	VAC17	Vac17p	Phosphoprotein involved in vacuole inheritance; degraded in late M phase of the cell cycle; acts as a vacuole-specific receptor for myosin Myo2p; involved in regulation of asymmetric inheritance of aggregated/misfolded proteins and age reset	GO:0000011 vacuole inheritance;GO:0048308 organelle inheritance;GO:0007033 vacuole organization	GO:0071563 Myo2p-Vac17p-Vac8p transport complex;GO:0000329 fungal-type vacuole membrane;GO:0000324 fungal-type vacuole	GO:0043495 protein membrane anchor;GO:0005515 protein binding;GO:0005488 binding	GO:9999999	GO:0000011,GO:0048308,GO:0007033,GO:0071563,GO:0000329,GO:0000324,GO:0043495,GO:0005515,GO:0005488
YCL064C	97	65	99	92	110	143	0.403489	0.190735	CHA1	L-serine/L-threonine ammonia-lyase CHA1	Catabolic L-serine (L-threonine) deaminase; catalyzes the degradation of both L-serine and L-threonine; required to use serine or threonine as the sole nitrogen source, transcriptionally induced by serine and threonine	GO:0006565 L-serine catabolic process;GO:0006567 threonine catabolic process;GO:0006566 threonine metabolic process	GO:0042645 mitochondrial nucleoid;GO:0009295 nucleoid;GO:0005759 mitochondrial matrix	GO:0004794 L-threonine ammonia-lyase activity;GO:0003941 L-serine ammonia-lyase activity;GO:0016841 ammonia-lyase activity	GO:9999999	GO:0006565,GO:0006567,GO:0006566,GO:0042645,GO:0009295,GO:0005759,GO:0004794,GO:0003941,GO:0016841	(sce)Isoleucine biosynthesis, threonine => 2-oxobutanoate => isoleucine; (M00570)Isoleucine biosynthesis, threonine => 2-oxobutanoate => isoleucine; (sce00290)Valine, leucine and isoleucine biosynthesis
YCL067C	516	477	432	2	2	5	-7.31565	2.97865e-46	MATALPHA2	homeodomain mating type protein alpha2	Homeobox-domain protein; with Mcm1p, represses a-specific genes in haploids; acts with A1p to repress transcription of haploid-specific genes in diploids; one of two genes encoded by the MATalpha mating type cassette	GO:0001198 negative regulation of mating-type specific transcription from RNA polymerase II promoter;GO:0045894 negative regulation of mating-type specific transcription, DNA-templated;GO:0001196 regulation of mating-type specific transcription from RNA polymerase II promoter	GO:0005634 nucleus;GO:0043231 intracellular membrane-bounded organelle;GO:0043227 membrane-bounded organelle	GO:0008301 DNA binding, bending;GO:0001227 DNA-binding transcription repressor activity, RNA polymerase II-specific;GO:0000981 DNA-binding transcription factor activity, RNA polymerase II-specific	GO:9999999	GO:0001198,GO:0045894,GO:0001196,GO:0005634,GO:0043231,GO:0043227,GO:0008301,GO:0001227,GO:0000981	(sce04113)Meiosis - yeast
YCR002C	416	345	364	450	454	486	0.301692	0.0447711	CDC10	septin CDC10	Component of the septin ring, required for cytokinesis; septins are GTP-binding proteins that assemble into rod-like hetero-oligomers that can associate to form filaments; septin rings at the mother-bud neck act as scaffolds for recruiting cell division factors and as barriers to prevent diffusion of specific proteins between mother and daughter cells; N-terminus interacts with phosphatidylinosit…	GO:0000921 septin ring assembly;GO:0031106 septin ring organization;GO:0032185 septin cytoskeleton organization	GO:0000144 cellular bud neck septin ring;GO:0001400 mating projection base;GO:0032160 septin filament array	GO:0010314 phosphatidylinositol-5-phosphate binding;GO:0070273 phosphatidylinositol-4-phosphate binding;GO:0005545 1-phosphatidylinositol binding	GO:9999999	GO:0000921,GO:0031106,GO:0032185,GO:0000144,GO:0001400,GO:0032160,GO:0010314,GO:0070273,GO:0005545	(Human)(hsa05100)Bacterial invasion of epithelial cells
YCR003W	378	333	341	366	373	360	0.056635	0.818413	MRPL32	mitochondrial 54S ribosomal protein YmL32	Mitochondrial ribosomal protein of the large subunit; protein abundance increases in response to DNA replication stress	GO:0032543 mitochondrial translation;GO:0140053 mitochondrial gene expression;GO:0006412 translation	GO:0005762 mitochondrial large ribosomal subunit;GO:0000315 organellar large ribosomal subunit;GO:0005761 mitochondrial ribosome	GO:0003735 structural constituent of ribosome;GO:0005198 structural molecule activity;GO:0003674 molecular_function	GO:9999999	GO:0032543,GO:0140053,GO:0006412,GO:0005762,GO:0000315,GO:0005761,GO:0003735,GO:0005198,GO:0003674	(sce03010)Ribosome
YCR004C	5140	4215	4113	4212	4353	3961	-0.107558	0.420118	YCP4	flavodoxin-like fold family protein	Protein of unknown function; has sequence and structural similarity to flavodoxins; predicted to be palmitoylated; the authentic, non-tagged protein is detected in highly purified mitochondria in high-throughput studies	GO:0055114 oxidation-reduction process;GO:0008152 metabolic process;GO:0008150 biological_process	GO:0045121 membrane raft;GO:0098857 membrane microdomain;GO:0098589 membrane region	GO:0003955 NAD(P)H dehydrogenase (quinone) activity;GO:0010181 FMN binding;GO:0016655 oxidoreductase activity, acting on NAD(P)H, quinone or similar compound as acceptor	GO:9999999	GO:0055114,GO:0008152,GO:0008150,GO:0045121,GO:0098857,GO:0098589,GO:0003955,GO:0010181,GO:0016655
YCR005C	2931	2768	2516	1873	2273	1946	-0.444398	0.000228841	CIT2	citrate (Si)-synthase CIT2	Citrate synthase, peroxisomal isozyme involved in glyoxylate cycle; catalyzes condensation of acetyl coenzyme A and oxaloacetate to form citrate; expression is controlled by Rtg1p and Rtg2p transcription factors; SCF-Ucc1 regulates level of Cit2p to maintain citrate homeostasis; oxaloacetate-dependent positive feedback loop inhibits Cit2p ubiquitination; CIT2 has a paralog, CIT1, that arose from …	GO:0006537 glutamate biosynthetic process;GO:0006097 glyoxylate cycle;GO:0046487 glyoxylate metabolic process	GO:0005777 peroxisome;GO:0042579 microbody;GO:0005759 mitochondrial matrix	GO:0004108 citrate (Si)-synthase activity;GO:0036440 citrate synthase activity;GO:0046912 transferase activity, transferring acyl groups, acyl groups converted into alkyl on transfer	GO:9999999	GO:0006537,GO:0006097,GO:0046487,GO:0005777,GO:0042579,GO:0005759,GO:0004108,GO:0036440,GO:0046912	(M00010)Citrate cycle, first carbon oxidation, oxaloacetate => 2-oxoglutarate; (sce)Citrate cycle, first carbon oxidation, oxaloacetate => 2-oxoglutarate; (sce)Glyoxylate cycle
YCR007C	249	208	209	309	276	247	0.318573	0.100739	YCR007C	DUP240 family protein	Putative integral membrane protein; member of DUP240 gene family; SWAT-GFP and mCherry fusion proteins localize to the cell periphery and vacuole; YCR007C is not an essential gene	GO:0016050 vesicle organization;GO:0006996 organelle organization;GO:0016043 cellular component organization	GO:0000324 fungal-type vacuole;GO:0000322 storage vacuole;GO:0000323 lytic vacuole	GO:0003674 molecular_function	GO:9999999	GO:0016050,GO:0006996,GO:0016043,GO:0000324,GO:0000322,GO:0000323,GO:0003674
YCR008W	1022	776	741	696	623	688	-0.335386	0.0134399	SAT4	serine/threonine protein kinase SAT4	Ser/Thr protein kinase involved in salt tolerance; funtions in regulation of Trk1p-Trk2p potassium transporter; overexpression affects the Fe-S and lipoamide containing proteins in the mitochondrion; required for lipoylation of Lat1p, Kgd2p and Gcv3p; partially redundant with Hal5p; has similarity to Npr1p; localizes to the cytoplasm and mitochondrion	GO:1903329 regulation of iron-sulfur cluster assembly;GO:0009249 protein lipoylation;GO:0018065 protein-cofactor linkage	GO:0005739 mitochondrion;GO:0005634 nucleus;GO:0044444 cytoplasmic part	GO:0004674 protein serine/threonine kinase activity;GO:0004672 protein kinase activity;GO:0016773 phosphotransferase activity, alcohol group as acceptor	GO:9999999	GO:1903329,GO:0009249,GO:0018065,GO:0005739,GO:0005634,GO:0044444,GO:0004674,GO:0004672,GO:0016773
YCR009C	2621	2127	2377	2223	2378	2261	-0.0587274	0.70379	RVS161	amphiphysin-like protein RVS161	Amphiphysin-like lipid raft protein; N-BAR domain protein that interacts with Rvs167p and regulates polarization of the actin cytoskeleton, endocytosis, cell polarity, cell fusion and viability following starvation or osmotic stress	GO:0060988 lipid tube assembly;GO:0097320 plasma membrane tubulation;GO:0065005 protein-lipid complex assembly	GO:1990528 Rvs161p-Rvs167p complex;GO:0031097 medial cortex;GO:0030479 actin cortical patch	GO:0008289 lipid binding;GO:0008092 cytoskeletal protein binding;GO:0005515 protein binding	GO:9999999	GO:0060988,GO:0097320,GO:0065005,GO:1990528,GO:0031097,GO:0030479,GO:0008289,GO:0008092,GO:0005515
YCR010C	421	372	237	633	564	487	0.708409	0.000160774	ADY2	Ady2p	Acetate transporter required for normal sporulation; phosphorylated in mitochondria; ADY2 has a paralog, ATO2, that arose from the whole genome duplication	GO:0006847 plasma membrane acetate transport;GO:0035433 acetate transmembrane transport;GO:0006846 acetate transport	GO:0005774 vacuolar membrane;GO:0044437 vacuolar part;GO:0005773 vacuole	GO:0015123 acetate transmembrane transporter activity;GO:0042895 antibiotic transmembrane transporter activity;GO:0008028 monocarboxylic acid transmembrane transporter activity	GO:9999999	GO:0006847,GO:0035433,GO:0006846,GO:0005774,GO:0044437,GO:0005773,GO:0015123,GO:0042895,GO:0008028
YCR011C	2502	2038	1714	2282	2364	2147	0.11905	0.490363	ADP1	putative ATP-dependent permease ADP1	Putative ATP-dependent permease of the ABC transporter family	GO:0099131 ATP hydrolysis coupled ion transmembrane transport;GO:0090662 ATP hydrolysis coupled transmembrane transport;GO:0098660 inorganic ion transmembrane transport	GO:0000329 fungal-type vacuole membrane;GO:0000324 fungal-type vacuole;GO:0098852 lytic vacuole membrane	GO:0042626 ATPase activity, coupled to transmembrane movement of substances;GO:0043492 ATPase activity, coupled to movement of substances;GO:0015405 P-P-bond-hydrolysis-driven transmembrane transporter activity	GO:9999999	GO:0099131,GO:0090662,GO:0098660,GO:0000329,GO:0000324,GO:0098852,GO:0042626,GO:0043492,GO:0015405	(Human)(hsa01523)Antifolate resistance; (hsa02010)ABC transporters; (hsa04976)Bile secretion
YCR012W	38223	27831	39472	31775	31771	36641	-0.0757464	0.710535	PGK1	phosphoglycerate kinase	3-phosphoglycerate kinase; catalyzes transfer of high-energy phosphoryl groups from the acyl phosphate of 1,3-bisphosphoglycerate to ADP to produce ATP; key enzyme in glycolysis and gluconeogenesis	GO:1903862 positive regulation of oxidative phosphorylation;GO:0002082 regulation of oxidative phosphorylation;GO:1903580 positive regulation of ATP metabolic process	GO:0005739 mitochondrion;GO:0005829 cytosol;GO:0005886 plasma membrane	GO:0004618 phosphoglycerate kinase activity;GO:0016774 phosphotransferase activity, carboxyl group as acceptor;GO:0043531 ADP binding	GO:9999999	GO:1903862,GO:0002082,GO:1903580,GO:0005739,GO:0005829,GO:0005886,GO:0004618,GO:0016774,GO:0043531	(M00002)Glycolysis, core module involving three-carbon compounds; (M00003)Gluconeogenesis, oxaloacetate => fructose-6P; (sce)Glycolysis, core module involving three-carbon compounds
[truncated: 4,166 more rows]
