# Supplementary material for: Molecular profiling of beer wort fermentation diversity across natural Saccharomyces eubayanus isolates
Source: Microb Biotechnol. 2020 Feb 25;13(4):1012–25. doi: 10.1111/1751-7915.13545 (PMC7264880; doi:10.1111/1751-7915.13545)
Supplement: Supplementary file 8 — Table S8. GO term and KEEG enrichment. [file MBT2-13-1012-s008.xlsx]

## Sheet: GO Enrichment_CL216.1 UP
Table S8. GO term and KEEG enrichment
		Biological Proccess
	GO.ID	Term	Annotated	Significant	Expected	weightFisher
1	GO:0019388	GO:0019388, galactose catabolic process	7	4	0.18	1.3e-05
2	GO:1990748	GO:1990748, cellular detoxification	21	4	0.54	0.0038
3	GO:0015688	GO:0015688, iron chelate transport	5	2	0.13	0.0061
4	GO:0000422	GO:0000422, autophagy of mitochondrion	5	2	0.13	0.0061
5	GO:0034644	GO:0034644, cellular response to UV	5	2	0.13	0.0061
6	GO:0019674	GO:0019674, NAD metabolic process	16	3	0.41	0.0071
7	GO:0098739	GO:0098739, import across plasma membrane	6	2	0.15	0.0091
8	GO:0019359	GO:0019359, nicotinamide nucleotide biosynthetic	18	3	0.46	0.01
9	GO:0006525	GO:0006525, arginine metabolic process	16	3	0.41	0.0123
10	GO:0043171	GO:0043171, peptide catabolic process	7	2	0.18	0.0125
		Molecular Function
	GO.ID	Term	Annotated	Significant	Expected	weightFisher
1	GO:0001227	GO:0001227, DNA-binding transcription repressor	11	3	0.26	0.0019
2	GO:0016857	GO:0016857, racemase and epimerase activity, acting	5	2	0.12	0.0054
3	GO:0008198	GO:0008198, ferrous iron binding	5	2	0.12	0.0054
4	GO:0016763	GO:0016763, transferase activity, transferring	17	3	0.4	0.007
5	GO:0015578	GO:0015578, mannose transmembrane transporter	6	2	0.14	0.0079
6	GO:0000978	GO:0000978, RNA polymerase II proximal promoter	45	4	1.07	0.0213
7	GO:0016884	GO:0016884, carbon-nitrogen ligase activity, with	12	2	0.29	0.0317
8	GO:0015295	GO:0015295, solute:proton symporter activity	12	2	0.29	0.0317
9	GO:0016298	GO:0016298, lipase activity	29	3	0.69	0.0365
10	GO:0015174	GO:0015174, basic amino acid transmembrane	13	2	0.31	0.0369
		Cellular Component
	GO.ID	Term	Annotated	Significant	Expected	weightFisher
1	GO:0005887	GO:0005887, integral component of plasma membrane	26	5	0.73	0.00067
2	GO:0031225	GO:0031225, anchored component of membrane	18	4	0.51	0.00135
3	GO:0000324	GO:0000324, fungal-type vacuole	299	16	8.42	0.00385
4	GO:0009277	GO:0009277, fungal-type cell wall	78	6	2.2	0.02178
5	GO:0043227	GO:0043227, membrane-bounded organelle	3154	82	88.78	0.03308
6	GO:0000328	GO:0000328, fungal-type vacuole lumen	11	2	0.31	0.03663
7	GO:0043229	GO:0043229, intracellular organelle	3569	89	100.46	0.03889

## Sheet: GO Enrichment_CL450.1 UP
		Biological Proccess
	GO.ID	Term	Annotated	Significant	Expected	weightFisher
1	GO:0071267	GO:0071267, L-methionine salvage	9	3	0.26	0.0017
2	GO:0072348	GO:0072348, sulfur compound transport	13	3	0.37	0.0053
3	GO:0071616	GO:0071616, acyl-CoA biosynthetic process	5	2	0.14	0.0076
4	GO:0009062	GO:0009062, fatty acid catabolic process	15	3	0.43	0.008
5	GO:0072337	GO:0072337, modified amino acid transport	6	2	0.17	0.0112
6	GO:0042737	GO:0042737, drug catabolic process	18	3	0.51	0.0135
7	GO:0006855	GO:0006855, drug transmembrane transport	19	3	0.54	0.0157
8	GO:0044237	GO:0044237, cellular metabolic process	2598	72	74.11	0.0177
9	GO:0006334	GO:0006334, nucleosome assembly	8	2	0.23	0.0202
10	GO:0055071	GO:0055071, manganese ion homeostasis	9	2	0.26	0.0255
		Molecular Function
	GO.ID	Term	Annotated	Significant	Expected	weightFisher
1	GO:1901682	GO:1901682, sulfur compound transmembrane	14	4	0.39	0.00045
2	GO:0015179	GO:0015179, L-amino acid transmembrane transporter	22	4	0.61	0.00279
3	GO:0016742	GO:0016742, hydroxymethyl-, formyl- and related	5	2	0.14	0.00722
4	GO:0050308	GO:0050308, sugar-phosphatase activity	6	2	0.17	0.01064
5	GO:0016836	GO:0016836, hydro-lyase activity	19	3	0.53	0.01456
6	GO:0016405	GO:0016405, CoA-ligase activity	8	2	0.22	0.01915
7	GO:0005384	GO:0005384, manganese ion transmembrane transporter	8	2	0.22	0.01915
8	GO:0001012	GO:0001012, RNA polymerase II regulatory region DNA	60	4	1.66	0.02739
9	GO:0016878	GO:0016878, acid-thiol ligase activity	10	2	0.28	0.02968
10	GO:0005546	GO:0005546, phosphatidylinositol-4,5-bisphosphate	10	2	0.28	0.02968
		Cellular Component
	GO.ID	Term	Annotated	Significant	Expected	weightFisher
1	GO:0016021	GO:0016021, integral component of membrane	330	18	9.71	0.00014
2	GO:0005886	GO:0005886, plasma membrane	161	11	4.74	0.00174
3	GO:0005783	GO:0005783, endoplasmic reticulum	345	13	10.15	0.02708
4	GO:0000779	GO:0000779, condensed chromosome, centromeric region	65	3	1.91	0.02939
5	GO:0005829	GO:0005829, cytosol	433	15	12.74	0.03617

## Sheet: KEGG - CL216.1
GroupID	Category	Term	Description	LogP	Log(q-value)	InTerm_InList	Genes	Symbols
1_Summary	KEGG Pathway	M00176	Assimilatory sulfate reduction, sulfate => H2S	-4.21059	-1.5786	4/5	853466,853602,853869,856296,851010,853594	MET3,MET5,MET14,MET16,MET17,STR2
1_Member	KEGG Pathway	M00176	Assimilatory sulfate reduction, sulfate => H2S	-4.21059	-1.5786	4/5	853466,853602,853869,856296	MET3,MET5,MET14,MET16
1_Member	KEGG Pathway	sce_M00176	Assimilatory sulfate reduction, sulfate => H2S	-4.21059	-1.5786	4/5	853466,853602,853869,856296	MET3,MET5,MET14,MET16
1_Member	KEGG Pathway	sce00920	Sulfur metabolism	-3.84308	-1.54249	6/15	851010,853466,853594,853602,853869,856296	MET17,MET3,STR2,MET5,MET14,MET16
2_Summary	KEGG Pathway	sce00650	Butanoate metabolism	-4.10104	-1.5786	5/9	850348,851238,851239,852902,855291	ILV6,BDH2,BDH1,UGA1,GAD1
2_Member	KEGG Pathway	sce00650	Butanoate metabolism	-4.10104	-1.5786	5/9	850348,851238,851239,852902,855291	ILV6,BDH2,BDH1,UGA1,GAD1
3_Summary	KEGG Pathway	sce01100	Metabolic pathways	-3.96823	-1.57072	67/717	850348,850361,850593,850605,850608,850933,850962,851006,851010,851013,851039,851425,851726,851736,851818,851891,852092,852235,852306,852307,852308,852327,852414,852423,852442,852507,852522,852551,852667,852846,852902,853080,853159,853466,853482,853573,853585,853594,853602,853624,853727,853869,853943,853972,854399,854570,854758,854791,854950,855084,855131,855201,855266,855288,855291,855444,855581,…	ILV6,CIT2,QCR6,DUG1,BNA6,BNA5,GSY2,ECM38,MET17,ACO1,NMA1,LYS21,KGD2,HOM2,HEM1,SUR2,PHO8,COR1,GAL7,GAL10,GAL1,ATP3,TKL2,TPS1,ADH5,DUR1,2,PDB1,ARO4,POX1,PNC1,UGA1,PSD2,LSC2,MET3,BNA1,CPA2,ATP2,STR2,MET5,SOR1,RMA1,MET14,MET1,PCK1,RPB8,FDH1,GPP1,RPB3,CYB2,ARG7,PGM2,PAH1,YMR226C,FAA4,GAD1,MET2,AAH1,IDH1,REV3,CAR1,GLN1,YPR127W,MET16,INM1,QNS1,FUR1,GPP2
3_Member	KEGG Pathway	sce01100	Metabolic pathways	-3.96823	-1.57072	67/717	850348,850361,850593,850605,850608,850933,850962,851006,851010,851013,851039,851425,851726,851736,851818,851891,852092,852235,852306,852307,852308,852327,852414,852423,852442,852507,852522,852551,852667,852846,852902,853080,853159,853466,853482,853573,853585,853594,853602,853624,853727,853869,853943,853972,854399,854570,854758,854791,854950,855084,855131,855201,855266,855288,855291,855444,855581,…	ILV6,CIT2,QCR6,DUG1,BNA6,BNA5,GSY2,ECM38,MET17,ACO1,NMA1,LYS21,KGD2,HOM2,HEM1,SUR2,PHO8,COR1,GAL7,GAL10,GAL1,ATP3,TKL2,TPS1,ADH5,DUR1,2,PDB1,ARO4,POX1,PNC1,UGA1,PSD2,LSC2,MET3,BNA1,CPA2,ATP2,STR2,MET5,SOR1,RMA1,MET14,MET1,PCK1,RPB8,FDH1,GPP1,RPB3,CYB2,ARG7,PGM2,PAH1,YMR226C,FAA4,GAD1,MET2,AAH1,IDH1,REV3,CAR1,GLN1,YPR127W,MET16,INM1,QNS1,FUR1,GPP2
4_Summary	KEGG Pathway	M00632	Galactose degradation, Leloir pathway, galactose => alpha-D-glucose-1P	-3.08234	-0.92787	3/4	852306,852307,852308	GAL7,GAL10,GAL1
4_Member	KEGG Pathway	M00632	Galactose degradation, Leloir pathway, galactose => alpha-D-glucose-1P	-3.08234	-0.92787	3/4	852306,852307,852308	GAL7,GAL10,GAL1
4_Member	KEGG Pathway	sce_M00632	Galactose degradation, Leloir pathway, galactose => alpha-D-glucose-1P	-3.08234	-0.92787	3/4	852306,852307,852308	GAL7,GAL10,GAL1
5_Summary	Reactome Gene Sets	R-SCE-112315	Transmission across Chemical Synapses	-2.71391	-0.617433	5/16	852902,853683,854778,856147,856855	UGA1,NNK1,BCY1,GLN1,AVT6
5_Member	Reactome Gene Sets	R-SCE-112315	Transmission across Chemical Synapses	-2.71391	-0.617433	5/16	852902,853683,854778,856147,856855	UGA1,NNK1,BCY1,GLN1,AVT6
5_Member	Reactome Gene Sets	R-SCE-112316	Neuronal System	-2.58433	-0.584767	5/17	852902,853683,854778,856147,856855	UGA1,NNK1,BCY1,GLN1,AVT6
6_Summary	KEGG Pathway	sce00020	Citrate cycle (TCA cycle)	-2.61064	-0.584767	7/32	850361,851013,851726,852522,853159,853972,855691,850593,852235,854205	CIT2,ACO1,KGD2,PDB1,LSC2,PCK1,IDH1,QCR6,COR1,GLO4
6_Member	KEGG Pathway	sce00020	Citrate cycle (TCA cycle)	-2.61064	-0.584767	7/32	850361,851013,851726,852522,853159,853972,855691	CIT2,ACO1,KGD2,PDB1,LSC2,PCK1,IDH1
6_Member	Reactome Gene Sets	R-SCE-1428517	The citric acid (TCA) cycle and respiratory electron transport	-2.04703	-0.16141	7/40	850593,851013,852235,852522,853159,854205,855691	QCR6,ACO1,COR1,PDB1,LSC2,GLO4,IDH1
7_Summary	KEGG Pathway	sce01210	2-Oxocarboxylic acid metabolism	-2.37768	-0.419509	7/35	850348,850361,851013,851425,851736,855084,855691	ILV6,CIT2,ACO1,LYS21,HOM2,ARG7,IDH1
7_Member	KEGG Pathway	sce01210	2-Oxocarboxylic acid metabolism	-2.37768	-0.419509	7/35	850348,850361,851013,851425,851736,855084,855691	ILV6,CIT2,ACO1,LYS21,HOM2,ARG7,IDH1
8_Summary	KEGG Pathway	sce00620	Pyruvate metabolism	-2.10818	-0.187798	7/39	851425,852266,852522,853972,854205,854950,856638	LYS21,ACH1,PDB1,PCK1,GLO4,CYB2,DLD3
8_Member	KEGG Pathway	sce00620	Pyruvate metabolism	-2.10818	-0.187798	7/39	851425,852266,852522,853972,854205,854950,856638	LYS21,ACH1,PDB1,PCK1,GLO4,CYB2,DLD3

## Sheet: KEGG - CL450.1
GroupID	Category	Term	Description	LogP	Log(q-value)	InTerm_InList	Genes	Symbols
1_Summary	KEGG Pathway	sce01100	Metabolic pathways	-7.79852	-4.79896	80/717	850491,850664,850790,850825,851069,851092,851171,851237,851245,851311,851472,851646,851753,851777,851987,852008,852051,852144,852323,852362,852378,852456,852474,852481,852636,852818,852883,852934,853086,853203,853230,853357,853481,853613,853690,853732,853844,853861,853994,854077,854105,854287,854292,854346,854457,854488,854495,854499,854635,854682,854815,854913,854925,854932,855003,855137,855149,…	DAK2,MHT1,ERG27,PDC5,ILV5,FBP1,HMG2,GDH3,ACS1,GDH2,YDL086W,TPS2,ARG82,CAB5,ARO10,HPT1,APT2,CAB1,PDX3,ALG14,MIS1,IFA38,ECM31,YPC1,ADH4,PYC1,ERG26,NQM1,ERG1,BIO2,ACO2,ARG3,MDE1,BAT2,MCD4,PGM1,URA6,LAC1,MDH2,ATP19,SPE2,GCY1,CAT5,ALE1,YOR283W,DGK1,FAA1,PMT3,IMA3,AYR1,INP51,ERG13,VAN1,DAK1,ERG6,HFD1,ADE17,GCV2,ERG2,HFA1,ERG8,COX7,URA10,ADH6,MLS1,GPI15,IDP3,IDI1,ERG10,CIT3,LTP1,YHL012W,PUT2,ERG7,RPC10,…
1_Member	KEGG Pathway	sce01100	Metabolic pathways	-7.79852	-4.79896	80/717	850491,850664,850790,850825,851069,851092,851171,851237,851245,851311,851472,851646,851753,851777,851987,852008,852051,852144,852323,852362,852378,852456,852474,852481,852636,852818,852883,852934,853086,853203,853230,853357,853481,853613,853690,853732,853844,853861,853994,854077,854105,854287,854292,854346,854457,854488,854495,854499,854635,854682,854815,854913,854925,854932,855003,855137,855149,…	DAK2,MHT1,ERG27,PDC5,ILV5,FBP1,HMG2,GDH3,ACS1,GDH2,YDL086W,TPS2,ARG82,CAB5,ARO10,HPT1,APT2,CAB1,PDX3,ALG14,MIS1,IFA38,ECM31,YPC1,ADH4,PYC1,ERG26,NQM1,ERG1,BIO2,ACO2,ARG3,MDE1,BAT2,MCD4,PGM1,URA6,LAC1,MDH2,ATP19,SPE2,GCY1,CAT5,ALE1,YOR283W,DGK1,FAA1,PMT3,IMA3,AYR1,INP51,ERG13,VAN1,DAK1,ERG6,HFD1,ADE17,GCV2,ERG2,HFA1,ERG8,COX7,URA10,ADH6,MLS1,GPI15,IDP3,IDI1,ERG10,CIT3,LTP1,YHL012W,PUT2,ERG7,RPC10,…
2_Summary	KEGG Pathway	sce01130	Biosynthesis of antibiotics	-6.24944	-3.5509	34/226	850790,850825,851069,851092,851171,851245,851472,851843,852636,852883,852934,853086,853230,853357,853613,853732,853994,854457,854913,855003,855137,855149,855227,855242,855260,855368,855723,855986,856079,856107,856374,856470,856804,856917,850664,852008,852287,852456,852474,854292,854346,854488,855247,855606,856794	ERG27,PDC5,ILV5,FBP1,HMG2,ACS1,YDL086W,CTA1,ADH4,ERG26,NQM1,ERG1,ACO2,ARG3,BAT2,PGM1,MDH2,YOR283W,ERG13,ERG6,HFD1,ADE17,GCV2,ERG2,ERG8,ADH6,IDP3,IDI1,ERG10,CIT3,YHL012W,ERG7,ALD5,ADK2,MHT1,HPT1,RER2,IFA38,ECM31,CAT5,ALE1,DGK1,HFA1,MLS1,ICL1
2_Member	KEGG Pathway	sce01130	Biosynthesis of antibiotics	-6.24944	-3.5509	34/226	850790,850825,851069,851092,851171,851245,851472,851843,852636,852883,852934,853086,853230,853357,853613,853732,853994,854457,854913,855003,855137,855149,855227,855242,855260,855368,855723,855986,856079,856107,856374,856470,856804,856917	ERG27,PDC5,ILV5,FBP1,HMG2,ACS1,YDL086W,CTA1,ADH4,ERG26,NQM1,ERG1,ACO2,ARG3,BAT2,PGM1,MDH2,YOR283W,ERG13,ERG6,HFD1,ADE17,GCV2,ERG2,ERG8,ADH6,IDP3,IDI1,ERG10,CIT3,YHL012W,ERG7,ALD5,ADK2
2_Member	KEGG Pathway	sce01110	Biosynthesis of secondary metabolites	-5.85525	-3.3328	40/300	850664,850825,851069,851092,851171,851245,851472,851843,852008,852287,852456,852474,852636,852934,853086,853357,853613,853732,853994,854292,854346,854457,854488,854913,855003,855137,855149,855227,855247,855260,855368,855606,855723,855986,856079,856107,856470,856794,856804,856917	MHT1,PDC5,ILV5,FBP1,HMG2,ACS1,YDL086W,CTA1,HPT1,RER2,IFA38,ECM31,ADH4,NQM1,ERG1,ARG3,BAT2,PGM1,MDH2,CAT5,ALE1,YOR283W,DGK1,ERG13,ERG6,HFD1,ADE17,GCV2,HFA1,ERG8,ADH6,MLS1,IDP3,IDI1,ERG10,CIT3,ERG7,ICL1,ALD5,ADK2
3_Summary	KEGG Pathway	M00095	C5 isoprenoid biosynthesis, mevalonate pathway	-4.41306	-2.11247	5/8	851171,854913,855260,855986,856079,852287	HMG2,ERG13,ERG8,IDI1,ERG10,RER2
3_Member	KEGG Pathway	M00095	C5 isoprenoid biosynthesis, mevalonate pathway	-4.41306	-2.11247	5/8	851171,854913,855260,855986,856079	HMG2,ERG13,ERG8,IDI1,ERG10
3_Member	KEGG Pathway	sce_M00095	C5 isoprenoid biosynthesis, mevalonate pathway	-4.41306	-2.11247	5/8	851171,854913,855260,855986,856079	HMG2,ERG13,ERG8,IDI1,ERG10
3_Member	KEGG Pathway	sce00900	Terpenoid backbone biosynthesis	-3.17855	-1.20315	6/19	851171,852287,854913,855260,855986,856079	HMG2,RER2,ERG13,ERG8,IDI1,ERG10
4_Summary	KEGG Pathway	sce00100	Steroid biosynthesis	-3.47435	-1.25293	6/17	850790,852883,853086,855003,855242,856470,851146,853878,854913,855986,852751,853861,854346,854495,854815,855137,855247,855518,856262,856694	ERG27,ERG26,ERG1,ERG6,ERG2,ERG7,TDA5,FOX2,ERG13,IDI1,SCS3,LAC1,ALE1,FAA1,INP51,HFD1,HFA1,SPS19,TAZ1,PXP1
4_Member	KEGG Pathway	sce00100	Steroid biosynthesis	-3.47435	-1.25293	6/17	850790,852883,853086,855003,855242,856470	ERG27,ERG26,ERG1,ERG6,ERG2,ERG7
4_Member	Reactome Gene Sets	R-SCE-8957322	Metabolism of steroids	-3.16132	-1.20315	7/26	851146,852883,853086,853878,854913,855986,856470	TDA5,ERG26,ERG1,FOX2,ERG13,IDI1,ERG7
4_Member	Reactome Gene Sets	R-SCE-556833	Metabolism of lipids	-2.79539	-0.953375	17/127	851146,852751,852883,853086,853861,853878,854346,854495,854815,854913,855137,855247,855518,855986,856262,856470,856694	TDA5,SCS3,ERG26,ERG1,LAC1,FOX2,ALE1,FAA1,INP51,ERG13,HFD1,HFA1,SPS19,IDI1,TAZ1,ERG7,PXP1
4_Member	Reactome Gene Sets	R-SCE-191273	Cholesterol biosynthesis	-2.69726	-0.94233	5/16	852883,853086,854913,855986,856470	ERG26,ERG1,ERG13,IDI1,ERG7
5_Summary	KEGG Pathway	sce00280	Valine, leucine and isoleucine degradation	-3.1621	-1.20315	5/13	853613,854913,855137,856079,856804,851245,852818,853994,855247,855606,852636,854495	BAT2,ERG13,HFD1,ERG10,ALD5,ACS1,PYC1,MDH2,HFA1,MLS1,ADH4,FAA1
5_Member	KEGG Pathway	sce00280	Valine, leucine and isoleucine degradation	-3.1621	-1.20315	5/13	853613,854913,855137,856079,856804	BAT2,ERG13,HFD1,ERG10,ALD5
5_Member	KEGG Pathway	sce00620	Pyruvate metabolism	-2.70024	-0.94233	8/39	851245,852818,853994,855137,855247,855606,856079,856804	ACS1,PYC1,MDH2,HFD1,HFA1,MLS1,ERG10,ALD5
5_Member	KEGG Pathway	sce00071	Fatty acid degradation	-2.33758	-0.699739	5/19	852636,854495,855137,856079,856804	ADH4,FAA1,HFD1,ERG10,ALD5
6_Summary	KEGG Pathway	sce00630	Glyoxylate and dicarboxylate metabolism	-3.16132	-1.20315	7/26	851843,853994,855227,855606,856079,856107,856794,850491,851092,851245,852818,852934,854457,854932,855723	CTA1,MDH2,GCV2,MLS1,ERG10,CIT3,ICL1,DAK2,FBP1,ACS1,PYC1,NQM1,YOR283W,DAK1,IDP3
6_Member	KEGG Pathway	sce00630	Glyoxylate and dicarboxylate metabolism	-3.16132	-1.20315	7/26	851843,853994,855227,855606,856079,856107,856794	CTA1,MDH2,GCV2,MLS1,ERG10,CIT3,ICL1
6_Member	KEGG Pathway	M00012	Glyoxylate cycle	-2.50365	-0.826304	4/11	853994,855606,856107,856794	MDH2,MLS1,CIT3,ICL1
6_Member	KEGG Pathway	sce_M00012	Glyoxylate cycle	-2.50365	-0.826304	4/11	853994,855606,856107,856794	MDH2,MLS1,CIT3,ICL1
6_Member	KEGG Pathway	sce01200	Carbon metabolism	-2.45459	-0.797446	15/114	850491,851092,851245,851843,852818,852934,853994,854457,854932,855227,855606,855723,856079,856107,856794	DAK2,FBP1,ACS1,CTA1,PYC1,NQM1,MDH2,YOR283W,DAK1,GCV2,MLS1,IDP3,ERG10,CIT3,ICL1
7_Summary	KEGG Pathway	sce00561	Glycerolipid metabolism	-3.16132	-1.20315	7/26	850491,854287,854346,854932,855137,855368,856804,850825,851092,851245,852636,853732,854457	DAK2,GCY1,ALE1,DAK1,HFD1,ADH6,ALD5,PDC5,FBP1,ACS1,ADH4,PGM1,YOR283W
7_Member	KEGG Pathway	sce00561	Glycerolipid metabolism	-3.16132	-1.20315	7/26	850491,854287,854346,854932,855137,855368,856804	DAK2,GCY1,ALE1,DAK1,HFD1,ADH6,ALD5
7_Member	KEGG Pathway	sce00010	Glycolysis / Gluconeogenesis	-2.11618	-0.514556	9/58	850825,851092,851245,852636,853732,854457,855137,855368,856804	PDC5,FBP1,ACS1,ADH4,PGM1,YOR283W,HFD1,ADH6,ALD5
8_Summary	Reactome Gene Sets	R-SCE-1430728	Metabolism	-3.02153	-1.10115	43/438	851063,851092,851146,851245,851753,852323,852378,852587,852751,852818,852883,853086,853357,853613,853732,853844,853861,853878,854105,854346,854430,854495,854538,854672,854815,854913,854932,855137,855149,855227,855247,855518,855612,855986,856112,856262,856323,856470,856672,856673,856694,856804,856917	DIC1,FBP1,TDA5,ACS1,ARG82,PDX3,MIS1,YBR284W,SCS3,PYC1,ERG26,ERG1,ARG3,BAT2,PGM1,URA6,LAC1,FOX2,SPE2,ALE1,TRE2,FAA1,CIR2,FLX1,INP51,ERG13,DAK1,HFD1,ADE17,GCV2,HFA1,SPS19,CYB5,IDI1,AIM45,TAZ1,HPA2,ERG7,CYC7,UTR4,PXP1,ALD5,ADK2
8_Member	Reactome Gene Sets	R-SCE-1430728	Metabolism	-3.02153	-1.10115	43/438	851063,851092,851146,851245,851753,852323,852378,852587,852751,852818,852883,853086,853357,853613,853732,853844,853861,853878,854105,854346,854430,854495,854538,854672,854815,854913,854932,855137,855149,855227,855247,855518,855612,855986,856112,856262,856323,856470,856672,856673,856694,856804,856917	DIC1,FBP1,TDA5,ACS1,ARG82,PDX3,MIS1,YBR284W,SCS3,PYC1,ERG26,ERG1,ARG3,BAT2,PGM1,URA6,LAC1,FOX2,SPE2,ALE1,TRE2,FAA1,CIR2,FLX1,INP51,ERG13,DAK1,HFD1,ADE17,GCV2,HFA1,SPS19,CYB5,IDI1,AIM45,TAZ1,HPA2,ERG7,CYC7,UTR4,PXP1,ALD5,ADK2
9_Summary	KEGG Pathway	sce00770	Pantothenate and CoA biosynthesis	-2.83806	-0.953375	5/15	851069,851777,852144,852474,853613	ILV5,CAB5,CAB1,ECM31,BAT2
9_Member	KEGG Pathway	sce00770	Pantothenate and CoA biosynthesis	-2.83806	-0.953375	5/15	851069,851777,852144,852474,853613	ILV5,CAB5,CAB1,ECM31,BAT2
10_Summary	KEGG Pathway	sce04146	Peroxisome	-2.77685	-0.953375	8/38	851843,854495,854965,855518,855723,856399,856694,856745,856672	CTA1,FAA1,CAT2,SPS19,IDP3,SOD2,PXP1,YAT2,CYC7
10_Member	KEGG Pathway	sce04146	Peroxisome	-2.77685	-0.953375	8/38	851843,854495,854965,855518,855723,856399,856694,856745	CTA1,FAA1,CAT2,SPS19,IDP3,SOD2,PXP1,YAT2
10_Member	Reactome Gene Sets	R-SCE-3299685	Detoxification of Reactive Oxygen Species	-2.18912	-0.569768	3/7	851843,856399,856672	CTA1,SOD2,CYC7
11_Summary	Reactome Gene Sets	R-SCE-9609507	Protein localization	-2.68662	-0.94233	9/48	851843,852460,853357,853878,854745,855137,855518,855612,856694	CTA1,YSY6,ARG3,FOX2,FIS1,HFD1,SPS19,CYB5,PXP1
11_Member	Reactome Gene Sets	R-SCE-9609507	Protein localization	-2.68662	-0.94233	9/48	851843,852460,853357,853878,854745,855137,855518,855612,856694	CTA1,YSY6,ARG3,FOX2,FIS1,HFD1,SPS19,CYB5,PXP1
11_Member	Reactome Gene Sets	R-SCE-390918	Peroxisomal lipid metabolism	-2.50365	-0.826304	4/11	853878,855137,855518,856694	FOX2,HFD1,SPS19,PXP1
